# Supplementary material for: The m6A pathway facilitates sex determination in Drosophila
Source: Nat Commun. 2017 Jul 4;8:15737. doi: 10.1038/ncomms15737 (PMC5500889; doi:10.1038/ncomms15737)
Supplement: Supplementary Data 1 — miCLIPand mRNA-seqlibrary stats. [file ncomms15737-s2.xlsx]

## Sheet: Sheet1
Supplementary Table 1: miCLIP and control mRNA data summary
Library	Timepoint	Library size	Mapped reads	left reads	right reads	Both pairs mapped (%)	% mapping (all)
A004.t1	timepoint 1 (0-45 min)	28988830	22522516	17942030	11046800	19955996 (68.8)	77.69
A004.t2	timepoint 2 (45-90 min)	19877588	14313512	12952203	6925385	12142872 (61.1)	72.01
A004.t3	timepoint 3 (1.5-6 hr)	67332990	53881072	40969648	26363342	48473612 (71.9)	80.02
A004.t4	timepoint 4 (6-12 hr)	35285872	28653940	21310911	13974961	25891664(73.4)	81.21
A004.t5	timepoint 5 (12-18 hr)	49701510	41304583	29364355	20337155	37817564 (76.1)	83.11
A004.t6	timepoint 6 (18-24 hr)	62793284	52603666	37216299	25576985	48570002(77.3)	83.77
mRNA.t1	timepoint 1 (0-45 min)	54137072	53678757	27299587	26837485	53424532 (98.6)	99.15
mRNA.t2	timepoint 2 (45-90 min)	49821270	49371237	25137778	24683492	49098478 (98.5)	99.1
mRNA.t3	timepoint 3 (1.5-6 hr)	52630268	52144025	26560908	26069360	51856648 (98.5)	99.08
mRNA.t4	timepoint 4 (6-12 hr)	56201058	55719244	28343281	27857777	55430650 (98.6)	99.14
mRNA.t5	timepoint 5 (12-18 hr)	54516836	53983952	27525134	26991702	53663890 (98.4)	99.02
mRNA.t6	timepoint 6 (18-24 hr)	51895856	51413687	26190306	25705550	51126474 (98.5)	99.07
