# Supplementary material for: The m6A pathway facilitates sex determination in Drosophila
Source: Nat Commun. 2017 Jul 4;8:15737. doi: 10.1038/ncomms15737 (PMC5500889; doi:10.1038/ncomms15737)
Supplement: Supplementary Data 2 — RAC/DRACH enrichment stats in miCLIP libraries. [file ncomms15737-s3.xlsx]

## Sheet: Sheet1
Supplementary Table 2: Summary of miCLIP and genomic m6A sites (CIMS)
timepoint	Peak clusters (with atleast 4 stacked reads)	CIMS (m/k 1-50%)	CIMS (m/k 1-50%) SNP removed	SNPs	%SNPs	A preceding C	AC at CIMS	expected fraction	# RAC at AC CIMS	fraction RAC at AC CIMS	expected fraction	# DRACH at RAC CIMS	fraction DRACH at RAC CIMS	expected fraction	NNACN CIMS	# DRACH at NNACN CIMS	fraction DRACH at NNACN CIMS	expected DRACH out of NNACN
timepoint 1 (0-45 min)	49603	2273	2160	113	4.9714	1300	0.601852	0.25	804	0.618462	0.5	488	0.606965	0.562	1300	488	0.375385	0.281
timepoint 2 (45-90 min)	49839	2900	2740	160	5.51724	1746	0.637226	0.25	1083	0.620275	0.5	688	0.635272	0.562	1746	688	0.394044	0.281
timepoint 3 (1.5-6 hr)	163730	18422	17119	1303	7.07306	10373	0.605935	0.25	6650	0.641087	0.5	4178	0.628271	0.562	10373	4178	0.402776	0.281
timepoint 4 (6-12 hr)	99847	11864	10749	1115	9.39818	6880	0.64006	0.25	4659	0.67718	0.5	3037	0.651857	0.562	6880	3037	0.441424	0.281
timepoint 5 (12-18 hr)	113487	7001	6495	506	7.22754	3869	0.595689	0.25	2576	0.665805	0.5	1682	0.65295	0.562	3869	1682	0.434738	0.281
timepoint 6 (18-24 hr)	125397	4367	3964	403	9.2283	1633	0.411958	0.25	1109	0.679118	0.5	746	0.672678	0.562	1633	746	0.456828	0.281
Aggregate P values are from two-tailed t-test							t-test P value	< 0.0002		t-test P value	< 0.00004		t-test P value	0.000371731			t-test P value	0.000127926
timepoint	Peak clusters (with atleast 4 stacked reads)	CIMS (m/k 1-50%)	CIMS (m/k 1-50%) SNP removed	SNPs	%SNPs	A preceding C	AC at CIMS	expected fraction	# RAC at AC CIMS	fraction RAC at AC CIMS	expected fraction	# DRACH at RAC CIMS	fraction DRACH at RAC CIMS	expected fraction	NNACN CIMS	# DRACH at NNACN CIMS	fraction DRACH at NNACN CIMS	expected DRACH out of NNACN
timepoint 1 (0-45 min)	49603	2273	2160	113	4.9714	1300	0.601852	0.25	804	0.618462	0.5	488	0.606965	0.562	1300	488	0.375385	0.281
								chi-sq (1424.3, P < 0.0001)		chi-sq (72.5, P < 0.0001)			chi-sq (6.42, P =0.011)				chi-sq (58.2, P < 0.0001)
timepoint 2 (45-90 min)	49839	2900	2740	160	5.51724	1746	0.637226	0.25	1083	0.620275	0.5	688	0.635272	0.562	1746	688	0.394044	0.281
								chi-sq (2189.1, P < 0.0001)		chi-sq (100.5, P < 0.0001)			chi-sq (23.3, P < 0.0001)				chi-sq (112.08, P < 0.0001)
timepoint 3 (1.5-6 hr)	163730	18422	17119	1303	7.07306	10373	0.605935	0.25	6650	0.641087	0.5	4178	0.628271	0.562	10373	4178	0.402776	0.281
								chi-sq (11565, P < 0.0001)		chi-sq (28.5, P < 0.0001)			chi-sq (118.4, P < 0.0001)				chi-sq (775, P < 0.0001)
timepoint 4 (6-12 hr)	99847	11864	10749	1115	9.39818	6880	0.64006	0.25	4659	0.67718	0.5	3037	0.651857	0.562	6880	3037	0.441424	0.281
								chi-sq (8720.2, P < 0.0001)		chi-sq (825.4, P < 0.0001)			chi-sq (152.5, P < 0.0001)				chi-sq (884.4, P < 0.0001)
timepoint 5 (12-18 hr)	113487	7001	6495	506	7.22754	3869	0.595689	0.25	2576	0.665805	0.5	1682	0.65295	0.562	3869	1682	0.434738	0.281
								chi-sq (4137.7, P < 0.0001)		chi-sq (424.8, P < 0.0001)			chi-sq (86.2, P < 0.0001)				chi-sq (458.7, P < 0.0001)
timepoint 6 (18-24 hr)	125397	4367	3964	403	9.2283	1633	0.411958	0.25	1109	0.679118	0.5	746	0.672678	0.562	1633	746	0.456828	0.281
								chi-sq (553.7, P < 0.0001)		chi-sq (208.8, P < 0.0001)			chi-sq (86.2, P < 0.0001)				chi-sq (252.4, P < 0.0001)
All individual P-values are from chi-sq test; performed with proportion test using Yates correction in R
