# Supplementary material for: The m6A pathway facilitates sex determination in Drosophila
Source: Nat Commun. 2017 Jul 4;8:15737. doi: 10.1038/ncomms15737 (PMC5500889; doi:10.1038/ncomms15737)
Supplement: Supplementary Data 3 — Summary of genomic locations of CIMS/m6A loci. [file ncomms15737-s4.xlsx]

## Sheet: Sheet1
Supplementary Table 3: Annotation of CIMS sites across embryonic development (m/k 1-50% sites, SNPs removed)
timepoints	Sites with A preceding C		No. of genes	5'UTR	% 5UTR	CDS	%CDS	3' UTR	%3UTR	intron	%intron	other	% other
timepoint 1	1300		716	232	17.8462	588	45.2308	292	22.4615	8	0.615385	180	13.8462
timepoint 2	1746		933	428	24.5132	720	41.2371	365	20.9049	7	0.400916	226	12.9439
timepoint 3	10373		2978	2340	22.5586	4277	41.232	2079	20.0424	150	1.44606	1527	14.7209
timepoint 4	6880		2274	2061	29.9564	2468	35.8721	1335	19.4041	91	1.32267	925	13.4448
timepoint 5	3869		1555	1176	30.3955	1292	33.3936	704	18.1959	78	2.01602	619	15.999
timepoint 6	1633		815	521	31.9045	488	29.8836	235	14.3907	71	4.34783	318	19.4734
Total CIMS	25801	Total	9271
Aggregate CIMS	21892	Aggregate genes	4501
