# Supplementary material for: The m6A pathway facilitates sex determination in Drosophila
Source: Nat Commun. 2017 Jul 4;8:15737. doi: 10.1038/ncomms15737 (PMC5500889; doi:10.1038/ncomms15737)
Supplement: Supplementary Data 4 — Catalog of genic CIMS/m6A sites inferred from miCLIP libraries. [file ncomms15737-s5.xlsx]

## Sheet: Timepoint1
Chromosome	Start	End	m	strand	Feature	Gene
chr2LHet	20588	20589	2	-	Exon/CD	CG12567-RD
chrXHet	60004	60005	5	-	3'UTR	CG17163-RB
chr4	87178	87179	2	-	Exon/CD	RpS3A-RF
chr4	87338	87339	2	-	Exon/CD	RpS3A-RF
chr4	87656	87657	2	-	Exon/CD	RpS3A-RF
chr4	87719	87720	2	-	Exon/CD	RpS3A-RF
chr4	87806	87807	2	-	Exon/CD	RpS3A-RF
chrX	140134	140135	2	+	5'UTR	G9a-RB
chr4	140758	140759	3	-	Exon/CD	Ank-RE
chr2L	156840	156841	2	+	Exon/CD	CG3436-RA
chr3L	185666	185667	3	+	Exon/CD	Mtch-RF
chr2L	195456	195457	2	+	Exon/CD	spen-RH
chr2L	212531	212532	2	-	Exon/CD	kis-RB
chr3R	221924	221925	2	-	3'UTR	CG9855-RC
chr3R	230208	230209	2	+	Exon/CD	lost-RA
chr3R	230758	230759	2	+	Exon/CD	lost-RA
chr3R	231702	231703	2	+	Exon/CD	lost-RA
chr3R	232166	232167	2	+	3'UTR	lost-RA
chr3R	232279	232280	2	+	3'UTR	lost-RA
chr3R	232730	232731	2	+	3'UTR	lost-RA
chr3L	240630	240631	2	-	Exon/CD	E(bx)-RG
chr3R	259000	259001	2	-	Exon/CD	eIF3-S10-RD
chr2L	281360	281361	2	+	Exon/CD	smo-RA
chr2L	295999	296000	2	+	Exon/CD	Hop-RA
chrX	384972	384973	2	-	3'UTR	CG17896-RA
chr2R	403576	403577	2	-	3'UTR	RpL38-RB
chr2R	403631	403632	6	-	Exon/CD	RpL38-RB
chr2R	403682	403683	4	-	Exon/CD	RpL38-RB
chr2R	403731	403732	2	-	Exon/CD	RpL38-RB
chrX	522536	522537	2	-	Exon/CD	RpL36-RE
chr2L	543981	543982	2	-	Exon/CD	Spp-RA
chr4	640572	640573	2	+	Exon/CD	Eph-RE
chrX	656769	656770	2	-	Exon/CD	RpL22-RA
chrX	656772	656773	3	-	Exon/CD	RpL22-RA
chrX	656959	656960	2	-	Exon/CD	RpL22-RA
chrX	656964	656965	2	-	Exon/CD	RpL22-RA
chrX	664176	664177	2	+	5'UTR	fz3-RA
chr4	675255	675256	2	-	Exon/CD	gw-RI
chr4	678964	678965	2	-	5'UTR	gw-RI
chrX	691481	691482	2	-	3'UTR	Rbf-RA
chr4	706413	706414	2	+	Exon/CD	CG11360-RA
chr2R	717334	717335	2	+	3'UTR	CG14464-RD
chr2L	826222	826223	2	+	5'UTR	dock-RD
chr4	886790	886791	2	-	Exon/CD	CG11148-RH
chr3R	909564	909565	2	-	3'UTR	corto-RC
chr4	1054741	1054742	2	+	Exon/CD	ATPsyn-beta-RA
chr2R	1084253	1084254	2	-	Exon/CD	Nipped-A-RE
chr3R	1099178	1099179	2	-	3'UTR	mtd-RA
chr4	1145088	1145089	2	+	Exon/CD	Arf102F-RA
chr3R	1180141	1180142	2	-	Exon/CD	CG11999-RA
chr3R	1182357	1182358	2	+	3'UTR	CG1161-RA
chr4	1233563	1233564	2	-	Exon/CD	Dyrk3-RE
chr3R	1291365	1291366	2	-	3'UTR	RpL35A-RA
chr3R	1292087	1292088	2	-	Exon/CD	RpL35A-RA
chr3R	1315090	1315091	2	+	Exon/CD	CG31550-RA
chrX	1375856	1375857	2	-	3'UTR	sta-RE
chrX	1375902	1375903	2	-	3'UTR	sta-RE
chrX	1375964	1375965	2	-	Exon/CD	sta-RE
chrX	1376264	1376265	2	-	Exon/CD	sta-RE
chr3R	1421769	1421770	2	-	3'UTR	kra-RA
chr3R	1450225	1450226	2	+	Exon/CD	RpL13A-RB
chr3R	1450733	1450734	2	+	Exon/CD	RpL13A-RB
chr3R	1450739	1450740	4	+	Exon/CD	RpL13A-RB
chr3R	1450838	1450839	7	+	Exon/CD	RpL13A-RB
chr3R	1483889	1483890	2	-	Exon/CD	CG2182-RA
chr3R	1485580	1485581	2	-	5'UTR	CG2182-RA
chr3R	1506286	1506287	2	-	3'UTR	Rab23-RA
chr3R	1617905	1617906	2	+	Exon/CD	CG1218-RA
chr3R	1618317	1618318	2	+	Exon/CD	CG1218-RA
chr3L	1667664	1667665	2	-	Exon/CD	RpL23A-RA
chr3L	1667829	1667830	2	-	Exon/CD	RpL23A-RA
chr3L	1668055	1668056	2	-	Exon/CD	RpL23A-RA
chr3L	1668207	1668208	2	-	Exon/CD	RpL23A-RA
chr3RHet	1702896	1702897	2	-	Exon/CD	CG41099-RD
chr2L	1726159	1726160	2	-	Exon/CD	Eno-RE
chrX	1758026	1758027	2	-	Exon/CD	CG14814-RD
chrX	1785506	1785507	2	-	3'UTR	arm-RF
chr3L	1795809	1795810	2	+	Exon/CD	Cdc37-RA
chr3RHet	1823825	1823826	2	-	Exon/CD	Tim17b-RB
chr3R	1826634	1826635	2	-	3'UTR	Rm62-RI
chr3R	1827355	1827356	2	-	Exon/CD	Rm62-RI
chr3R	1829818	1829819	2	-	Exon/CD	Rm62-RI
chr3R	1829919	1829920	2	-	Exon/CD	Rm62-RI
chr3L	1860149	1860150	3	-	3'UTR	R-RC
chr3L	1871654	1871655	2	-	3'UTR	dre4-RA
chr2R	1923155	1923156	2	-	5'UTR	SCAP-RA
chrX	1960650	1960651	2	-	3'UTR	CG4199-RA
chrX	1975254	1975255	2	+	Exon/CD	Unc-76-RC
chr2L	2037787	2037788	2	+	5'UTR	Su(dx)-RF
chr2L	2037827	2037828	2	+	5'UTR	Su(dx)-RF
chrX	2042366	2042367	5	+	Exon/CD	Pgd-RB
chr2R	2121047	2121048	5	+	5'UTR	bin3-RC
chr2R	2121092	2121093	2	+	5'UTR	bin3-RC
chr2L	2136072	2136073	2	+	Exon/CD	GlyP-RB
chr2L	2152251	2152252	2	+	Exon/CD	AIF-RB
chrX	2163177	2163178	2	-	5'UTR	CG2924-RE
chrX	2163364	2163365	2	-	5'UTR	CG2924-RE
chr3R	2171557	2171558	2	-	5'UTR	SmD2-RA
chrX	2187076	2187077	2	-	5'UTR	CG2865-RB
chrX	2187227	2187228	2	-	5'UTR	CG2865-RB
chr2L	2190313	2190314	2	-	3'UTR	CG10874-RC
chr3LHet	2398303	2398304	2	+	Exon/CD	RpL15-RA
chr3R	2482172	2482173	2	-	3'UTR	CG1307-RE
chrX	2493441	2493442	2	-	3'UTR	Klp3A-RA
chr2L	2497792	2497793	2	+	3'UTR	oaf-RA
chrX	2499942	2499943	2	+	Exon/CD	Zw10-RB
chr2R	2515354	2515355	2	-	Exon/CD	Vha16-1-RB
chr2R	2519635	2519636	2	-	5'UTR	Vha16-1-RB
chr2L	2579075	2579076	2	+	3'UTR	Elba2-RA
chr3L	2579473	2579474	2	-	Exon/CD	msn-RI
chr3L	2588094	2588095	2	+	Exon/CD	RpL8-RA
chr3L	2588364	2588365	2	+	Exon/CD	RpL8-RA
chr3L	2588526	2588527	2	+	Exon/CD	RpL8-RA
chr2L	2873875	2873876	2	-	5'UTR	CG31694-RA
chr3R	2902821	2902822	2	+	Exon/CD	CG1943-RC
chr3R	2903389	2903390	2	+	3'UTR	CG1943-RC
chr2RHet	2903546	2903547	2	+	3'UTR	eIF-4B-RE
chr3R	2913506	2913507	2	+	Exon/CD	alphaTub84B-RA
chr3R	2913527	2913528	2	+	Exon/CD	alphaTub84B-RA
chr3R	2913566	2913567	2	+	Exon/CD	alphaTub84B-RA
chr3R	2913605	2913606	2	+	Exon/CD	alphaTub84B-RA
chr3R	2913749	2913750	2	+	Exon/CD	alphaTub84B-RA
chr3R	2913826	2913827	2	+	Exon/CD	alphaTub84B-RA
chr3R	2914407	2914408	2	+	3'UTR	alphaTub84B-RA
chr3R	2914473	2914474	2	+	3'UTR	alphaTub84B-RA
chrX	3029570	3029571	2	+	5'UTR	N-RA
chr2L	3035956	3035957	2	-	Exon/CD	CG17259-RB
chr3L	3073282	3073283	3	+	5'UTR	CG11486-RR
chrX	3185233	3185234	2	+	5'UTR	dnc-RR
chr3L	3195571	3195572	2	+	Exon/CD	Hsp83-RA
chr3L	3195808	3195809	2	+	Exon/CD	Hsp83-RA
chr3L	3196279	3196280	2	+	Exon/CD	Hsp83-RA
chr3L	3196333	3196334	2	+	Exon/CD	Hsp83-RA
chr3L	3196549	3196550	2	+	Exon/CD	Hsp83-RA
chr3L	3196744	3196745	2	+	3'UTR	Hsp83-RA
chr3L	3196861	3196862	2	+	3'UTR	Hsp83-RA
chr3L	3196889	3196890	2	+	3'UTR	Hsp83-RA
chr3L	3197032	3197033	2	+	3'UTR	Hsp83-RA
chr3L	3221182	3221183	2	-	3'UTR	RpL28-RB
chr3L	3221562	3221563	2	-	Exon/CD	RpL28-RB
chr3L	3221655	3221656	4	-	Exon/CD	RpL28-RB
chr3L	3229047	3229048	2	+	Exon/CD	CG11505-RB
chr3L	3237116	3237117	2	-	3'UTR	CG17746-RB
chr2R	3281235	3281236	2	-	Exon/CD	CG1707-RA
chr3L	3328604	3328605	2	+	3'UTR	PHGPx-RC
chr2R	3383303	3383304	2	-	Exon/CD	CG1620-RA
chr2R	3385665	3385666	2	-	Exon/CD	dpa-RA
chr2R	3385677	3385678	2	-	Exon/CD	dpa-RA
chr2R	3410101	3410102	3	-	3'UTR	Orc1-RA
chr2L	3452628	3452629	2	+	Exon/CD	CG12795-RB
chr2L	3453099	3453100	2	+	Exon/CD	CG12795-RB
chr2R	3454059	3454060	2	-	Exon/CD	boca-RA
chr2L	3467165	3467166	2	+	Exon/CD	Pdsw-RB
chrX	3586994	3586995	2	+	5'UTR	Mnt-RJ
chr2R	3627149	3627150	4	-	Exon/CD	CG45093-RD
chr2L	3627527	3627528	5	-	5'UTR	for-RJ
chr2R	3666798	3666799	2	-	5'UTR	CG45093-RA
chr2R	3667176	3667177	2	-	5'UTR	CG45093-RA
chr2R	3667290	3667291	3	-	5'UTR	CG45093-RA
chr2R	3667351	3667352	2	-	5'UTR	CG45093-RA
chr2R	3669711	3669712	2	-	5'UTR	CG45093-RA
chr2R	3669988	3669989	2	-	5'UTR	CG45093-RA
chr2R	3680051	3680052	2	-	Exon/CD	Gapdh1-RB
chr2R	3680226	3680227	2	-	Exon/CD	Gapdh1-RB
chr2R	3710260	3710261	2	-	Exon/CD	cathD-RA
chr2R	3710263	3710264	2	-	Exon/CD	cathD-RA
chr2R	3710626	3710627	2	-	Exon/CD	cathD-RA
chrX	3759301	3759302	2	-	Exon/CD	yin-RC
chr2R	3777848	3777849	2	+	5'UTR	CG30377-RB
chr2R	3778158	3778159	2	+	5'UTR	CG30377-RB
chr3L	3787878	3787879	2	-	5'UTR	CG32264-RD
chr2R	3805593	3805594	2	+	Exon/CD	Cul1-RA
chr3L	3806321	3806322	2	-	5'UTR	ntc-RA
chr2R	3820880	3820881	2	+	Exon/CD	drosha-RA
chr2R	3825514	3825515	2	-	Exon/CD	CG8728-RA
chr2R	3852337	3852338	2	+	Exon/CD	nito-RB
chr2R	3973243	3973244	2	+	Exon/CD	sut1-RA
chrX	3992184	3992185	2	-	3'UTR	CG6379-RB
chrX	3994211	3994212	2	-	Exon/CD	CG6379-RB
chrX	4014674	4014675	2	+	Exon/CD	tyf-RM
chrX	4018365	4018366	2	+	Exon/CD	tyf-RM
chrX	4026688	4026689	2	+	3'UTR	GlcAT-I-RA
chr2L	4032504	4032505	3	+	5'UTR	ed-RB
chr3R	4091454	4091455	2	+	Exon/CD	Mcm2-RA
chr2R	4127735	4127736	2	+	3'UTR	pnut-RA
chr3L	4137599	4137600	2	-	Exon/CD	Rop-RB
chr3L	4138326	4138327	2	-	Exon/CD	Rop-RB
chrX	4214215	4214216	2	+	Exon/CD	CG2982-RC
chrX	4215335	4215336	2	+	Exon/CD	CG2982-RC
chr2L	4225432	4225433	2	-	Exon/CD	CG3702-RB
chr2L	4228014	4228015	2	+	5'UTR	RpL40-RA
chr2L	4228454	4228455	2	+	3'UTR	RpL40-RA
chr3L	4247239	4247240	2	-	3'UTR	ago-RA
chr3L	4247255	4247256	2	-	3'UTR	ago-RA
chr3L	4247754	4247755	2	-	Exon/CD	ago-RA
chr3L	4250925	4250926	2	-	Exon/CD	ago-RA
chr3L	4250946	4250947	2	-	Exon/CD	ago-RA
chr3R	4391725	4391726	2	+	Exon/CD	Cenp-C-RB
chr2L	4457500	4457501	6	-	Exon/CD	RpL27A-RA
chr2L	4457835	4457836	2	-	Exon/CD	RpL27A-RA
chr2L	4457925	4457926	2	-	Exon/CD	RpL27A-RA
chr2L	4457955	4457956	3	-	Exon/CD	RpL27A-RA
chr3R	4485897	4485898	2	-	5'UTR	bel-RB
chr3R	4495530	4495531	2	+	5'UTR	CG8036-RC
chr3R	4498356	4498357	2	+	Exon/CD	CG8036-RD
chr3R	4519431	4519432	2	-	Exon/CD	hb-RA
chr3L	4551819	4551820	2	+	Exon/CD	CG11357-RB
chrX	4562667	4562668	2	-	Exon/CD	rap-RB
chrX	4568492	4568493	2	-	Exon/CD	rap-RB
chr2R	4606798	4606799	2	-	Exon/CD	CG14767-RB
chr3L	4626950	4626951	2	+	Exon/CD	Rpd3-RA
chr3R	4629098	4629099	4	+	Exon/CD	Tcp-1eta-RA
chr3R	4643033	4643034	2	-	3'UTR	CG9821-RC
chr3R	4643171	4643172	2	-	3'UTR	CG9821-RC
chr3R	4643319	4643320	2	-	3'UTR	CG9821-RC
chr3R	4643355	4643356	2	-	3'UTR	CG9821-RC
chr3R	4646121	4646122	2	-	5'UTR	CG9821-RC
chr3R	4761280	4761281	2	+	Exon/CD	osk-RA
chr2R	4792407	4792408	2	-	3'UTR	CG8258-RA
chr2R	4792422	4792423	2	-	3'UTR	CG8258-RA
chr2R	4799644	4799645	2	-	Exon/CD	Pgi-RC
chr2R	4802200	4802201	2	+	5'UTR	lin-RA
chr3R	4812740	4812741	2	+	Exon/CD	CG11970-RA
chr3L	4818582	4818583	2	-	Exon/CD	Dhc64C-RI
chr2R	4977458	4977459	2	-	Exon/CD	CG8080-RE
chr2L	4994867	4994868	2	-	Exon/CD	Rtnl1-RG
chr2R	5005645	5005646	2	+	Exon/CD	Su(var)2-10-RJ
chr2R	5010900	5010901	2	-	3'UTR	CG18659-RA
chr2L	5051777	5051778	2	-	Exon/CD	eIF-3p40-RB
chr2L	5054615	5054616	2	-	3'UTR	CG14036-RA
chr2L	5054662	5054663	2	-	3'UTR	CG14036-RA
chr3R	5057906	5057907	2	-	Exon/CD	pum-RC
chr2L	5058988	5058989	2	-	Exon/CD	Rpn11-RA
chr2L	5059534	5059535	2	-	Exon/CD	Rpn11-RA
chr3R	5059931	5059932	3	-	5'UTR	pum-RC
chr3R	5059975	5059976	2	-	5'UTR	pum-RC
chr3R	5060126	5060127	2	-	5'UTR	pum-RC
chr3R	5060319	5060320	4	-	5'UTR	pum-RC
chr3R	5064051	5064052	2	-	3'UTR	D1-RA
chr3R	5064864	5064865	2	-	Exon/CD	D1-RA
chr2L	5071756	5071757	2	+	3'UTR	RpL37A-RB
chr2R	5073600	5073601	3	-	5'UTR	ltd-RC
chr3R	5167947	5167948	2	+	5'UTR	CG45050-RD
chr2R	5179517	5179518	2	+	5'UTR	Drep-2-RC
chr2R	5179593	5179594	5	+	5'UTR	Drep-2-RC
chr2R	5179661	5179662	2	+	5'UTR	Drep-2-RC
chrX	5204463	5204464	2	+	3'UTR	snf-RA
chrX	5206397	5206398	3	+	5'UTR	dhd-RA
chrX	5206504	5206505	4	+	Exon/CD	dhd-RA
chrX	5206718	5206719	2	+	Exon/CD	dhd-RA
chrX	5206868	5206869	3	+	3'UTR	dhd-RA
chrX	5206890	5206891	7	+	3'UTR	dhd-RA
chrX	5207009	5207010	2	+	3'UTR	dhd-RA
chrX	5220693	5220694	2	+	3'UTR	Mcm3-RA
chr3R	5226120	5226121	2	-	3'UTR	RpL34b-RB
chr3R	5226686	5226687	2	-	Exon/CD	RpL34b-RB
chr2L	5243972	5243973	2	+	Exon/CD	CR14033-RB
chr2R	5302046	5302047	2	+	5'UTR	wun2-RB
chrX	5308358	5308359	2	-	3'UTR	spoon-RC
chrX	5308578	5308579	4	-	3'UTR	spoon-RC
chr2R	5324944	5324945	2	-	Exon/CD	ced-6-RA
chr3L	5355669	5355670	2	+	3'UTR	CG4769-RA
chr3L	5355750	5355751	2	+	3'UTR	CG4769-RA
chr3L	5356611	5356612	2	-	3'UTR	Uev1A-RB
chr3L	5356647	5356648	2	-	3'UTR	Uev1A-RB
chr3R	5378615	5378616	2	+	Exon/CD	RnpS1-RA
chr3R	5401972	5401973	2	-	Exon/CD	Kap-alpha3-RC
chr3R	5402169	5402170	2	-	Exon/CD	Kap-alpha3-RC
chr2R	5475156	5475157	2	+	Exon/CD	RpL31-RB
chr2R	5475358	5475359	2	+	Exon/CD	RpL31-RB
chr2R	5475457	5475458	2	+	3'UTR	RpL31-RB
chr3R	5505065	5505066	2	+	3'UTR	CG16817-RB
chrX	5513869	5513870	2	-	3'UTR	Mlc-c-RB
chr2L	5539810	5539811	2	-	Exon/CD	Hel25E-RB
chrX	5567534	5567535	2	+	3'UTR	RpL35-RA
chrX	5567550	5567551	3	+	3'UTR	RpL35-RA
chrX	5573750	5573751	2	-	5'UTR	Tre1-RC
chr2R	5576143	5576144	2	-	3'UTR	Uba1-RA
chr2R	5577385	5577386	2	-	Exon/CD	Uba1-RA
chr3R	5587531	5587532	2	-	3'UTR	Snap24-RA
chr2R	5600108	5600109	4	+	5'UTR	dap-RA
chr2R	5600407	5600408	2	+	5'UTR	dap-RA
chr3R	5603869	5603870	2	+	Exon/CD	RpS29-RA
chr2R	5729381	5729382	2	-	Exon/CD	Vamp7-RA
chr3L	5755726	5755727	2	-	Exon/CD	CG10576-RC
chr3L	5756340	5756341	2	-	Exon/CD	CG10576-RC
chr3L	5759780	5759781	2	+	Exon/CD	Txl-RA
chr3L	5762296	5762297	2	+	5'UTR	scny-RH
chr3L	5766878	5766879	2	+	Exon/CD	scny-RC
chrX	5795001	5795002	2	+	5'UTR	Act5C-RA
chrX	5797005	5797006	2	+	Exon/CD	Act5C-RB
chrX	5797230	5797231	2	+	Exon/CD	Act5C-RB
chrX	5798188	5798189	3	+	3'UTR	Act5C-RB
chrX	5798305	5798306	2	+	3'UTR	Act5C-RB
chrX	5798311	5798312	3	+	3'UTR	Act5C-RB
chr3R	5868543	5868544	2	-	5'UTR	Mical-RK
chr2R	5878814	5878815	2	+	Exon/CD	TER94-RC
chr2R	5921745	5921746	2	+	Exon/CD	CG12129-RA
chr3L	5923619	5923620	2	-	3'UTR	Rcc1-RC
chr3L	5924135	5924136	2	-	Exon/CD	Rcc1-RC
chr2L	5944097	5944098	2	+	5'UTR	Gpdh-RA
chr3R	5959150	5959151	2	-	5'UTR	tws-RE
chr3R	5959228	5959229	2	-	5'UTR	tws-RE
chr3R	5959249	5959250	2	-	5'UTR	tws-RE
chr2L	5973293	5973294	2	-	3'UTR	chic-RD
chr2L	5984191	5984192	2	+	Exon/CD	eIF-4a-RF
chr2R	5987192	5987193	2	+	5'UTR	14-3-3zeta-RE
chr2L	6069226	6069227	2	+	Exon/CD	CG13993-RB
chrX	6160703	6160704	2	-	5'UTR	schlank-RB
chrX	6170310	6170311	2	-	Exon/CD	CG3566-RC
chrX	6173194	6173195	2	-	5'UTR	Ubi-p5E-RB
chrX	6173270	6173271	2	-	5'UTR	Ubi-p5E-RB
chr3R	6214639	6214640	2	+	5'UTR	cwo-RA
chr2L	6346200	6346201	2	+	3'UTR	Cpr-RB
chr2R	6420019	6420020	2	-	Exon/CD	lola-RG
chr2R	6420759	6420760	2	-	Exon/CD	lola-RG
chrX	6425081	6425082	2	-	3'UTR	RpL7A-RF
chrX	6425251	6425252	3	-	Exon/CD	RpL7A-RF
chrX	6430019	6430020	2	+	Exon/CD	dx-RA
chr2L	6480351	6480352	2	-	5'UTR	Sec61alpha-RA
chrX	6547242	6547243	2	-	3'UTR	CG3226-RA
chrX	6547690	6547691	2	-	Exon/CD	CG3226-RA
chr2L	6558987	6558988	2	+	Exon/CD	CoVb-RA
chr2L	6559114	6559115	2	+	3'UTR	CoVb-RA
chrX	6584344	6584345	2	-	Exon/CD	CG14442-RA
chr3R	6613902	6613903	2	-	5'UTR	Art1-RA
chrX	6635980	6635981	5	-	Exon/CD	RpL17-RE
chrX	6636134	6636135	2	-	Exon/CD	RpL17-RE
chrX	6636178	6636179	2	-	Exon/CD	RpL17-RE
chr2L	6665036	6665037	2	+	Exon/CD	cup-RB
chr2L	6665119	6665120	2	+	Exon/CD	cup-RB
chr2L	6665170	6665171	2	+	Exon/CD	cup-RB
chr2L	6674388	6674389	2	+	Exon/CD	CG34310-RA
chr3R	6682623	6682624	4	+	5'UTR	CG4570-RA
chr3R	6682647	6682648	4	+	5'UTR	CG4570-RA
chr2R	6699514	6699515	2	+	Exon/CD	mms4-RA
chr2R	6708553	6708554	2	+	3'UTR	Prosbeta5-RB
chr2L	6786481	6786482	2	-	5'UTR	nrv1-RA
chr2L	6914769	6914770	2	-	3'UTR	x16-RB
chr2L	6915011	6915012	2	-	3'UTR	x16-RB
chr2L	6920846	6920847	2	+	5'UTR	Hrb27C-RH
chr3L	6947381	6947382	4	-	Exon/CD	CG10077-RD
chr3L	6966038	6966039	2	-	3'UTR	Galphai-RA
chr2L	6966831	6966832	2	-	3'UTR	smt3-RA
chr3L	6967131	6967132	2	-	Exon/CD	Galphai-RA
chr2L	6967264	6967265	2	-	Exon/CD	smt3-RA
chr3R	7036155	7036156	2	+	Exon/CD	Tctp-RA
chr3R	7036467	7036468	2	+	Exon/CD	Tctp-RA
chr3R	7036904	7036905	2	+	3'UTR	Tctp-RA
chr3R	7036985	7036986	2	+	3'UTR	Tctp-RA
chr2L	7038118	7038119	2	+	5'UTR	milt-RC
chr3R	7041171	7041172	5	-	3'UTR	RpS25-RA
chr3R	7041194	7041195	2	-	3'UTR	RpS25-RA
chr3R	7041210	7041211	2	-	3'UTR	RpS25-RA
chr3R	7041544	7041545	2	-	Exon/CD	RpS25-RA
chr3R	7041571	7041572	2	-	Exon/CD	RpS25-RA
chr3R	7047631	7047632	2	+	5'UTR	RpL3-RG
chr2R	7182212	7182213	2	-	Exon/CD	CG42336-RD
chr2L	7219783	7219784	2	-	5'UTR	CG13784-RD
chrX	7231498	7231499	4	+	5'UTR	CBP-RC
chr3L	7233387	7233388	2	-	3'UTR	RpL18-RC
chr3L	7233707	7233708	2	-	Exon/CD	RpL18-RC
chr3L	7363191	7363192	2	+	5'UTR	akirin-RD
chr3L	7365974	7365975	2	+	3'UTR	akirin-RF
chr3L	7366109	7366110	4	+	3'UTR	akirin-RF
chr3R	7390228	7390229	2	-	Exon/CD	fabp-RC
chr3R	7390375	7390376	2	-	Exon/CD	fabp-RC
chr3R	7390387	7390388	2	-	Exon/CD	fabp-RC
chr3R	7392685	7392686	2	-	Exon/CD	fabp-RC
chr3R	7460167	7460168	2	-	3'UTR	Csk-RK
chr2R	7466538	7466539	2	-	3'UTR	tou-RF
chr3R	7476065	7476066	4	-	5'UTR	Csk-RI
chr2R	7538995	7538996	2	-	5'UTR	CG9003-RE
chr2R	7781078	7781079	4	+	5'UTR	Ef1alpha48D-RD
chr2R	7781099	7781100	2	+	Exon/CD	Ef1alpha48D-RD
chr2R	7781363	7781364	6	+	Exon/CD	Ef1alpha48D-RD
chr2R	7781437	7781438	2	+	Exon/CD	Ef1alpha48D-RD
chr2R	7781609	7781610	4	+	Exon/CD	Ef1alpha48D-RD
chr2R	7781627	7781628	2	+	Exon/CD	Ef1alpha48D-RD
chr2R	7781758	7781759	2	+	Exon/CD	Ef1alpha48D-RD
chr2R	7781807	7781808	4	+	Exon/CD	Ef1alpha48D-RD
chr2R	7781935	7781936	2	+	Exon/CD	Ef1alpha48D-RD
chr2R	7782143	7782144	3	+	Exon/CD	Ef1alpha48D-RD
chrX	7782144	7782145	2	-	Exon/CD	CG10932-RB
chr2R	7782637	7782638	2	+	3'UTR	Ef1alpha48D-RD
chr2R	7782770	7782771	2	+	3'UTR	Ef1alpha48D-RD
chr2R	7782772	7782773	2	+	3'UTR	Ef1alpha48D-RD
chr2R	7782781	7782782	2	+	3'UTR	Ef1alpha48D-RD
chr2R	7782974	7782975	2	+	3'UTR	Ef1alpha48D-RD
chrX	7795330	7795331	2	-	Exon/CD	CR33222-RC
chr2L	7822001	7822002	2	+	5'UTR	CG7115-RE
chrX	7823756	7823757	2	-	Exon/CD	CG10777-RB
chr2L	7825656	7825657	2	-	3'UTR	Rack1-RC
chr2L	7825748	7825749	2	-	Exon/CD	Rack1-RC
chr2L	7825970	7825971	3	-	Exon/CD	Rack1-RC
chr2L	7826096	7826097	2	-	Exon/CD	Rack1-RC
chr2L	7826253	7826254	2	-	Exon/CD	Rack1-RC
chr2L	7826903	7826904	2	-	Exon/CD	Rack1-RC
chr2L	7827113	7827114	2	-	Exon/CD	Rack1-RC
chr2L	7828040	7828041	2	+	5'UTR	mts-RC
chrX	7828199	7828200	2	+	Exon/CD	RpS14a-RA
chrX	7828538	7828539	2	+	Exon/CD	RpS14a-RA
chrX	7829796	7829797	2	+	3'UTR	RpS14b-RB
chr3R	7844173	7844174	2	+	3'UTR	Spt3-RA
chrX	7861674	7861675	2	-	5'UTR	sws-RC
chr3L	7862237	7862238	4	+	5'UTR	CG32365-RB
chr3L	7862250	7862251	2	+	5'UTR	CG32365-RB
chr2R	7871541	7871542	3	-	Exon/CD	RnrS-RA
chr2R	7872509	7872510	2	-	Exon/CD	RnrS-RA
chr2R	7872511	7872512	2	-	Exon/CD	RnrS-RA
chr3L	7889677	7889678	2	-	3'UTR	pbl-RF
chr2R	7921775	7921776	2	+	5'UTR	CG8321-RB
chrX	7954091	7954092	2	-	5'UTR	fs(1)h-RD
chrX	7954176	7954177	2	-	5'UTR	fs(1)h-RD
chr2L	7987689	7987690	2	-	3'UTR	pes-RD
chrX	7995695	7995696	2	-	5'UTR	CG2258-RC
chr2L	8041947	8041948	5	-	3'UTR	RpL36A-RB
chr2R	8056357	8056358	2	+	5'UTR	SmD3-RA
chr2R	8063975	8063976	2	+	Exon/CD	Cct5-RB
chr2R	8087037	8087038	2	-	Exon/CD	RpS11-RC
chr2R	8087415	8087416	2	-	Exon/CD	RpS11-RC
chr3L	8114258	8114259	2	+	3'UTR	msk-RA
chr3L	8119837	8119838	2	-	Exon/CD	Uba2-RA
chr2R	8162210	8162211	2	+	3'UTR	Cam-RD
chr3L	8189795	8189796	2	-	3'UTR	Ubc12-RC
chr3R	8193832	8193833	2	-	Exon/CD	GstD1-RA
chr3R	8258565	8258566	2	-	Exon/CD	Aos1-RA
chr3R	8261302	8261303	6	+	3'UTR	CG5844-RA
chrX	8334708	8334709	2	+	Exon/CD	CG1440-RB
chr3L	8338818	8338819	2	-	Exon/CD	CG7182-RA
chr3L	8349564	8349565	2	-	3'UTR	Idh-RD
chr2L	8363737	8363738	2	-	3'UTR	RpS13-RC
chr2L	8369758	8369759	2	+	3'UTR	Pp2A-29B-RB
chrX	8380569	8380570	2	-	Exon/CD	otu-RE
chrX	8380906	8380907	2	-	Exon/CD	otu-RE
chr2L	8406103	8406104	2	+	Exon/CD	emb-RA
chr3L	8406954	8406955	2	+	3'UTR	mtrm-RA
chr2L	8427804	8427805	4	+	Exon/CD	Akap200-RB
chr2L	8430343	8430344	2	+	Exon/CD	Akap200-RB
chr2L	8430660	8430661	3	+	3'UTR	Akap200-RB
chr3L	8432687	8432688	2	-	5'UTR	Unr-RB
chr3L	8432957	8432958	6	-	5'UTR	Unr-RB
chr3L	8433028	8433029	2	-	5'UTR	Unr-RB
chr3R	8450915	8450916	2	-	Exon/CD	Vha55-RA
chr2R	8501095	8501096	2	+	5'UTR	Galphaq-RA
chrX	8575678	8575679	2	+	5'UTR	CG11284-RA
chrX	8610176	8610177	2	+	Exon/CD	CG1785-RA
chr2R	8647402	8647403	2	-	Exon/CD	Nacalpha-RD
chr2R	8647408	8647409	6	-	Exon/CD	Nacalpha-RD
chr2R	8737063	8737064	2	-	3'UTR	CG17574-RG
chr2R	8758491	8758492	3	+	3'UTR	bic-RA
chr2R	8758606	8758607	2	+	3'UTR	bic-RA
chr2R	8758740	8758741	2	+	3'UTR	bic-RA
chr3R	8810540	8810541	2	+	3'UTR	Paip2-RA
chr3R	8845790	8845791	2	+	Exon/CD	CtBP-RD
chr3L	8950058	8950059	2	+	Exon/CD	mRpL12-RA
chr3L	8988421	8988422	2	-	Exon/CD	smg-RE
chr3L	8988547	8988548	3	-	Exon/CD	smg-RE
chrX	8998433	8998434	2	-	3'UTR	Bx42-RB
chrX	9004957	9004958	2	+	5'UTR	AP-1gamma-RG
chrX	9028773	9028774	2	-	5'UTR	fend-RC
chr3L	9042032	9042033	2	-	3'UTR	Argk-RH
chr3L	9043221	9043222	2	-	Exon/CD	Argk-RH
chrX	9047923	9047924	2	-	3'UTR	His3.3B-RE
chr2R	9073360	9073361	2	-	Exon/CD	Kdm4B-RE
chr2R	9108769	9108770	2	-	3'UTR	Fsn-RB
chr2L	9166115	9166116	2	-	Exon/CD	CG9586-RB
chr3R	9209313	9209314	4	+	Exon/CD	Droj2-RD
chr3R	9209966	9209967	2	+	Exon/CD	Droj2-RD
chrX	9221015	9221016	2	-	3'UTR	CG34449-RA
chr3R	9225031	9225032	3	-	Exon/CD	CG9796-RA
chr3R	9260092	9260093	2	-	5'UTR	yrt-RC
chr3L	9369571	9369572	2	-	3'UTR	Hsp26-RA
chr3L	9369976	9369977	2	-	Exon/CD	Hsp26-RA
chr3L	9370063	9370064	2	-	Exon/CD	Hsp26-RA
chr3L	9370066	9370067	2	-	Exon/CD	Hsp26-RA
chr3L	9370150	9370151	3	-	Exon/CD	Hsp26-RA
chr3L	9370371	9370372	2	-	5'UTR	Hsp26-RA
chr3L	9377716	9377717	3	+	Exon/CD	Hsp27-RA
chr2R	9384284	9384285	2	-	3'UTR	drk-RD
chr3L	9393221	9393222	2	-	Exon/CD	eIF-4E-RF
chr3L	9394229	9394230	2	-	5'UTR	eIF-4E-RF
chr3L	9394432	9394433	2	-	5'UTR	eIF-4E-RF
chr3L	9421991	9421992	2	-	Exon/CD	RpS17-RB
chr3L	9422039	9422040	2	-	Exon/CD	RpS17-RB
chr3L	9422341	9422342	2	-	Exon/CD	RpS17-RB
chr2L	9437708	9437709	4	+	5'UTR	numb-RB
chr2L	9437763	9437764	2	+	5'UTR	numb-RB
chrX	9448751	9448752	2	+	Exon/CD	RpS28b-RB
chrX	9448891	9448892	2	+	Exon/CD	RpS28b-RB
chrX	9449037	9449038	2	+	3'UTR	RpS28b-RB
chrX	9449218	9449219	5	+	3'UTR	RpS28b-RB
chr3R	9461729	9461730	2	-	3'UTR	sqd-RE
chr3R	9477859	9477860	2	+	3'UTR	rin-RF
chrX	9480019	9480020	2	+	5'UTR	Hex-A-RB
chr3R	9485181	9485182	2	-	Exon/CD	Hrb87F-RD
chr3L	9500695	9500696	2	-	Exon/CD	CG3408-RB
chr3L	9503036	9503037	2	-	3'UTR	RpS9-RE
chr3L	9503191	9503192	2	-	Exon/CD	RpS9-RE
chr3L	9503197	9503198	7	-	Exon/CD	RpS9-RE
chr3L	9503616	9503617	2	-	Exon/CD	RpS9-RE
chr2L	9574033	9574034	2	-	Exon/CD	Mtpalpha-RB
chrX	9576910	9576911	4	-	5'UTR	nej-RD
chrX	9576915	9576916	2	-	5'UTR	nej-RD
chr2L	9615554	9615555	2	+	Exon/CD	Trx-2-RA
chr2L	9616032	9616033	2	+	3'UTR	Trx-2-RA
chr2L	9699918	9699919	2	+	5'UTR	hoip-RA
chr2L	9700445	9700446	3	+	3'UTR	hoip-RA
chr3L	9723652	9723653	2	+	Exon/CD	ATPsyn-b-RA
chr3L	9858413	9858414	2	+	Exon/CD	CG8108-RB
chr3R	9860783	9860784	2	-	3'UTR	CG9922-RA
chr3L	9863644	9863645	2	+	3'UTR	CG8108-RB
chr2L	9896431	9896432	5	-	Exon/CD	RpS2-RA
chr2L	9896665	9896666	3	-	Exon/CD	RpS2-RA
chr2L	9896834	9896835	2	-	Exon/CD	RpS2-RA
chr3L	9963193	9963194	2	+	Exon/CD	Nc-RA
chr2L	9967711	9967712	2	+	Exon/CD	RpL13-RC
chr2L	9967860	9967861	2	+	Exon/CD	RpL13-RC
chr2L	9968422	9968423	2	+	3'UTR	RpL13-RC
chr2L	9968425	9968426	2	+	3'UTR	RpL13-RC
chr2R	10046485	10046486	2	+	Exon/CD	CG13016-RA
chr2L	10058280	10058281	2	+	Exon/CD	Pen-RA
chr2L	10059069	10059070	2	+	Exon/CD	Pen-RA
chr2L	10059599	10059600	2	+	3'UTR	Pen-RA
chr2L	10059963	10059964	2	+	3'UTR	Pen-RA
chr2R	10059965	10059966	2	+	Exon/CD	CG8331-RC
chr2R	10060654	10060655	2	-	Exon/CD	mRpS16-RA
chr2R	10061807	10061808	2	+	5'UTR	cg-RF
chr2R	10065839	10065840	2	+	Exon/CD	cg-RF
chr2R	10102890	10102891	2	-	3'UTR	RpS23-RA
chr2R	10102969	10102970	2	-	Exon/CD	RpS23-RA
chr2R	10103562	10103563	2	-	Exon/CD	RpS23-RA
chr3R	10112150	10112151	2	-	5'UTR	trx-RD
chr2R	10131015	10131016	2	+	3'UTR	CG8494-RA
chr2R	10141793	10141794	2	-	Exon/CD	Hsc70-5-RB
chr3R	10153301	10153302	2	+	3'UTR	CG3321-RA
chr2R	10189673	10189674	2	-	Exon/CD	tej-RA
chr2L	10201693	10201694	2	+	Exon/CD	RpL7-RA
chr2L	10201724	10201725	2	+	Exon/CD	RpL7-RA
chr2L	10201952	10201953	2	+	Exon/CD	RpL7-RA
chrX	10218330	10218331	2	-	5'UTR	alpha-Man-I-RJ
chr2L	10222260	10222261	2	+	Exon/CD	Prosalpha6-RB
chr2L	10240521	10240522	3	+	5'UTR	me31B-RB
chr2L	10241321	10241322	2	+	Exon/CD	me31B-RB
chr2L	10241516	10241517	2	+	Exon/CD	me31B-RB
chr2L	10241571	10241572	2	+	Exon/CD	me31B-RB
chr2L	10242112	10242113	2	+	3'UTR	me31B-RB
chrX	10253918	10253919	2	-	Exon/CD	l(1)G0289-RA
chr2R	10368979	10368980	3	+	5'UTR	L-RA
chr2R	10384559	10384560	2	+	3'UTR	L-RA
chr2L	10385393	10385394	2	-	Exon/CD	cdc2-RA
chr3R	10473425	10473426	2	-	Exon/CD	l(3)L1231-RD
chr3R	10473439	10473440	3	-	Exon/CD	l(3)L1231-RD
chr3R	10559258	10559259	2	-	Exon/CD	eff-RC
chr3R	10566357	10566358	2	-	5'UTR	eff-RC
chr2R	10638019	10638020	2	-	Exon/CD	Rpn6-RC
chr3L	10656954	10656955	2	+	Exon/CD	CG32068-RB
chr3L	10658191	10658192	2	+	5'UTR	simj-RA
chr3R	10726299	10726300	2	-	Exon/CD	RpS5b-RA
chr3R	10726396	10726397	2	-	Exon/CD	RpS5b-RA
chr3R	10727010	10727011	2	-	Exon/CD	RpS5b-RA
chr3R	10727025	10727026	2	-	Exon/CD	RpS5b-RA
chr2L	10766652	10766653	2	-	Exon/CD	UbcD2-RC
chrX	10771625	10771626	2	-	5'UTR	CG1637-RC
chr2L	10847900	10847901	2	-	Exon/CD	porin-RD
chr2L	10848260	10848261	2	-	Exon/CD	porin-RD
chr2L	10848665	10848666	2	-	Exon/CD	porin-RD
chr2L	10848797	10848798	2	-	Exon/CD	porin-RD
chr2R	10869121	10869122	2	+	5'UTR	pcs-RB
chr2R	10869262	10869263	2	+	5'UTR	pcs-RB
chr3L	10877889	10877890	2	-	Exon/CD	CG6404-RA
chr3L	10891266	10891267	2	-	5'UTR	Aps-RA
chr3R	10920945	10920946	4	-	5'UTR	CG6966-RC
chr2L	10965004	10965005	2	-	3'UTR	CG33129-RC
chr2L	10965355	10965356	2	-	3'UTR	CG33129-RC
chr2L	10983506	10983507	2	-	Exon/CD	piwi-RA
chr2L	11002858	11002859	2	-	3'UTR	RpL9-RC
chr2L	11003087	11003088	2	-	Exon/CD	RpL9-RC
chrX	11005712	11005713	2	+	Exon/CD	Hsp60-RB
chrX	11021359	11021360	2	-	Exon/CD	Gtp-bp-RA
chrX	11039707	11039708	2	-	Exon/CD	Ran-RA
chrX	11039870	11039871	2	-	Exon/CD	Ran-RA
chrX	11040173	11040174	2	-	Exon/CD	Ran-RA
chr3R	11051970	11051971	2	+	Exon/CD	Caf1-RA
chrX	11056741	11056742	2	+	Exon/CD	Dlic-RB
chr3R	11070125	11070126	2	+	Exon/CD	Hsc70-4-RF
chr3R	11070193	11070194	2	+	Exon/CD	Hsc70-4-RF
chr3R	11070347	11070348	2	+	Exon/CD	Hsc70-4-RF
chr3R	11070401	11070402	2	+	Exon/CD	Hsc70-4-RF
chr3R	11070503	11070504	2	+	Exon/CD	Hsc70-4-RF
chr3R	11070533	11070534	2	+	Exon/CD	Hsc70-4-RF
chr3R	11070560	11070561	3	+	Exon/CD	Hsc70-4-RF
chr3R	11070898	11070899	2	+	Exon/CD	Hsc70-4-RF
chr3R	11071354	11071355	6	+	Exon/CD	Hsc70-4-RF
chr3R	11071568	11071569	2	+	Exon/CD	Hsc70-4-RF
chr3R	11071622	11071623	2	+	Exon/CD	Hsc70-4-RF
chr3R	11071661	11071662	2	+	Exon/CD	Hsc70-4-RF
chr3R	11071856	11071857	2	+	Exon/CD	Hsc70-4-RF
chr3R	11072051	11072052	2	+	3'UTR	Hsc70-4-RF
chr3R	11072069	11072070	2	+	3'UTR	Hsc70-4-RF
chr3R	11072103	11072104	4	+	3'UTR	Hsc70-4-RF
chr3R	11072227	11072228	2	+	3'UTR	Hsc70-4-RF
chr3R	11116795	11116796	2	+	5'UTR	Tm1-RR
chr3R	11117054	11117055	3	+	5'UTR	Tm1-RR
chr3R	11239912	11239913	2	+	Exon/CD	Atx2-RD
chr3L	11247037	11247038	2	+	Exon/CD	scyl-RA
chrX	11248026	11248027	2	+	Exon/CD	CG1737-RB
chrX	11254714	11254715	2	+	3'UTR	Pa1-RA
chr2R	11429661	11429662	2	+	Exon/CD	Vha36-1-RA
chrX	11457415	11457416	2	-	3'UTR	RpII215-RA
chrX	11457670	11457671	2	-	Exon/CD	RpII215-RA
chr3L	11481104	11481105	2	+	5'UTR	chrb-RD
chrX	11605990	11605991	2	-	Exon/CD	Amun-RA
chrX	11688917	11688918	2	+	Exon/CD	CkIIbeta-RK
chrX	11696533	11696534	2	-	3'UTR	Hsc70-3-RE
chrX	11696654	11696655	2	-	Exon/CD	Hsc70-3-RE
chrX	11745863	11745864	2	-	Exon/CD	p24-1-RA
chrX	11749132	11749133	2	+	5'UTR	ATP7-RB
chr3R	11796462	11796463	2	-	Exon/CD	mor-RA
chr3L	11820694	11820695	5	-	3'UTR	CycA-RC
chr2R	11825966	11825967	2	-	Exon/CD	Mlf-RC
chr3L	11826308	11826309	2	-	5'UTR	CycA-RC
chr2R	11882056	11882057	2	-	Exon/CD	ATPCL-RE
chr2R	11885646	11885647	2	-	Exon/CD	ATPCL-RE
chr2R	11913953	11913954	2	-	Exon/CD	casp-RC
chrX	11918150	11918151	2	-	3'UTR	Usp7-RB
chr2L	12045585	12045586	2	-	3'UTR	CG6770-RA
chr2L	12045737	12045738	2	-	3'UTR	CG6770-RA
chr2L	12045918	12045919	2	-	Exon/CD	CG6770-RA
chr2L	12046006	12046007	4	-	5'UTR	CG6770-RA
chr2R	12085426	12085427	2	+	Exon/CD	CG44243-RB
chr3L	12118245	12118246	2	-	5'UTR	yps-RB
chr3L	12137234	12137235	2	-	Exon/CD	CG5642-RA
chr3L	12139111	12139112	2	-	5'UTR	CG5642-RA
chr2R	12179191	12179192	2	+	Exon/CD	CG42372-RC
chr3R	12183871	12183872	2	-	3'UTR	CG17931-RD
chr2R	12227603	12227604	2	+	Exon/CD	Hmgs-RE
chr2L	12271140	12271141	2	+	5'UTR	aret-RF
chr3R	12279122	12279123	2	-	5'UTR	Pak3-RC
chr3R	12285512	12285513	2	-	Exon/CD	CG42232-RB
chrX	12353867	12353868	2	-	3'UTR	Rab40-RC
chr2R	12420858	12420859	2	+	3'UTR	Sema-2a-RE
chr2L	12427207	12427208	2	-	3'UTR	CG5446-RC
chr2R	12457832	12457833	2	-	Exon/CD	RpS15-RA
chr3R	12473892	12473893	2	+	Exon/CD	Cctgamma-RD
chr2R	12474044	12474045	2	+	Exon/CD	RpLP2-RA
chr2R	12474145	12474146	5	+	3'UTR	RpLP2-RA
chr3R	12475497	12475498	3	+	3'UTR	Cctgamma-RD
chrX	12493804	12493805	2	+	Exon/CD	Sec16-RE
chr3L	12501517	12501518	2	-	Exon/CD	sti-RB
chr3L	12508259	12508260	8	+	5'UTR	tral-RA
chr3L	12508351	12508352	4	+	5'UTR	tral-RA
chr3L	12510954	12510955	2	+	Exon/CD	tral-RA
chr3L	12511575	12511576	2	+	Exon/CD	tral-RA
chr3L	12512298	12512299	2	+	3'UTR	tral-RA
chr3L	12512542	12512543	2	+	3'UTR	tral-RA
chr3L	12518260	12518261	2	-	Exon/CD	eIF-2beta-RA
chrX	12548056	12548057	2	+	5'UTR	CkIalpha-RD
chrX	12625661	12625662	2	-	5'UTR	Smr-RG
chr2L	12690350	12690351	2	-	3'UTR	CG5525-RA
chr2L	12691080	12691081	2	-	Exon/CD	CG5525-RA
chr3L	12741280	12741281	2	-	Exon/CD	Klc-RB
chr2R	12755766	12755767	3	+	5'UTR	Ef1beta-RB
chr2R	12755849	12755850	2	+	Exon/CD	Ef1beta-RB
chr2R	12756232	12756233	2	+	Exon/CD	Ef1beta-RB
chr2R	12756541	12756542	2	+	Exon/CD	Ef1beta-RB
chr2R	12904243	12904244	2	-	3'UTR	CG8963-RB
chr2R	12906990	12906991	2	-	5'UTR	CG8963-RB
chr2L	12976591	12976592	2	+	Exon/CD	Vha68-2-RE
chrX	13106592	13106593	3	+	5'UTR	REG-RA
chrX	13106617	13106618	2	+	5'UTR	REG-RA
chr2L	13169344	13169345	2	+	3'UTR	Sir2-RA
chrX	13225933	13225934	2	+	3'UTR	Jafrac1-RE
chrX	13225943	13225944	2	+	3'UTR	Jafrac1-RE
chrX	13226024	13226025	5	+	3'UTR	Jafrac1-RE
chrX	13230213	13230214	2	-	Exon/CD	RpS15Aa-RD
chrX	13268322	13268323	2	+	Exon/CD	CG1640-RG
chr2L	13296700	13296701	2	+	Exon/CD	CG31729-RA
chr2L	13297705	13297706	2	+	Exon/CD	CG31729-RA
chr2R	13301507	13301508	2	-	3'UTR	cnk-RA
chr2R	13349643	13349644	2	+	5'UTR	CG14478-RB
chr2R	13349647	13349648	2	+	5'UTR	CG14478-RB
chr2R	13351134	13351135	2	+	Exon/CD	CG14478-RB
chr3R	13366827	13366828	2	+	Exon/CD	SF1-RA
chr3R	13370748	13370749	2	+	3'UTR	SF1-RA
chr3R	13370796	13370797	2	+	3'UTR	SF1-RA
chr2L	13379038	13379039	2	+	Exon/CD	beta'COP-RA
chr2L	13385207	13385208	2	+	Exon/CD	loqs-RE
chr2L	13394665	13394666	2	-	Exon/CD	RpL24-RB
chr2L	13394731	13394732	2	-	Exon/CD	RpL24-RB
chr3R	13432423	13432424	2	+	Exon/CD	sll-RB
chr2R	13433955	13433956	2	-	3'UTR	RpL18A-RA
chr2R	13434358	13434359	2	-	Exon/CD	RpL18A-RA
chr2R	13434371	13434372	2	-	Exon/CD	RpL18A-RA
chr2R	13480475	13480476	2	+	5'UTR	lack-RB
chr2R	13481150	13481151	2	+	5'UTR	lack-RB
chrX	13503010	13503011	2	+	3'UTR	CG11178-RB
chr3R	13546232	13546233	2	+	Exon/CD	Pxt-RB
chr2L	13551148	13551149	2	+	5'UTR	kuz-RB
chr2R	13556586	13556587	2	+	3'UTR	eIF3-S8-RA
chr2R	13556652	13556653	2	+	3'UTR	eIF3-S8-RA
chr2R	13559896	13559897	2	-	Exon/CD	P32-RA
chrX	13582484	13582485	2	-	5'UTR	CG9940-RB
chrX	13640132	13640133	3	-	3'UTR	Pdcd4-RC
chrX	13640405	13640406	2	-	3'UTR	Pdcd4-RC
chrX	13649298	13649299	3	-	5'UTR	Pdcd4-RC
chr2R	13734425	13734426	2	+	5'UTR	olf186-M-RA
chr2R	13759121	13759122	2	-	5'UTR	Mapmodulin-RB
chr2R	13985821	13985822	2	+	Exon/CD	CG5098-RC
chr3L	13988233	13988234	2	+	Exon/CD	26-29-p-RA
chr3L	13988842	13988843	2	+	Exon/CD	26-29-p-RA
chr3L	13989095	13989096	2	+	Exon/CD	26-29-p-RA
chr3L	13989215	13989216	2	+	Exon/CD	26-29-p-RA
chr3L	13989485	13989486	2	+	Exon/CD	26-29-p-RA
chr3L	14004746	14004747	2	+	Exon/CD	upSET-RB
chr2R	14018278	14018279	2	-	Exon/CD	Hsf-RA
chr3L	14032875	14032876	5	+	Exon/CD	Hsc70Cb-RC
chr2R	14055859	14055860	2	+	3'UTR	CG42518-RA
chr2R	14055861	14055862	2	+	3'UTR	CG42518-RA
chr2R	14067437	14067438	2	-	5'UTR	CG5726-RA
chr3R	14073572	14073573	2	+	Exon/CD	14-3-3epsilon-RA
chr3R	14073843	14073844	2	+	Exon/CD	14-3-3epsilon-RA
chr3R	14074193	14074194	2	+	3'UTR	14-3-3epsilon-RA
chr3R	14074201	14074202	2	+	3'UTR	14-3-3epsilon-RA
chr3R	14074273	14074274	2	+	3'UTR	14-3-3epsilon-RA
chrX	14090867	14090868	2	+	Exon/CD	yl-RB
chrX	14092934	14092935	2	+	Exon/CD	yl-RB
chr3R	14097713	14097714	2	-	Exon/CD	Vps39-RA
chr3R	14123936	14123937	2	-	5'UTR	l(3)05822-RA
chr3R	14123982	14123983	2	-	5'UTR	l(3)05822-RA
chr3R	14125704	14125705	2	+	3'UTR	Dlc90F-RA
chr3L	14184383	14184384	2	+	5'UTR	nuf-RC
chr3L	14184392	14184393	2	+	5'UTR	nuf-RC
chr3L	14267783	14267784	2	+	5'UTR	fz-RC
chr3L	14268292	14268293	2	+	Exon/CD	fz-RC
chr2R	14304669	14304670	2	+	Exon/CD	Dp1-RG
chr2R	14306364	14306365	2	+	Exon/CD	Dp1-RG
chr2R	14311973	14311974	2	+	Exon/CD	CG5174-RO
chrX	14476268	14476269	4	-	Exon/CD	mRpS25-RA
chr3R	14490976	14490977	2	+	3'UTR	Gos28-RA
chr2R	14503479	14503480	2	+	3'UTR	CG5323-RA
chr3L	14540503	14540504	2	-	Exon/CD	CG9238-RC
chr3L	14543719	14543720	2	-	5'UTR	CG9238-RC
chr3L	14625936	14625937	2	+	5'UTR	dlp-RC
chr2R	14646774	14646775	5	-	Exon/CD	Jabba-RE
chr2R	14646974	14646975	2	-	Exon/CD	Jabba-RE
chr2R	14647078	14647079	2	-	Exon/CD	Jabba-RE
chr2R	14708741	14708742	2	+	Exon/CD	Phb2-RD
chr2R	14709092	14709093	2	+	3'UTR	Phb2-RD
chr2R	14709159	14709160	2	+	3'UTR	Phb2-RD
chr2R	14740390	14740391	2	-	5'UTR	CG18190-RB
chr3R	14857633	14857634	2	+	Exon/CD	CG6013-RA
chr3R	14913558	14913559	2	-	5'UTR	cdi-RB
chr3R	14919759	14919760	2	-	5'UTR	cdi-RB
chr3R	14919856	14919857	2	-	5'UTR	cdi-RB
chrX	14968234	14968235	2	-	Exon/CD	Lsd-2-RF
chr3L	14968690	14968691	2	+	Exon/CD	Ocho-RC
chrX	14970034	14970035	5	-	5'UTR	Lsd-2-RF
chr3R	14985679	14985680	2	+	3'UTR	nos-RA
chrX	15032621	15032622	2	-	3'UTR	RpL37a-RA
chrX	15032691	15032692	2	-	3'UTR	RpL37a-RA
chrX	15032693	15032694	2	-	3'UTR	RpL37a-RA
chr3L	15131218	15131219	2	-	3'UTR	Pdi-RA
chr2R	15163510	15163511	2	+	5'UTR	rib-RC
chrX	15214764	15214765	2	+	5'UTR	Top1-RD
chrX	15216094	15216095	2	+	Exon/CD	Top1-RD
chrX	15216448	15216449	2	+	Exon/CD	Top1-RD
chrX	15220086	15220087	2	+	3'UTR	Top1-RE
chrX	15234307	15234308	2	+	3'UTR	HDAC6-RD
chr2R	15330199	15330200	2	+	Exon/CD	RpL11-RB
chr2R	15334841	15334842	4	-	3'UTR	betaTub56D-RA
chr2R	15334862	15334863	2	-	3'UTR	betaTub56D-RA
chr2R	15335015	15335016	2	-	Exon/CD	betaTub56D-RA
chr2R	15335712	15335713	2	-	Exon/CD	betaTub56D-RA
chr2R	15335777	15335778	3	-	Exon/CD	betaTub56D-RA
chr2R	15335905	15335906	2	-	Exon/CD	betaTub56D-RA
chrX	15346578	15346579	2	+	3'UTR	Ahcy13-RB
chr3L	15582471	15582472	2	+	5'UTR	RhoGAP71E-RE
chr3L	15593541	15593542	2	+	Exon/CD	RhoGAP71E-RE
chrX	15641480	15641481	2	+	Exon/CD	Tcp-1zeta-RA
chrX	15642908	15642909	2	+	3'UTR	Tcp-1zeta-RA
chrX	15644953	15644954	2	+	Exon/CD	CG8239-RB
chrX	15681885	15681886	2	+	Exon/CD	mRpS30-RA
chr3R	15704705	15704706	2	+	Exon/CD	Arc42-RA
chrX	15722325	15722326	2	-	Exon/CD	Chc-RB
chrX	15741993	15741994	2	-	3'UTR	sun-RA
chrX	15746431	15746432	2	-	5'UTR	UBL3-RA
chr2L	15746542	15746543	2	-	5'UTR	CycE-RD
chrX	15746750	15746751	2	-	5'UTR	UBL3-RA
chrX	15757149	15757150	2	+	3'UTR	Gbeta13F-RB
chrX	15762929	15762930	2	+	Exon/CD	Gapdh2-RC
chrX	15762956	15762957	2	+	Exon/CD	Gapdh2-RC
chrX	15763159	15763160	2	+	Exon/CD	Gapdh2-RC
chrX	15763306	15763307	2	+	Exon/CD	Gapdh2-RC
chrX	15763384	15763385	2	+	3'UTR	Gapdh2-RC
chrX	15763386	15763387	2	+	3'UTR	Gapdh2-RC
chr3L	15816517	15816518	2	-	Exon/CD	Dcp2-RE
chr3L	15827200	15827201	2	-	3'UTR	CG18081-RB
chr3L	15827255	15827256	2	-	3'UTR	CG18081-RB
chrX	15899498	15899499	2	-	5'UTR	vap-RE
chr3L	15982761	15982762	2	+	Exon/CD	Hip14-RC
chr2L	16046953	16046954	2	+	Exon/CD	BicC-RD
chr2L	16047430	16047431	2	+	Exon/CD	BicC-RD
chr3L	16055926	16055927	2	+	Exon/CD	Mbs-RP
chr3R	16126542	16126543	2	+	3'UTR	cic-RA
chr2R	16149340	16149341	2	-	3'UTR	PCNA-RB
chr2R	16152113	16152114	2	+	Exon/CD	RpS18-RA
chr2R	16152119	16152120	2	+	Exon/CD	RpS18-RA
chr2R	16152223	16152224	2	+	Exon/CD	RpS18-RA
chr2R	16152343	16152344	3	+	3'UTR	RpS18-RA
chrX	16170689	16170690	2	+	Exon/CD	Prosalpha4-RA
chrX	16170953	16170954	2	+	Exon/CD	Prosalpha4-RA
chrX	16187394	16187395	3	+	3'UTR	caz-RB
chrX	16211941	16211942	2	-	3'UTR	Cyp1-RA
chrX	16212391	16212392	2	-	Exon/CD	Cyp1-RA
chrX	16216980	16216981	2	-	Exon/CD	CG9917-RB
chr2L	16246895	16246896	2	-	3'UTR	PRL-1-RC
chr2L	16257293	16257294	2	-	5'UTR	PRL-1-RB
chr2L	16259757	16259758	2	-	3'UTR	twe-RC
chr2L	16287480	16287481	2	-	5'UTR	crp-RB
chr2L	16287568	16287569	2	-	5'UTR	crp-RB
chrX	16332256	16332257	2	+	3'UTR	hang-RD
chrX	16339773	16339774	6	-	Exon/CD	eIF-2alpha-RB
chr2L	16352287	16352288	2	-	5'UTR	chif-RB
chr2L	16352396	16352397	2	-	5'UTR	chif-RB
chr3L	16397518	16397519	2	-	3'UTR	fax-RE
chr3L	16398648	16398649	2	-	Exon/CD	fax-RE
chr3R	16402710	16402711	2	-	5'UTR	TFAM-RB
chr3L	16411317	16411318	2	-	Exon/CD	Aats-tyr-RA
chr3R	16414873	16414874	2	+	Exon/CD	Srp72-RA
chr3R	16419448	16419449	2	+	5'UTR	bon-RC
chrX	16532510	16532511	3	+	Exon/CD	RpS19a-RE
chrX	16533944	16533945	2	-	3'UTR	SmG-RA
chr2R	16556737	16556738	2	-	Exon/CD	exu-RC
chr3L	16576666	16576667	2	+	Exon/CD	Rpn12-RA
chr3L	16602713	16602714	2	-	Exon/CD	Prosbeta6-RA
chr3R	16648215	16648216	2	+	Exon/CD	RpS20-RA
chr3R	16676615	16676616	3	+	Exon/CD	RpS30-RB
chr3R	16676980	16676981	2	+	Exon/CD	RpS30-RB
chr3R	16677003	16677004	2	+	Exon/CD	RpS30-RB
chr3R	16677057	16677058	2	+	Exon/CD	RpS30-RB
chr2L	16681537	16681538	2	+	3'UTR	squ-RB
chr2L	16723592	16723593	2	-	3'UTR	VhaSFD-RE
chr2L	16731672	16731673	2	-	Exon/CD	Prosbeta4-RB
chr2L	16732083	16732084	2	-	5'UTR	Prosbeta4-RB
chr3R	16783619	16783620	2	+	5'UTR	Atpalpha-RH
chr3R	16894269	16894270	2	+	Exon/CD	AnxB9-RE
chr2L	16909643	16909644	2	-	Exon/CD	ApepP-RA
chr3R	16924379	16924380	3	-	Exon/CD	CG7044-RA
chr3R	16953034	16953035	2	-	5'UTR	slmb-RA
chr3L	16957600	16957601	2	+	Exon/CD	Nc73EF-RH
chrX	17037637	17037638	2	-	3'UTR	RpS5a-RD
chrX	17037668	17037669	2	-	3'UTR	RpS5a-RD
chrX	17037678	17037679	2	-	3'UTR	RpS5a-RD
chrX	17054974	17054975	2	+	5'UTR	baz-RB
chrX	17179828	17179829	2	-	3'UTR	Fim-RD
chr2R	17181895	17181896	2	+	3'UTR	RpL29-RD
chrX	17195575	17195576	5	-	5'UTR	Fim-RA
chrX	17195596	17195597	2	-	5'UTR	Fim-RA
chr3R	17201432	17201433	2	-	Exon/CD	mod(mdg4)-RY
chr2R	17389856	17389857	2	+	5'UTR	MESK2-RB
chr2L	17477014	17477015	2	-	Exon/CD	Aac11-RA
chr3L	17550586	17550587	2	-	5'UTR	CycT-RB
chr2R	17572848	17572849	2	+	5'UTR	CG10306-RA
chrX	17602478	17602479	2	-	Exon/CD	CG8173-RA
chr2R	17603606	17603607	4	+	3'UTR	HmgD-RB
chr3L	17631616	17631617	2	-	Exon/CD	Pep-RD
chr3L	17631633	17631634	2	-	Exon/CD	Pep-RD
chr3R	17681671	17681672	2	-	5'UTR	glec-RA
chrX	17764591	17764592	2	-	Exon/CD	mnb-RH
chrX	17772035	17772036	2	-	5'UTR	mnb-RE
chr3L	17837902	17837903	2	-	Exon/CD	MED19-RB
chr3R	17845401	17845402	2	-	3'UTR	CG6455-RD
chr2R	17948669	17948670	2	+	5'UTR	Snp-RD
chr2R	17948764	17948765	2	+	5'UTR	Snp-RD
chrX	17986548	17986549	2	+	Exon/CD	scu-RA
chr2R	18102507	18102508	2	+	Exon/CD	ari-2-RA
chr3R	18196614	18196615	2	+	Exon/CD	PyK-RA
chr3R	18196948	18196949	2	+	Exon/CD	PyK-RA
chr2R	18219778	18219779	2	+	Exon/CD	pgc-RD
chr3R	18246749	18246750	2	-	5'UTR	Nop56-RA
chrX	18275502	18275503	2	+	3'UTR	CG6179-RA
chr3R	18286852	18286853	2	-	Exon/CD	Rpn7-RA
chr3R	18316059	18316060	2	-	Exon/CD	T-cp1-RB
chr3R	18316096	18316097	2	-	Exon/CD	T-cp1-RB
chrX	18402657	18402658	2	-	Exon/CD	Ggt-1-RB
chr3R	18408928	18408929	3	-	5'UTR	Dph5-RA
chrX	18413047	18413048	2	+	Exon/CD	Aats-his-RA
chr2L	18442882	18442883	2	-	Exon/CD	RpS26-RE
chr2L	18442987	18442988	2	-	Exon/CD	RpS26-RE
chr2L	18443041	18443042	3	-	Exon/CD	RpS26-RE
chr2L	18443057	18443058	2	-	Exon/CD	RpS26-RE
chr2L	18443193	18443194	2	-	5'UTR	RpS26-RE
chr2L	18443195	18443196	3	-	5'UTR	RpS26-RE
chr3R	18446173	18446174	2	-	Exon/CD	loco-RF
chr2R	18528364	18528365	2	-	Exon/CD	RpS24-RA
chr2R	18532557	18532558	4	-	3'UTR	CG2852-RD
chr2R	18532861	18532862	2	-	Exon/CD	CG2852-RD
chr2R	18532903	18532904	2	-	Exon/CD	CG2852-RD
chr2L	18571527	18571528	2	-	5'UTR	Pde11-RC
chr3L	18661933	18661934	2	-	3'UTR	Capr-RA
chrX	18676365	18676366	2	-	Exon/CD	CG18259-RA
chrX	18688539	18688540	2	-	3'UTR	bnb-RB
chrX	18688785	18688786	2	-	3'UTR	bnb-RB
chr2L	18690053	18690054	2	+	Exon/CD	CG10336-RA
chr2R	18691415	18691416	2	-	3'UTR	CycB-RC
chr2R	18692360	18692361	2	-	Exon/CD	CycB-RC
chr2R	18692362	18692363	2	-	Exon/CD	CycB-RC
chr2R	18692674	18692675	2	-	Exon/CD	CycB-RC
chr2R	18693355	18693356	2	-	Exon/CD	CycB-RC
chr2R	18694341	18694342	2	-	5'UTR	CycB-RA
chr3L	18742552	18742553	2	+	Exon/CD	Atg3-RA
chr2R	18743032	18743033	4	+	Exon/CD	RpL23-RA
chr2R	18743041	18743042	6	+	Exon/CD	RpL23-RA
chr2R	18743062	18743063	2	+	Exon/CD	RpL23-RA
chrX	18752310	18752311	2	+	5'UTR	CG7288-RA
chr3L	18793966	18793967	2	-	5'UTR	ftz-f1-RB
chr2R	18822836	18822837	5	-	3'UTR	CG3800-RB
chr2R	18823523	18823524	2	-	3'UTR	CG3800-RB
chr2R	18823729	18823730	2	-	Exon/CD	CG3800-RB
chr2R	18826084	18826085	2	+	Exon/CD	CG9849-RB
chr3L	18892947	18892948	3	+	3'UTR	RpL26-RA
chr3R	18980467	18980468	2	-	Exon/CD	unk-RF
chr2L	19009005	19009006	2	-	Exon/CD	RpL30-RE
chr2L	19038193	19038194	2	+	Exon/CD	mib2-RC
chr2L	19052463	19052464	2	+	Exon/CD	Rpn3-RB
chr3R	19092027	19092028	2	-	Exon/CD	orb-RG
chrX	19097650	19097651	2	-	Exon/CD	Ulp1-RA
chrX	19138158	19138159	2	+	Exon/CD	CG7889-RA
chr2L	19168567	19168568	3	+	Exon/CD	brat-RF
chr3R	19181230	19181231	2	-	Exon/CD	ATPsyn-Cf6-RC
chr2L	19185415	19185416	2	-	Exon/CD	gammaTub37C-RB
chr3R	19185522	19185523	2	+	Exon/CD	RpS3-RA
chr2R	19276570	19276571	2	+	3'UTR	eIF2B-delta-RB
chrX	19359954	19359955	2	+	Exon/CD	kek5-RA
chrX	19416368	19416369	2	+	5'UTR	CoRest-RA
chrX	19417931	19417932	2	+	Exon/CD	CoRest-RA
chr2L	19440839	19440840	2	-	5'UTR	CG10237-RB
chr2L	19450651	19450652	2	-	Exon/CD	Top2-RB
chr2L	19451754	19451755	2	-	Exon/CD	Top2-RB
chrX	19464949	19464950	2	-	3'UTR	Tao-RF
chrX	19465259	19465260	2	-	3'UTR	Tao-RF
chrX	19465391	19465392	2	-	3'UTR	Tao-RF
chrX	19465393	19465394	2	-	3'UTR	Tao-RF
chrX	19465868	19465869	2	-	Exon/CD	Tao-RF
chrX	19466640	19466641	2	-	Exon/CD	Tao-RF
chrX	19492678	19492679	2	+	Exon/CD	RpS10b-RE
chrX	19492945	19492946	2	+	Exon/CD	RpS10b-RE
chrX	19492953	19492954	2	+	3'UTR	RpS10b-RE
chrX	19493031	19493032	6	+	3'UTR	RpS10b-RE
chr2L	19497070	19497071	2	+	Exon/CD	swm-RB
chr2L	19497670	19497671	2	+	3'UTR	swm-RB
chr3R	19506084	19506085	2	+	Exon/CD	eIF-3p66-RB
chr3R	19517362	19517363	2	-	Exon/CD	CG10254-RC
chr2R	19520202	19520203	3	+	5'UTR	retn-RC
chr2R	19520283	19520284	2	+	5'UTR	retn-RC
chrX	19538090	19538091	2	+	Exon/CD	Sec61gamma-RC
chr2L	19543959	19543960	2	+	Exon/CD	ref(2)P-RB
chr3R	19577585	19577586	2	-	Exon/CD	RanBP3-RB
chr2R	19592898	19592899	2	+	3'UTR	l(2)dtl-RA
chr2R	19594843	19594844	4	+	Exon/CD	l(2)tid-RD
chrX	19634819	19634820	2	-	3'UTR	CoVIb-RD
chrX	19727007	19727008	2	-	3'UTR	pico-RB
chrX	19727034	19727035	2	-	3'UTR	pico-RB
chrX	19727060	19727061	2	-	3'UTR	pico-RB
chr2R	19754235	19754236	2	-	3'UTR	Thiolase-RA
chr3R	19761714	19761715	2	-	3'UTR	Gdh-RD
chr2R	19781446	19781447	2	-	Exon/CD	Upf3-RD
chr2R	19784647	19784648	2	-	Exon/CD	CG5339-RA
chr2R	19793753	19793754	2	-	Exon/CD	Nap1-RC
chr3R	19813003	19813004	2	+	5'UTR	CG5902-RA
chr2R	19864688	19864689	2	-	5'UTR	Gadd34-RA
chr3R	19866059	19866060	2	+	Exon/CD	spas-RA
chr3L	19873917	19873918	2	+	Exon/CD	CG8334-RD
chr3L	19879333	19879334	2	-	Exon/CD	Mi-2-RD
chr3L	19908242	19908243	2	+	5'UTR	Rpn1-RA
chr3L	19908540	19908541	2	+	Exon/CD	Rpn1-RA
chr3L	19916228	19916229	2	-	5'UTR	Su(z)12-RA
chr3L	19923953	19923954	2	+	Exon/CD	RhoGDI-RB
chr2R	19932558	19932559	2	-	Exon/CD	tsr-RA
chr2R	19946022	19946023	2	+	Exon/CD	eIF-5A-RA
chr2R	19946919	19946920	3	+	3'UTR	eIF-5A-RA
chr3R	20024113	20024114	2	-	3'UTR	twin-RE
chr2L	20061814	20061815	2	+	5'UTR	lok-RD
chr2L	20062594	20062595	2	+	Exon/CD	lok-RD
chr2L	20084803	20084804	2	-	5'UTR	fok-RD
chr3R	20174210	20174211	3	-	5'UTR	CG5746-RG
chr3L	20221021	20221022	2	+	Exon/CD	Su(var)3-3-RB
chr2R	20292002	20292003	2	+	3'UTR	Rpn8-RA
chr3L	20304257	20304258	2	+	Exon/CD	polo-RB
chr2L	20311644	20311645	2	+	5'UTR	spir-RA
chr3L	20343691	20343692	2	+	Exon/CD	eRF1-RG
chr3L	20346123	20346124	2	+	3'UTR	eRF1-RG
chr3L	20369646	20369647	2	+	5'UTR	RhoBTB-RA
chrX	20394969	20394970	2	-	Exon/CD	Tak1-RA
chr3L	20426671	20426672	2	+	Exon/CD	Psn-RC
chr3R	20581645	20581646	2	+	Exon/CD	asp-RA
chr3R	20639568	20639569	2	-	5'UTR	CG5807-RB
chr3R	20694377	20694378	2	-	3'UTR	CycB3-RB
chr3R	20694428	20694429	2	-	3'UTR	CycB3-RB
chr3R	20697616	20697617	2	-	3'UTR	CG3744-RG
chr3R	20765882	20765883	2	-	Exon/CD	ssh-RA
chr2L	20771100	20771101	2	+	5'UTR	cad-RB
chr2R	20790942	20790943	2	-	3'UTR	RpL41-RA
chr2R	20791016	20791017	3	-	3'UTR	RpL41-RA
chr2R	20791018	20791019	2	-	3'UTR	RpL41-RA
chr2R	20791076	20791077	3	-	3'UTR	RpL41-RA
chr2R	20791091	20791092	2	-	3'UTR	RpL41-RA
chr2R	20791437	20791438	2	-	5'UTR	RpL41-RA
chr3L	20809462	20809463	2	+	5'UTR	Pka-R1-RP
chr3R	20850235	20850236	2	-	3'UTR	CG11781-RA
chr2R	20852332	20852333	2	-	5'UTR	CG2765-RF
chr2R	20852411	20852412	2	-	5'UTR	CG2765-RF
chr2R	20856087	20856088	2	-	Exon/CD	RpL19-RA
chr2R	20856263	20856264	4	-	Exon/CD	RpL19-RA
chr2R	20856314	20856315	2	-	Exon/CD	RpL19-RA
chr2R	20856566	20856567	2	-	Exon/CD	RpL19-RA
chr3R	20923596	20923597	2	+	5'UTR	CG33096-RD
chr3R	20950993	20950994	2	+	Exon/CD	vig2-RD
chr3R	21071894	21071895	2	-	3'UTR	RpS27-RB
chr3R	21072052	21072053	2	-	3'UTR	RpS27-RB
chr3R	21083591	21083592	2	+	Exon/CD	Nup358-RB
chr3L	21169309	21169310	4	+	5'UTR	chb-RA
chrX	21194703	21194704	2	-	5'UTR	Dd-RA
chrX	21226065	21226066	2	+	Exon/CD	sol-RF
chrX	21245429	21245430	2	+	5'UTR	slgA-RB
chr2L	21318876	21318877	2	+	Exon/CD	crc-RB
chr3L	21429251	21429252	2	+	Exon/CD	Aef1-RB
chr3L	21439001	21439002	2	+	5'UTR	Syx7-RA
chr3R	21509756	21509757	3	-	3'UTR	RpL27-RD
chr3L	21532189	21532190	2	-	Exon/CD	CoVIII-RB
chr3L	21547906	21547907	2	-	5'UTR	Wnk-RK
chr2L	21626871	21626872	3	-	3'UTR	Df31-RF
chr2L	21627328	21627329	2	-	3'UTR	Df31-RF
chr2L	21627340	21627341	2	-	3'UTR	Df31-RF
chr2L	21628052	21628053	2	-	Exon/CD	Df31-RF
chr2L	21629894	21629895	3	-	5'UTR	Df31-RF
chr2L	21678778	21678779	2	-	Exon/CD	EF2-RD
chr2L	21679065	21679066	2	-	Exon/CD	EF2-RD
chr2L	21679096	21679097	5	-	Exon/CD	EF2-RD
chr2L	21679517	21679518	2	-	Exon/CD	EF2-RD
chr2L	21681114	21681115	2	-	Exon/CD	EF2-RD
chr3L	21722750	21722751	2	+	3'UTR	Rpb8-RA
chr2L	21758856	21758857	2	+	Exon/CD	CG1416-RB
chr3R	21867904	21867905	2	+	5'UTR	gro-RD
chr3L	21872987	21872988	2	+	5'UTR	mub-RD
chrX	21877869	21877870	2	-	Exon/CD	CG12576-RB
chr3L	22069359	22069360	2	+	5'UTR	RpLP0-RA
chr3L	22069586	22069587	2	+	Exon/CD	RpLP0-RA
chr3L	22069955	22069956	2	+	Exon/CD	RpLP0-RA
chr3L	22070075	22070076	2	+	Exon/CD	RpLP0-RA
chr2L	22247214	22247215	2	-	3'UTR	RpL21-RB
chr2L	22247305	22247306	2	-	Exon/CD	RpL21-RB
chr2L	22363481	22363482	2	+	Exon/CD	CG17018-RF
chr2L	22367447	22367448	2	+	Exon/CD	CG17018-RF
chr2L	22427668	22427669	2	-	Exon/CD	RpL5-RH
chr2L	22427683	22427684	2	-	Exon/CD	RpL5-RH
chr2L	22427745	22427746	2	-	Exon/CD	RpL5-RH
chr2L	22427753	22427754	2	-	Exon/CD	RpL5-RH
chr2L	22428592	22428593	2	-	Exon/CD	RpL5-RH
chr2L	22428768	22428769	2	-	Exon/CD	RpL5-RH
chr3R	22546692	22546693	2	-	Exon/CD	CG6420-RB
chr3R	22694139	22694140	2	+	Exon/CD	His2Av-RB
chr3R	22694304	22694305	2	+	Exon/CD	His2Av-RB
chr3R	22694386	22694387	2	+	3'UTR	His2Av-RB
chr2L	22832665	22832666	2	+	Exon/CD	lt-RC
chr3L	22867467	22867468	2	-	3'UTR	Chro-RA
chr3R	23064989	23064990	2	+	5'UTR	DNApol-alpha73-RC
chr3L	23086759	23086760	2	-	3'UTR	RpL10-RE
chr3L	23086789	23086790	2	-	3'UTR	RpL10-RE
chr3L	23086906	23086907	2	-	Exon/CD	RpL10-RE
chr3R	23390836	23390837	2	-	3'UTR	wdb-RC
chr3R	23407822	23407823	2	-	5'UTR	wdb-RD
chr3L	23739477	23739478	2	+	Exon/CD	CG17698-RD
chr3R	23748881	23748882	2	+	Exon/CD	RpL4-RA
chr3R	23749121	23749122	2	+	Exon/CD	RpL4-RA
chr3R	23777204	23777205	2	+	Exon/CD	Gp93-RA
chr3R	23783134	23783135	2	-	3'UTR	CG4884-RB
chr3R	24151446	24151447	2	-	5'UTR	larp-RE
chr3R	24890234	24890235	2	+	5'UTR	CG11873-RD
chr3R	24945536	24945537	2	-	Exon/CD	yem-RA
chr3R	25027019	25027020	2	+	Exon/CD	CG11899-RA
chr3R	25080881	25080882	2	-	5'UTR	stg-RA
chr3R	25568298	25568299	2	-	Exon/CD	CG7609-RC
chr3R	25682160	25682161	2	-	Exon/CD	dgt1-RC
chr3R	25830386	25830387	2	-	5'UTR	CG7911-RB
chr3R	25867812	25867813	2	+	Exon/CD	Sry-alpha-RA
chr3R	25871313	25871314	2	-	Exon/CD	RpL32-RA
chr3R	25884250	25884251	2	+	5'UTR	sima-RB
chr3R	26032279	26032280	2	-	3'UTR	RpS7-RE
chr3R	26032371	26032372	2	-	Exon/CD	RpS7-RE
chr3R	26032393	26032394	2	-	Exon/CD	RpS7-RE
chr3R	26032429	26032430	2	-	Exon/CD	RpS7-RE
chr3R	26104239	26104240	2	+	5'UTR	hdc-RA
chr3R	26216279	26216280	2	+	3'UTR	Fer2LCH-RC
chr3R	26633671	26633672	2	+	3'UTR	dj-1beta-RA
chr3R	26634782	26634783	2	+	5'UTR	cindr-RJ
chr3R	26711021	26711022	2	-	Exon/CD	Sap-r-RB
chr3R	26882065	26882066	2	-	3'UTR	dco-RD
chr3R	26883342	26883343	2	-	Exon/CD	dco-RD
chr3R	26886822	26886823	2	-	5'UTR	dco-RD
chr3R	27042179	27042180	2	-	3'UTR	CG1746-RF
chr3R	27042595	27042596	5	-	3'UTR	CG1746-RF
chr3R	27042617	27042618	2	-	3'UTR	CG1746-RF
chr3R	27043529	27043530	2	-	Exon/CD	CG1746-RF
chr3R	27285709	27285710	2	-	3'UTR	CG11334-RB
chr3R	27420693	27420694	4	-	Exon/CD	RpL6-RA
chr3R	27420876	27420877	2	-	Exon/CD	RpL6-RA
chr3R	27570939	27570940	7	-	3'UTR	awd-RE
chr3R	27575617	27575618	2	+	Exon/CD	CG1910-RC
chr3R	27879170	27879171	2	+	Exon/CD	mod-RC
chr3R	27893849	27893850	4	-	5'UTR	Map205-RC

## Sheet: Timepoint2
Chromosome	Start	End	m	strand	Feature	Gene
chr2L	18332	18353	2	-	5'UTR	l(2)gl-RC
chrXHet	59986	60007	2	-	3'UTR	CG17163-RB
chrXHet	61280	61301	2	-	5'UTR	CG17163-RA
chr2R	75098	75119	2	-	Exon/CD	CG40127-RB
chr4	87470	87491	2	-	Exon/CD	RpS3A-RF
chr4	87796	87817	4	-	Exon/CD	RpS3A-RF
chr2L	114169	114190	3	+	3'UTR	Sam-S-RG
chr2R	125917	125938	2	-	Exon/CD	IntS3-RA
chr3L	135598	135619	2	+	Exon/CD	Pdk1-RC
chr2L	211645	211666	2	-	3'UTR	kis-RB
chr4	224849	224870	2	-	Exon/CD	CG31998-RB
chr3R	228887	228908	2	+	5'UTR	lost-RA
chr3R	230716	230737	2	+	Exon/CD	lost-RA
chr3R	231206	231227	2	+	Exon/CD	lost-RA
chr3R	231413	231434	3	+	Exon/CD	lost-RA
chr3R	232117	232138	3	+	3'UTR	lost-RA
chr3R	232123	232144	2	+	3'UTR	lost-RA
chr3R	232891	232912	4	+	3'UTR	lost-RA
chr3R	254993	255014	3	-	5'UTR	srl-RB
chr3L	257168	257189	2	-	Exon/CD	DIP2-RB
chr3L	258900	258921	2	+	Exon/CD	wac-RC
chr2L	275900	275921	2	-	Exon/CD	CG17078-RD
chr2L	292545	292566	2	+	5'UTR	CG11562-RA
chr2L	294562	294583	2	-	5'UTR	U2af38-RB
chr2L	297085	297106	3	+	3'UTR	Hop-RA
chr2L	298095	298116	2	+	5'UTR	Pi3K21B-RE
chr2L	302111	302132	2	+	Exon/CD	Pi3K21B-RD
chrX	371780	371801	2	+	Exon/CD	CG13373-RA
chr2R	403596	403617	3	-	3'UTR	RpL38-RB
chr2R	403621	403642	2	-	Exon/CD	RpL38-RB
chr2R	403725	403746	3	-	Exon/CD	RpL38-RB
chr2R	403923	403944	4	-	5'UTR	RpL38-RB
chr2L	420071	420092	3	+	Exon/CD	RpLP1-RA
chr2L	420334	420355	3	+	Exon/CD	RpLP1-RA
chr2R	434445	434466	2	+	Exon/CD	Stlk-RA
chr2R	434489	434510	2	+	Exon/CD	Stlk-RA
chr2RHet	471678	471699	2	-	Exon/CD	Yeti-RB
chr3R	477241	477262	2	+	Exon/CD	Karybeta3-RB
chr3R	478833	478854	2	+	Exon/CD	Karybeta3-RB
chr2R	496590	496611	2	+	Exon/CD	p120ctn-RA
chr2R	507152	507173	2	+	Exon/CD	CG17486-RB
chrX	513427	513448	2	-	5'UTR	CG13366-RE
chrX	522821	522842	2	-	Exon/CD	RpL36-RE
chrX	551452	551473	2	+	Exon/CD	skpA-RI
chrX	581646	581667	2	+	5'UTR	sdk-RI
chr2R	588673	588694	2	-	Exon/CD	Nipped-B-RG
chr3LHet	600669	600690	2	-	Exon/CD	MED21-RA
chr3R	602031	602052	2	+	Exon/CD	atms-RA
chr4	632245	632266	2	+	Exon/CD	Eph-RE
chrX	656792	656813	2	-	Exon/CD	RpL22-RA
chrX	656981	657002	3	-	Exon/CD	RpL22-RA
chr4	675823	675844	2	-	Exon/CD	gw-RI
chr4	675991	676012	2	-	Exon/CD	gw-RI
chr4	677005	677026	3	-	Exon/CD	gw-RI
chr2R	717150	717171	2	+	Exon/CD	CG14464-RD
chr3L	829244	829265	2	-	Exon/CD	CR45184-RA
chr3R	910409	910430	2	-	Exon/CD	corto-RC
chr3R	911843	911864	2	-	5'UTR	corto-RC
chr3R	912118	912139	2	-	5'UTR	corto-RC
chr4	939188	939209	2	-	Exon/CD	eIF4G-RC
chrX	939259	939280	2	+	3'UTR	su(w[a])-RC
chr3R	1000053	1000074	2	-	Exon/CD	cno-RC
chr3R	1042808	1042829	2	-	5'UTR	cno-RC
chr4	1050428	1050449	2	-	3'UTR	CG11076-RA
chr4	1050619	1050640	3	-	Exon/CD	CG11076-RA
chr4	1050703	1050724	2	-	Exon/CD	CG11076-RA
chr4	1054182	1054203	2	+	Exon/CD	ATPsyn-beta-RA
chr4	1054642	1054663	2	+	Exon/CD	ATPsyn-beta-RA
chr4	1054734	1054755	2	+	Exon/CD	ATPsyn-beta-RA
chr3R	1064498	1064519	2	-	Exon/CD	CG12163-RB
chr2L	1077097	1077118	4	-	5'UTR	S-RB
chr2L	1077282	1077303	2	-	5'UTR	S-RB
chr2L	1077286	1077307	2	-	5'UTR	S-RB
chr2L	1077520	1077541	2	-	5'UTR	S-RB
chr3R	1082938	1082959	2	+	5'UTR	Hph-RD
chr3R	1083083	1083104	3	+	5'UTR	Hph-RD
chrX	1127888	1127909	3	-	Exon/CD	CG3638-RJ
chr3R	1148830	1148851	2	-	5'UTR	mtd-RJ
chr2L	1165011	1165032	2	+	Exon/CD	IntS14-RA
chrU	1179075	1179096	2	+	Exon/CD	CG17691-RE
chr2R	1182106	1182127	3	+	Exon/CD	d4-RA
chr2R	1195035	1195056	2	+	Exon/CD	sxc-RB
chr3R	1197612	1197633	2	+	Exon/CD	RpII18-RA
chr3R	1198062	1198083	2	+	3'UTR	RpII18-RA
chr2R	1216871	1216892	2	+	3'UTR	sxc-RB
chr3R	1221842	1221863	2	+	Exon/CD	CG1172-RA
chrX	1222263	1222284	2	+	Exon/CD	fs(1)N-RA
chr2R	1228339	1228360	2	-	5'UTR	CG10465-RA
chrX	1245827	1245848	2	-	Exon/CD	CG12773-RC
chrX	1246448	1246469	2	-	Exon/CD	CG12773-RC
chrX	1250746	1250767	2	-	Exon/CD	png-RA
chr3R	1292075	1292096	2	-	Exon/CD	RpL35A-RA
chr3R	1297836	1297857	2	+	Exon/CD	Snr1-RA
chr3L	1304649	1304670	2	+	3'UTR	CG9149-RA
chrX	1375274	1375295	2	+	3'UTR	rush-RB
chrX	1376230	1376251	2	-	Exon/CD	sta-RE
chrX	1376269	1376290	4	-	Exon/CD	sta-RE
chrX	1376279	1376300	2	-	Exon/CD	sta-RE
chrX	1376797	1376818	3	-	Exon/CD	sta-RE
chr3R	1419246	1419267	2	+	3'UTR	Vha26-RB
chr3R	1419290	1419311	2	+	3'UTR	Vha26-RB
chr3R	1450663	1450684	2	+	Exon/CD	RpL13A-RB
chr3R	1458952	1458973	2	+	3'UTR	CG31549-RB
chr3R	1466375	1466396	2	-	Exon/CD	MTA1-like-RC
chr3R	1486806	1486827	2	+	Exon/CD	CG1109-RA
chr2R	1496628	1496649	2	+	Exon/CD	CG17508-RA
chr3L	1497773	1497794	2	-	Exon/CD	pUf68-RB
chr3L	1498726	1498747	2	-	Exon/CD	pUf68-RB
chr3R	1504308	1504329	2	+	Exon/CD	Atg17-RB
chr3R	1568551	1568572	2	+	5'UTR	Madm-RA
chr2R	1590572	1590593	2	+	Exon/CD	vlc-RG
chr3R	1613086	1613107	2	-	3'UTR	CG2051-RA
chr2L	1706063	1706084	3	+	Exon/CD	cpb-RB
chr2L	1725160	1725181	2	-	3'UTR	Eno-RE
chr2L	1725302	1725323	2	-	3'UTR	Eno-RE
chrX	1785804	1785825	2	-	3'UTR	arm-RF
chrX	1789643	1789664	2	-	Exon/CD	arm-RF
chrX	1793024	1793045	2	-	Exon/CD	arm-RF
chr3RHet	1813940	1813961	2	-	Exon/CD	Tim17b-RB
chr3R	1829551	1829572	2	-	Exon/CD	Rm62-RI
chr3R	1829595	1829616	2	-	Exon/CD	Rm62-RI
chr3R	1830651	1830672	3	-	Exon/CD	Rm62-RI
chr3R	1833919	1833940	2	-	5'UTR	Rm62-RE
chr3L	1861426	1861447	2	-	5'UTR	R-RC
chr3L	1871660	1871681	2	-	3'UTR	dre4-RA
chr2L	1884906	1884927	4	+	5'UTR	CG7337-RE
chr2L	1885146	1885167	2	+	5'UTR	CG7337-RE
chr2R	1899792	1899813	3	+	3'UTR	Src42A-RB
chrX	1916558	1916579	2	+	3'UTR	east-RD
chr3L	1966782	1966803	4	+	3'UTR	SCOT-RC
chr2R	1970920	1970941	3	-	Exon/CD	Ars2-RD
chrX	2044842	2044863	2	-	3'UTR	wapl-RC
chr2R	2121037	2121058	2	+	5'UTR	bin3-RC
chr2R	2123315	2123336	2	+	Exon/CD	bin3-RC
chr2R	2142486	2142507	2	+	3'UTR	Pld-RG
chrX	2159462	2159483	2	-	3'UTR	CG2924-RE
chrX	2186394	2186415	2	-	Exon/CD	CG2865-RB
chrX	2187199	2187220	2	-	5'UTR	CG2865-RB
chr3R	2206875	2206896	2	+	Exon/CD	TfIIFalpha-RA
chr2L	2213943	2213964	2	-	5'UTR	Uch-RC
chr3R	2232664	2232685	2	+	5'UTR	gpp-RE
chr3R	2232717	2232738	2	+	5'UTR	gpp-RE
chr3R	2233304	2233325	2	+	5'UTR	gpp-RE
chrX	2235566	2235587	2	+	Exon/CD	phl-RA
chr3L	2259437	2259458	2	-	Exon/CD	oxt-RB
chr3LHet	2398293	2398314	2	+	Exon/CD	RpL15-RA
chr3R	2482169	2482190	2	-	3'UTR	CG1307-RE
chrX	2483315	2483336	2	+	5'UTR	egh-RC
chrX	2503286	2503307	2	-	3'UTR	CG8636-RA
chr2R	2514837	2514858	2	-	3'UTR	Vha16-1-RB
chrX	2535684	2535705	2	+	5'UTR	sgg-RN
chrX	2535708	2535729	2	+	5'UTR	sgg-RN
chr2R	2543596	2543617	3	-	Exon/CD	geminin-RB
chr2R	2543846	2543867	2	-	5'UTR	geminin-RB
chr3L	2554153	2554174	2	-	5'UTR	Spn-RC
chr2L	2575842	2575863	4	-	Exon/CD	insv-RB
chr2L	2575902	2575923	2	-	Exon/CD	insv-RB
chr2L	2579515	2579536	2	-	Exon/CD	CG3214-RB
chr3L	2587840	2587861	2	+	Exon/CD	RpL8-RA
chrX	2624250	2624271	2	-	3'UTR	ttm50-RA
chr3L	2641293	2641314	2	+	3'UTR	MEP-1-RE
chr2R	2700890	2700911	2	+	Exon/CD	koi-RE
chr2R	2749778	2749799	2	-	3'UTR	coro-RB
chr2L	2753425	2753446	2	+	Exon/CD	Bacc-RA
chr3L	2768130	2768151	4	+	3'UTR	CG1240-RA
chr2L	2856455	2856476	2	+	Exon/CD	RpS21-RF
chr2R	2858966	2858987	2	-	5'UTR	mim-RL
chr2L	2873845	2873866	2	-	5'UTR	CG31694-RA
chr2L	2874098	2874119	4	-	5'UTR	CG31694-RA
chr3R	2903088	2903109	2	+	3'UTR	CG1943-RC
chr2RHet	2903426	2903447	2	+	3'UTR	eIF-4B-RE
chr2RHet	2903551	2903572	2	+	3'UTR	eIF-4B-RE
chr3R	2905891	2905912	2	-	Exon/CD	Ref1-RA
chr3R	2905982	2906003	2	-	5'UTR	Ref1-RA
chr3R	2913510	2913531	3	+	Exon/CD	alphaTub84B-RA
chr3R	2913790	2913811	2	+	Exon/CD	alphaTub84B-RA
chr3R	2952654	2952675	2	-	Exon/CD	CG10068-RA
chr2L	2968633	2968654	2	-	Exon/CD	Ts-RA
chr2L	2975011	2975032	2	-	3'UTR	CG9641-RA
chr2L	2980023	2980044	2	-	3'UTR	Chd1-RC
chrX	3029560	3029581	2	+	5'UTR	N-RA
chr3L	3035253	3035274	2	+	5'UTR	CG2162-RE
chr3L	3073193	3073214	4	+	5'UTR	CG11486-RJ
chr3L	3073269	3073290	2	+	5'UTR	CG11486-RR
chr3L	3073300	3073321	2	+	5'UTR	CG11486-RR
chr3L	3143196	3143217	2	-	5'UTR	CG11537-RC
chr2L	3147063	3147084	2	-	3'UTR	Mad-RB
chr2L	3148157	3148178	2	-	Exon/CD	Mad-RB
chr3L	3149662	3149683	2	+	5'UTR	BtbVII-RE
chr2L	3159548	3159569	2	-	5'UTR	Mad-RA
chr2RHet	3179347	3179368	2	-	5'UTR	uex-RE
chr2RHet	3179481	3179502	2	-	5'UTR	uex-RE
chrX	3183549	3183570	2	+	5'UTR	dnc-RQ
chrX	3184099	3184120	2	+	5'UTR	dnc-RQ
chrX	3184204	3184225	4	+	5'UTR	dnc-RQ
chr3L	3194558	3194579	2	+	Exon/CD	Hsp83-RA
chr3L	3195741	3195762	3	+	Exon/CD	Hsp83-RA
chr3L	3195744	3195765	2	+	Exon/CD	Hsp83-RA
chr3L	3195804	3195825	4	+	Exon/CD	Hsp83-RA
chr3L	3196002	3196023	2	+	Exon/CD	Hsp83-RA
chr3L	3196212	3196233	3	+	Exon/CD	Hsp83-RA
chr3L	3196704	3196725	2	+	3'UTR	Hsp83-RA
chr3L	3196725	3196746	3	+	3'UTR	Hsp83-RA
chr3L	3196925	3196946	2	+	3'UTR	Hsp83-RA
chr3L	3221637	3221658	2	-	Exon/CD	RpL28-RB
chrX	3267484	3267505	2	+	5'UTR	dm-RA
chrX	3279783	3279804	2	+	3'UTR	dm-RA
chr2R	3361424	3361445	2	-	5'UTR	Aldh-III-RI
chr3L	3371423	3371444	5	-	3'UTR	YT521-B-RA
chr2L	3450734	3450755	4	+	Exon/CD	Snx1-RB
chr2L	3515789	3515810	2	+	Exon/CD	CG17593-RA
chrX	3587092	3587113	2	+	5'UTR	Mnt-RJ
chrX	3587260	3587281	2	+	5'UTR	Mnt-RJ
chrX	3594202	3594223	2	+	Exon/CD	Mnt-RJ
chr2L	3623315	3623336	2	-	Exon/CD	for-RJ
chr2L	3627565	3627586	2	-	5'UTR	for-RJ
chr2R	3667280	3667301	4	-	5'UTR	CG45093-RA
chr2R	3667305	3667326	2	-	5'UTR	CG45093-RA
chr2R	3680204	3680225	2	-	Exon/CD	Gapdh1-RB
chr2R	3680621	3680642	2	-	5'UTR	Gapdh1-RB
chrX	3753089	3753110	3	-	Exon/CD	roX1-RE
chrX	3757244	3757265	2	-	Exon/CD	yin-RC
chrX	3762237	3762258	2	-	5'UTR	yin-RA
chrX	3776930	3776951	2	+	3'UTR	VhaAC39-1-RA
chr3L	3781358	3781379	2	-	5'UTR	CG32264-RD
chr3R	3800552	3800573	2	-	Exon/CD	CD98hc-RA
chr3R	3800950	3800971	2	-	Exon/CD	CD98hc-RA
chr3R	3801726	3801747	2	-	Exon/CD	CD98hc-RA
chr2R	3805233	3805254	2	+	5'UTR	Cul1-RA
chr2R	3806592	3806613	2	+	Exon/CD	Cul1-RA
chr2R	3806913	3806934	2	+	Exon/CD	Cul1-RA
chr2R	3807326	3807347	2	+	Exon/CD	Cul1-RA
chr2R	3826441	3826462	2	-	Exon/CD	CG8728-RA
chrX	3845470	3845491	2	+	Exon/CD	Vap-33A-RC
chr3R	3931508	3931529	2	+	5'UTR	puc-RA
chr2R	3958610	3958631	2	+	Exon/CD	lig-RD
chrX	4004622	4004643	2	+	3'UTR	cib-RD
chr2L	4031521	4031542	2	+	5'UTR	ed-RB
chr3L	4124640	4124661	2	-	3'UTR	ens-RL
chr2R	4125822	4125843	2	+	Exon/CD	pnut-RA
chr3L	4127117	4127138	2	-	Exon/CD	ens-RL
chr3R	4130154	4130175	2	-	3'UTR	Sgt1-RA
chr3R	4139592	4139613	2	+	Exon/CD	eIF4AIII-RA
chr3R	4175799	4175820	6	+	5'UTR	Atg13-RA
chrX	4214273	4214294	2	+	Exon/CD	CG2982-RC
chrX	4217039	4217060	2	+	5'UTR	norpA-RD
chr3L	4247238	4247259	2	-	3'UTR	ago-RA
chr3L	4248196	4248217	2	-	Exon/CD	ago-RA
chr3L	4250655	4250676	2	-	Exon/CD	ago-RA
chr3L	4260121	4260142	2	+	Exon/CD	CG1309-RA
chr3L	4292128	4292149	2	-	Exon/CD	CG15012-RC
chrX	4447256	4447277	3	-	3'UTR	CG11444-RA
chr2L	4457192	4457213	2	-	3'UTR	RpL27A-RA
chr2L	4457846	4457867	2	-	Exon/CD	RpL27A-RA
chr2L	4457903	4457924	2	-	Exon/CD	RpL27A-RA
chr3R	4485950	4485971	2	-	5'UTR	bel-RB
chr3R	4499271	4499292	2	+	3'UTR	CG8036-RD
chr3R	4499331	4499352	2	+	3'UTR	CG8036-RD
chrX	4542362	4542383	2	+	Exon/CD	mRpL30-RA
chr3R	4555615	4555636	2	-	3'UTR	M1BP-RA
chrX	4562783	4562804	2	-	Exon/CD	rap-RB
chrX	4580485	4580506	3	-	5'UTR	Pp2C1-RB
chrX	4582250	4582271	2	+	5'UTR	ctp-RE
chrX	4593122	4593143	2	+	3'UTR	ctp-RE
chrX	4593422	4593443	2	+	3'UTR	ctp-RE
chr3L	4627465	4627486	2	+	Exon/CD	Rpd3-RA
chr3L	4627860	4627881	2	+	Exon/CD	Rpd3-RA
chr3R	4643179	4643200	2	-	3'UTR	CG9821-RC
chr3R	4643309	4643330	2	-	3'UTR	CG9821-RC
chr3R	4644860	4644881	2	-	5'UTR	CG9821-RC
chr3R	4644864	4644885	2	-	5'UTR	CG9821-RC
chr3R	4646341	4646362	5	-	5'UTR	CG9821-RC
chr2R	4793018	4793039	2	-	Exon/CD	CG8258-RA
chr2R	4793319	4793340	2	-	Exon/CD	CG8258-RA
chrX	4803558	4803579	2	+	5'UTR	CG32772-RE
chr2R	4804127	4804148	2	+	Exon/CD	lin-RA
chrX	4823630	4823651	2	-	5'UTR	CG44774-RH
chrX	4834518	4834539	2	+	5'UTR	Ptp4E-RD
chr3R	4837961	4837982	2	-	Exon/CD	CG11984-RF
chr2L	4881857	4881878	2	-	Exon/CD	Cf2-RE
chrX	4959808	4959829	2	+	Exon/CD	ovo-RD
chr2L	4971377	4971398	2	-	5'UTR	l(2)05714-RA
chr2L	4978341	4978362	2	+	Exon/CD	CG3792-RA
chrX	4979953	4979974	2	+	5'UTR	rg-RQ
chr2R	5004902	5004923	2	+	Exon/CD	Su(var)2-10-RJ
chr2L	5058823	5058844	2	-	Exon/CD	Rpn11-RA
chr3R	5059921	5059942	3	-	5'UTR	pum-RC
chr3R	5059965	5059986	3	-	5'UTR	pum-RC
chr3R	5060098	5060119	2	-	5'UTR	pum-RC
chr3R	5060177	5060198	7	-	5'UTR	pum-RC
chr3R	5060188	5060209	4	-	5'UTR	pum-RC
chr3R	5060306	5060327	2	-	5'UTR	pum-RC
chr3R	5060309	5060330	3	-	5'UTR	pum-RC
chr3R	5063931	5063952	2	-	3'UTR	D1-RA
chr3R	5064041	5064062	4	-	3'UTR	D1-RA
chr3R	5065409	5065430	2	-	Exon/CD	D1-RA
chr2L	5071752	5071773	2	+	3'UTR	RpL37A-RB
chr2L	5071771	5071792	4	+	3'UTR	RpL37A-RB
chr2R	5078927	5078948	2	-	3'UTR	CG45085-RB
chr2R	5079278	5079299	2	-	5'UTR	CG45085-RB
chr3R	5083996	5084017	2	-	Exon/CD	CG9740-RA
chr3R	5087855	5087876	2	+	Exon/CD	VhaM8.9-RA
chr3L	5138844	5138865	2	-	Exon/CD	CG10671-RB
chr3R	5167937	5167958	5	+	5'UTR	CG45050-RD
chr3R	5167968	5167989	2	+	5'UTR	CG45050-RD
chr3R	5167981	5168002	2	+	5'UTR	CG45050-RD
chr3R	5168031	5168052	2	+	5'UTR	CG45050-RD
chr3R	5168083	5168104	3	+	5'UTR	CG45050-RD
chr2R	5171578	5171599	4	-	5'UTR	Pkn-RM
chr2R	5178586	5178607	2	-	Exon/CD	Mad1-RA
chr2R	5179528	5179549	2	+	5'UTR	Drep-2-RC
chr2R	5179576	5179597	4	+	5'UTR	Drep-2-RC
chr2R	5179849	5179870	6	+	5'UTR	Drep-2-RC
chrX	5206455	5206476	4	+	5'UTR	dhd-RA
chrX	5206514	5206535	4	+	Exon/CD	dhd-RA
chrX	5206567	5206588	2	+	Exon/CD	dhd-RA
chrX	5206625	5206646	2	+	Exon/CD	dhd-RA
chrX	5206688	5206709	2	+	Exon/CD	dhd-RA
chrX	5206880	5206901	3	+	3'UTR	dhd-RA
chrX	5206990	5207011	2	+	3'UTR	dhd-RA
chrX	5206999	5207020	2	+	3'UTR	dhd-RA
chrX	5207072	5207093	2	+	3'UTR	dhd-RA
chrX	5218573	5218594	2	+	Exon/CD	Mcm3-RA
chr3R	5226134	5226155	2	-	3'UTR	RpL34b-RB
chr3R	5226491	5226512	2	-	Exon/CD	RpL34b-RB
chr3R	5226701	5226722	2	-	Exon/CD	RpL34b-RB
chrX	5307964	5307985	2	-	3'UTR	spoon-RC
chrX	5308146	5308167	2	-	3'UTR	spoon-RC
chrX	5308401	5308422	2	-	3'UTR	spoon-RC
chrX	5314587	5314608	3	-	5'UTR	spoon-RA
chr3R	5331170	5331191	2	+	Exon/CD	CG8149-RA
chr3R	5331865	5331886	2	-	3'UTR	rump-RB
chr3R	5338032	5338053	2	-	5'UTR	Ras85D-RA
chr3L	5350541	5350562	2	-	Exon/CD	Klp64D-RA
chr3L	5356580	5356601	2	-	3'UTR	Uev1A-RB
chr3L	5356742	5356763	2	-	3'UTR	Uev1A-RB
chr3R	5417470	5417491	2	+	5'UTR	CG8312-RA
chr3R	5455539	5455560	2	-	Exon/CD	Crc-RB
chr3R	5455548	5455569	2	-	Exon/CD	Crc-RB
chr3R	5456179	5456200	2	-	Exon/CD	Crc-RB
chr2R	5456377	5456398	2	-	Exon/CD	Not1-RG
chr2R	5474975	5474996	2	+	5'UTR	RpL31-RB
chr2R	5475174	5475195	2	+	Exon/CD	RpL31-RB
chr2R	5475316	5475337	2	+	Exon/CD	RpL31-RB
chrX	5513560	5513581	2	-	3'UTR	Mlc-c-RB
chr2L	5543339	5543360	2	+	Exon/CD	Lam-RB
chr2L	5543355	5543376	2	+	Exon/CD	Lam-RB
chr3R	5548680	5548701	2	-	Exon/CD	hyd-RB
chr3L	5559674	5559695	2	+	3'UTR	bc10-RA
chrX	5567524	5567545	4	+	3'UTR	RpL35-RA
chrX	5567540	5567561	4	+	3'UTR	RpL35-RA
chr3R	5573877	5573898	2	+	5'UTR	PpD3-RC
chr3R	5575897	5575918	2	+	Exon/CD	PpD3-RC
chr2R	5578879	5578900	2	-	Exon/CD	Uba1-RA
chr2R	5580352	5580373	2	-	Exon/CD	Uba1-RA
chr2R	5599954	5599975	3	+	5'UTR	dap-RA
chr2R	5600098	5600119	2	+	5'UTR	dap-RA
chrX	5616738	5616759	2	-	Exon/CD	CG32758-RD
chr2L	5724832	5724853	2	+	5'UTR	CG11030-RA
chr2R	5732695	5732716	2	+	3'UTR	CG1667-RB
chr2R	5735257	5735278	2	-	5'UTR	Prosalpha7-RA
chr3L	5745071	5745092	8	-	5'UTR	DnaJ-1-RA
chrX	5794983	5795004	3	+	5'UTR	Act5C-RA
chrX	5794991	5795012	2	+	5'UTR	Act5C-RA
chrX	5797562	5797583	2	+	Exon/CD	Act5C-RB
chrX	5798005	5798026	5	+	3'UTR	Act5C-RB
chrX	5798036	5798057	2	+	3'UTR	Act5C-RB
chrX	5798382	5798403	2	+	3'UTR	Act5C-RB
chrX	5811358	5811379	2	+	5'UTR	CG3726-RA
chr2R	5846164	5846185	2	-	5'UTR	Mef2-RF
chr2R	5878361	5878382	2	+	Exon/CD	TER94-RC
chr2R	5880499	5880520	2	+	Exon/CD	TER94-RC
chr2R	5880979	5881000	2	+	3'UTR	TER94-RC
chr3R	5928883	5928904	2	-	3'UTR	Fmr1-RE
chr3R	5959246	5959267	2	-	5'UTR	tws-RE
chr2L	5973569	5973590	2	-	Exon/CD	chic-RD
chr2L	5984049	5984070	2	+	Exon/CD	eIF-4a-RF
chr2L	5984539	5984560	2	+	Exon/CD	eIF-4a-RF
chr2L	5985068	5985089	2	+	Exon/CD	eIF-4a-RF
chr2L	5985116	5985137	2	+	Exon/CD	eIF-4a-RF
chr2L	5990597	5990618	2	-	3'UTR	lid-RF
chr2R	5995279	5995300	3	+	3'UTR	14-3-3zeta-RL
chr2R	5998841	5998862	2	+	5'UTR	Pfk-RC
chr2L	6047714	6047735	2	-	5'UTR	slmo-RE
chr2L	6053201	6053222	2	+	Exon/CD	CG9135-RB
chr2L	6053451	6053472	2	+	3'UTR	CG9135-RB
chrX	6117176	6117197	2	-	3'UTR	sqh-RE
chr2L	6123187	6123208	2	+	3'UTR	stai-RD
chr2L	6123383	6123404	2	+	3'UTR	stai-RD
chr3R	6134733	6134754	2	-	Exon/CD	CG6293-RB
chrX	6153137	6153158	2	-	Exon/CD	schlank-RB
chrX	6153445	6153466	2	-	Exon/CD	schlank-RB
chrX	6160651	6160672	2	-	5'UTR	schlank-RB
chrX	6160940	6160961	2	-	5'UTR	schlank-RB
chrX	6167818	6167839	2	+	Exon/CD	Spt6-RB
chrX	6172478	6172499	2	-	Exon/CD	Ubi-p5E-RB
chr3R	6214666	6214687	2	+	5'UTR	cwo-RA
chrX	6226646	6226667	2	+	3'UTR	CG42240-RB
chr3R	6236617	6236638	2	-	Exon/CD	Irp-1B-RA
chrX	6242852	6242873	2	+	3'UTR	CG3847-RA
chrX	6243991	6244012	2	-	Exon/CD	CG3446-RA
chrX	6253784	6253805	2	+	Exon/CD	kdn-RA
chrX	6257781	6257802	2	-	Exon/CD	swa-RA
chrX	6264818	6264839	2	+	3'UTR	Marf-RD
chr2L	6329369	6329390	2	+	Exon/CD	PDZ-GEF-RD
chr2L	6375288	6375309	2	+	Exon/CD	slam-RC
chr2R	6421345	6421366	2	-	5'UTR	lola-RG
chrX	6425058	6425079	3	-	3'UTR	RpL7A-RF
chrX	6425322	6425343	4	-	Exon/CD	RpL7A-RF
chrX	6425929	6425950	2	-	Exon/CD	RpL7A-RF
chr2R	6429014	6429035	3	-	5'UTR	lola-RG
chr2R	6430593	6430614	3	-	5'UTR	lola-RAA
chr3R	6439049	6439070	5	-	5'UTR	hth-RI
chr3R	6439595	6439616	2	-	5'UTR	hth-RI
chr2R	6449295	6449316	2	+	5'UTR	psq-RC
chr2L	6477219	6477240	2	-	3'UTR	Sec61alpha-RA
chr3L	6543890	6543911	2	+	5'UTR	CG18769-RE
chr3R	6616851	6616872	2	+	3'UTR	Mcm5-RA
chrX	6635925	6635946	2	-	Exon/CD	RpL17-RE
chrX	6636124	6636145	2	-	Exon/CD	RpL17-RE
chrX	6636219	6636240	2	-	Exon/CD	RpL17-RE
chrX	6636265	6636286	2	-	Exon/CD	RpL17-RE
chr2L	6654540	6654561	3	+	3'UTR	Tango1-RD
chr2L	6664990	6665011	2	+	Exon/CD	cup-RB
chr3R	6682637	6682658	2	+	5'UTR	CG4570-RA
chr3R	6696984	6697005	2	-	Exon/CD	Fdh-RA
chr2R	6708405	6708426	2	+	Exon/CD	Prosbeta5-RB
chrX	6733572	6733593	2	-	3'UTR	CG14435-RC
chr2L	6786471	6786492	2	-	5'UTR	nrv1-RA
chr2L	6852785	6852806	2	+	Exon/CD	Rca1-RA
chr2L	6919590	6919611	2	-	Exon/CD	x16-RB
chr2L	6923852	6923873	2	+	5'UTR	Hrb27C-RE
chr2L	6924368	6924389	2	+	Exon/CD	Hrb27C-RE
chr2L	6925875	6925896	6	+	3'UTR	Hrb27C-RE
chr2L	6926000	6926021	2	+	3'UTR	Hrb27C-RE
chr2L	6926033	6926054	2	+	3'UTR	Hrb27C-RE
chr3L	6942853	6942874	2	-	3'UTR	CG10077-RD
chr3L	6947313	6947334	2	-	Exon/CD	CG10077-RD
chr3L	6953492	6953513	2	-	Exon/CD	sgl-RA
chr2L	6965747	6965768	2	+	3'UTR	Coprox-RA
chr3L	6966166	6966187	2	-	3'UTR	Galphai-RA
chr2L	6966821	6966842	2	-	3'UTR	smt3-RA
chr2L	6966985	6967006	2	-	3'UTR	smt3-RA
chr2L	6967059	6967080	2	-	Exon/CD	smt3-RA
chr2L	6967335	6967356	2	-	5'UTR	smt3-RA
chr3L	6973004	6973025	3	-	5'UTR	Galphai-RA
chrX	7004216	7004237	2	-	5'UTR	fz4-RA
chr3R	7036141	7036162	2	+	Exon/CD	Tctp-RA
chr3R	7036145	7036166	2	+	Exon/CD	Tctp-RA
chr3R	7036307	7036328	2	+	Exon/CD	Tctp-RA
chr3R	7036311	7036332	2	+	Exon/CD	Tctp-RA
chr3R	7036349	7036370	2	+	Exon/CD	Tctp-RA
chr3R	7036367	7036388	2	+	Exon/CD	Tctp-RA
chr3R	7036412	7036433	2	+	Exon/CD	Tctp-RA
chr3R	7036641	7036662	3	+	3'UTR	Tctp-RA
chr3R	7036674	7036695	2	+	3'UTR	Tctp-RA
chr3R	7036697	7036718	2	+	3'UTR	Tctp-RA
chr3R	7036730	7036751	2	+	3'UTR	Tctp-RA
chr3R	7036843	7036864	2	+	3'UTR	Tctp-RA
chr3R	7041292	7041313	4	-	Exon/CD	RpS25-RA
chr3R	7041522	7041543	2	-	Exon/CD	RpS25-RA
chr2L	7052482	7052503	2	+	Exon/CD	milt-RB
chrX	7180153	7180174	2	-	5'UTR	CG1677-RD
chrX	7231488	7231509	3	+	5'UTR	CBP-RC
chrX	7231506	7231527	3	+	5'UTR	CBP-RC
chr3L	7233469	7233490	2	-	Exon/CD	RpL18-RC
chr3L	7233526	7233547	3	-	Exon/CD	RpL18-RC
chr3L	7234007	7234028	2	-	Exon/CD	RpL18-RC
chr3L	7234016	7234037	3	-	Exon/CD	RpL18-RC
chr3R	7238895	7238916	2	+	Exon/CD	Ranbp9-RD
chr3L	7333405	7333426	2	+	Exon/CD	lark-RB
chr2R	7343169	7343190	2	+	Exon/CD	E(Pc)-RC
chr3L	7345681	7345702	2	+	3'UTR	qm-RB
chr3L	7355497	7355518	2	+	Exon/CD	Sec63-RA
chr3L	7363181	7363202	3	+	5'UTR	akirin-RD
chr3L	7367837	7367858	2	-	Exon/CD	SMSr-RA
chr3L	7377901	7377922	2	+	Exon/CD	smid-RG
chr3R	7390239	7390260	2	-	Exon/CD	fabp-RC
chr3R	7390391	7390412	3	-	Exon/CD	fabp-RC
chr3R	7456942	7456963	2	+	Exon/CD	CG14712-RA
chr2R	7466647	7466668	2	-	3'UTR	tou-RF
chr3R	7476055	7476076	2	-	5'UTR	Csk-RI
chr3R	7476273	7476294	2	-	5'UTR	Csk-RI
chr2R	7510696	7510717	2	-	Exon/CD	CG9005-RB
chr3R	7578510	7578531	2	-	3'UTR	Lk6-RA
chr3R	7591374	7591395	2	-	3'UTR	l(3)neo38-RB
chrX	7633151	7633172	2	+	3'UTR	Tom40-RA
chr2R	7775286	7775307	2	-	Exon/CD	ERp60-RA
chr2R	7775294	7775315	2	-	Exon/CD	ERp60-RA
chr2R	7781068	7781089	2	+	5'UTR	Ef1alpha48D-RD
chr2R	7781095	7781116	2	+	Exon/CD	Ef1alpha48D-RD
chr2R	7781113	7781134	2	+	Exon/CD	Ef1alpha48D-RD
chr2R	7781351	7781372	4	+	Exon/CD	Ef1alpha48D-RD
chr2R	7781599	7781620	5	+	Exon/CD	Ef1alpha48D-RD
chr2R	7781617	7781638	2	+	Exon/CD	Ef1alpha48D-RD
chr2R	7781659	7781680	2	+	Exon/CD	Ef1alpha48D-RD
chr2R	7781740	7781761	2	+	Exon/CD	Ef1alpha48D-RD
chr2R	7781748	7781769	3	+	Exon/CD	Ef1alpha48D-RD
chr2R	7781953	7781974	2	+	Exon/CD	Ef1alpha48D-RD
chr2R	7782160	7782181	2	+	Exon/CD	Ef1alpha48D-RD
chr2R	7782169	7782190	4	+	Exon/CD	Ef1alpha48D-RD
chr2R	7782444	7782465	3	+	Exon/CD	Ef1alpha48D-RD
chr2R	7782771	7782792	5	+	3'UTR	Ef1alpha48D-RD
chr2R	7782825	7782846	4	+	3'UTR	Ef1alpha48D-RD
chr2R	7782967	7782988	4	+	3'UTR	Ef1alpha48D-RD
chr2L	7785418	7785439	2	+	Exon/CD	CG7154-RA
chrX	7787797	7787818	2	-	5'UTR	CG45089-RA
chrX	7795278	7795299	2	-	Exon/CD	CR33222-RC
chrX	7795320	7795341	2	-	Exon/CD	CR33222-RC
chr2L	7800543	7800564	2	+	Exon/CD	r2d2-RB
chrX	7824205	7824226	2	-	Exon/CD	CG10777-RB
chr2L	7825672	7825693	2	-	3'UTR	Rack1-RC
chr2L	7825681	7825702	4	-	3'UTR	Rack1-RC
chr2L	7826203	7826224	2	-	Exon/CD	Rack1-RC
chr2L	7826921	7826942	2	-	Exon/CD	Rack1-RC
chrX	7828046	7828067	2	+	5'UTR	RpS14a-RA
chr2L	7828117	7828138	2	+	Exon/CD	mts-RC
chrX	7828673	7828694	2	+	3'UTR	RpS14a-RA
chrX	7829543	7829564	2	+	Exon/CD	RpS14b-RB
chr2L	7830683	7830704	2	+	Exon/CD	mts-RC
chr2L	7830729	7830750	2	+	Exon/CD	mts-RC
chr2L	7830811	7830832	2	+	Exon/CD	mts-RC
chr2L	7831767	7831788	2	+	Exon/CD	mts-RC
chr3R	7841347	7841368	2	-	Exon/CD	CG3313-RA
chr3L	7862227	7862248	2	+	5'UTR	CG32365-RB
chrX	7864111	7864132	2	+	5'UTR	sn-RB
chrX	7864205	7864226	2	+	5'UTR	sn-RB
chr2R	7870783	7870804	2	-	3'UTR	RnrS-RA
chr2R	7870796	7870817	2	-	3'UTR	RnrS-RA
chr2R	7871618	7871639	2	-	Exon/CD	RnrS-RA
chr2R	7872768	7872789	3	-	5'UTR	RnrS-RA
chr3L	7904838	7904859	2	-	5'UTR	pbl-RB
chrX	7982573	7982594	2	-	3'UTR	Ubc-E2H-RA
chrX	7983973	7983994	2	-	5'UTR	Ubc-E2H-RA
chrX	7987855	7987876	2	-	5'UTR	Ubc-E2H-RA
chr2L	7988675	7988696	2	-	Exon/CD	pes-RD
chr2L	7993977	7993998	2	-	5'UTR	pes-RC
chr2R	8026412	8026433	2	+	Exon/CD	CG18343-RA
chrX	8047896	8047917	2	+	Exon/CD	CG18262-RA
chr2R	8054183	8054204	3	-	3'UTR	Oda-RB
chr2R	8054207	8054228	2	-	3'UTR	Oda-RB
chr2R	8056311	8056332	2	+	5'UTR	SmD3-RA
chr2R	8056347	8056368	5	+	5'UTR	SmD3-RA
chr3L	8057153	8057174	2	+	5'UTR	Ect4-RI
chr2R	8065010	8065031	2	+	3'UTR	Cct5-RB
chr2R	8065745	8065766	3	-	Exon/CD	EndoG-RA
chr2L	8078417	8078438	2	-	Exon/CD	Mcr-RA
chr2R	8086950	8086971	2	-	3'UTR	RpS11-RC
chr2R	8087405	8087426	2	-	Exon/CD	RpS11-RC
chr2R	8087493	8087514	2	-	Exon/CD	RpS11-RC
chr2L	8108146	8108167	2	+	3'UTR	Bsg-RI
chr3L	8113601	8113622	2	+	Exon/CD	msk-RA
chr2L	8116985	8117006	2	-	3'UTR	mon2-RB
chr3L	8120148	8120169	2	-	Exon/CD	Uba2-RA
chr2R	8147656	8147677	3	+	5'UTR	Cam-RE
chr2R	8152296	8152317	2	+	Exon/CD	Cam-RD
chr2R	8161636	8161657	2	+	3'UTR	Cam-RD
chr2R	8161674	8161695	4	+	3'UTR	Cam-RD
chr3L	8189735	8189756	2	-	3'UTR	Ubc12-RC
chr3L	8190739	8190760	2	-	5'UTR	Ubc12-RC
chr3R	8193786	8193807	2	-	Exon/CD	GstD1-RA
chr2L	8212668	8212689	2	-	Exon/CD	CG8372-RB
chr3R	8257317	8257338	2	+	Exon/CD	Prosalpha2-RA
chr3R	8257844	8257865	2	+	Exon/CD	Prosalpha2-RA
chr3R	8270692	8270713	2	+	Exon/CD	Desat1-RD
chr3R	8273219	8273240	2	+	3'UTR	Desat1-RD
chr3L	8292688	8292709	2	-	5'UTR	CG7197-RA
chrX	8303899	8303920	2	-	Exon/CD	lawc-RD
chr3L	8303989	8304010	3	-	3'UTR	CG7185-RA
chr3L	8304000	8304021	2	-	3'UTR	CG7185-RA
chrX	8304456	8304477	2	+	5'UTR	Trf2-RF
chr3L	8307487	8307508	2	-	Exon/CD	CG7185-RA
chr3L	8308241	8308262	4	-	5'UTR	CG7185-RA
chrX	8324161	8324182	2	+	3'UTR	Trf2-RG
chrX	8334440	8334461	2	+	Exon/CD	CG1440-RB
chr3L	8338831	8338852	2	-	Exon/CD	CG7182-RA
chr2R	8341048	8341069	2	+	Exon/CD	Lac-RA
chr3L	8350021	8350042	2	-	Exon/CD	Idh-RD
chr3L	8350485	8350506	2	-	Exon/CD	Idh-RD
chr3L	8350734	8350755	2	-	Exon/CD	Idh-RD
chr2L	8363693	8363714	4	-	3'UTR	RpS13-RC
chr2L	8363732	8363753	3	-	3'UTR	RpS13-RC
chr2L	8363832	8363853	3	-	Exon/CD	RpS13-RC
chr2L	8364274	8364295	3	-	Exon/CD	RpS13-RC
chr2L	8364565	8364586	2	-	5'UTR	RpS13-RC
chr2L	8379439	8379460	2	-	Exon/CD	Aats-ala-RB
chrX	8380679	8380700	2	-	Exon/CD	otu-RE
chr2L	8389765	8389786	2	+	Exon/CD	snRNA
chr3L	8406339	8406360	2	+	Exon/CD	mtrm-RA
chr3L	8406396	8406417	3	+	Exon/CD	mtrm-RA
chr2L	8430327	8430348	2	+	Exon/CD	Akap200-RB
chr3L	8431668	8431689	2	-	5'UTR	Unr-RE
chr3L	8431740	8431761	2	-	5'UTR	Unr-RE
chr3L	8431756	8431777	2	-	5'UTR	Unr-RE
chr3L	8432614	8432635	2	-	5'UTR	Unr-RB
chr3L	8432648	8432669	2	-	5'UTR	Unr-RB
chr3L	8432978	8432999	4	-	5'UTR	Unr-RB
chr3L	8433377	8433398	2	-	5'UTR	Unr-RB
chr3L	8433596	8433617	2	-	5'UTR	Unr-RB
chr3L	8433701	8433722	2	-	5'UTR	Unr-RB
chr3L	8433742	8433763	2	-	5'UTR	Unr-RB
chr3L	8443123	8443144	2	+	5'UTR	Gug-RD
chr3L	8443195	8443216	2	+	5'UTR	Gug-RD
chr3L	8443209	8443230	5	+	5'UTR	Gug-RD
chr3R	8451094	8451115	2	-	Exon/CD	Vha55-RA
chr3R	8457276	8457297	2	+	Exon/CD	Not10-RA
chr2R	8461550	8461571	2	+	Exon/CD	ClC-b-RA
chr2R	8501197	8501218	2	+	5'UTR	Galphaq-RA
chr2L	8528328	8528349	4	-	5'UTR	lmgB-RC
chr2R	8640298	8640319	2	-	Exon/CD	mos-RA
chr2R	8647859	8647880	2	-	Exon/CD	Nacalpha-RD
chr2R	8737490	8737511	2	-	Exon/CD	CG17574-RG
chr2R	8758313	8758334	2	+	Exon/CD	bic-RA
chr2R	8758529	8758550	2	+	3'UTR	bic-RA
chr2R	8758551	8758572	2	+	3'UTR	bic-RA
chr2R	8758769	8758790	2	+	3'UTR	bic-RA
chr2R	8770410	8770431	3	+	3'UTR	Aats-asp-RC
chrX	8774407	8774428	2	-	5'UTR	Moe-RL
chr2R	8809674	8809695	2	+	Exon/CD	NAT1-RB
chr3R	8810201	8810222	2	+	3'UTR	Paip2-RA
chr2R	8818887	8818908	2	-	Exon/CD	CG17019-RA
chr2R	8867678	8867699	2	-	5'UTR	Psc-RC
chr2R	8868043	8868064	2	-	5'UTR	Psc-RC
chr3L	8969662	8969683	2	+	Exon/CD	Srp68-RA
chr3L	8984060	8984081	2	-	3'UTR	smg-RE
chr3L	8984073	8984094	2	-	3'UTR	smg-RE
chr3L	8986718	8986739	2	-	Exon/CD	smg-RE
chr3L	8987938	8987959	2	-	Exon/CD	smg-RE
chr3L	8988109	8988130	2	-	Exon/CD	smg-RE
chr2L	8997241	8997262	2	-	Exon/CD	alien-RD
chrX	9028763	9028784	5	-	5'UTR	fend-RC
chr2R	9040557	9040578	2	-	Exon/CD	TppII-RE
chr3L	9042606	9042627	2	-	Exon/CD	Argk-RH
chrX	9045682	9045703	2	+	Exon/CD	dalao-RA
chrX	9047859	9047880	2	-	3'UTR	His3.3B-RE
chrX	9047918	9047939	2	-	3'UTR	His3.3B-RE
chrX	9048508	9048529	2	-	Exon/CD	His3.3B-RE
chrX	9048664	9048685	2	-	Exon/CD	His3.3B-RE
chrX	9050620	9050641	2	-	5'UTR	His3.3B-RA
chrX	9051141	9051162	2	-	Exon/CD	Ost48-RA
chr2R	9062274	9062295	2	+	3'UTR	AGBE-RA
chr3L	9063079	9063100	2	-	3'UTR	CG4911-RC
chr2R	9088045	9088066	2	+	Exon/CD	Aats-val-RA
chr2R	9090734	9090755	4	-	Exon/CD	lat-RB
chr3R	9094763	9094784	2	+	3'UTR	Su(var)3-7-RA
chr2R	9107466	9107487	2	-	Exon/CD	CG4646-RB
chr2R	9109694	9109715	2	-	5'UTR	Fsn-RB
chr3R	9130727	9130748	2	+	5'UTR	CG32473-RC
chrX	9141585	9141606	2	+	5'UTR	Dsor1-RA
chrX	9141593	9141614	2	+	5'UTR	Dsor1-RA
chrX	9152674	9152695	2	+	3'UTR	ric8a-RB
chr2L	9166969	9166990	2	+	5'UTR	tai-RD
chr3L	9205253	9205274	3	+	5'UTR	CG4476-RB
chr3R	9207956	9207977	3	+	5'UTR	Droj2-RA
chr3R	9209881	9209902	2	+	Exon/CD	Droj2-RD
chr3R	9210106	9210127	2	+	Exon/CD	Droj2-RD
chr3R	9210960	9210981	3	+	3'UTR	Droj2-RD
chr3L	9359952	9359973	3	-	5'UTR	Klp67A-RA
chr3L	9369561	9369582	2	-	3'UTR	Hsp26-RA
chr3L	9369852	9369873	2	-	Exon/CD	Hsp26-RA
chr3L	9377322	9377343	4	+	Exon/CD	Hsp27-RA
chr3L	9377420	9377441	2	+	Exon/CD	Hsp27-RA
chr3L	9377646	9377667	3	+	Exon/CD	Hsp27-RA
chr3L	9377782	9377803	2	+	Exon/CD	Hsp27-RA
chr2R	9382111	9382132	2	-	5'UTR	bbc-RC
chr3L	9392170	9392191	2	-	5'UTR	CG4080-RB
chr3L	9393890	9393911	4	-	Exon/CD	eIF-4E-RF
chr3L	9394396	9394417	2	-	5'UTR	eIF-4E-RF
chr2R	9395668	9395689	2	+	Exon/CD	EfTuM-RA
chr3L	9421999	9422020	3	-	Exon/CD	RpS17-RB
chr3L	9422020	9422041	3	-	Exon/CD	RpS17-RB
chr3L	9422325	9422346	5	-	Exon/CD	RpS17-RB
chr3L	9422395	9422416	2	-	Exon/CD	RpS17-RB
chr2L	9437698	9437719	4	+	5'UTR	numb-RB
chrX	9445323	9445344	2	-	3'UTR	l(1)G0320-RB
chrX	9448737	9448758	2	+	Exon/CD	RpS28b-RB
chr2L	9450295	9450316	2	+	5'UTR	numb-RD
chr3R	9468589	9468610	2	-	Exon/CD	sqd-RE
chrX	9479999	9480020	2	+	5'UTR	Hex-A-RB
chrX	9480009	9480030	2	+	5'UTR	Hex-A-RB
chrX	9482127	9482148	2	+	3'UTR	Hex-A-RB
chr3R	9484795	9484816	2	-	Exon/CD	Hrb87F-RD
chr3R	9484955	9484976	2	-	Exon/CD	Hrb87F-RD
chr2L	9492033	9492054	2	-	3'UTR	Gdi-RB
chr2L	9494491	9494512	2	-	Exon/CD	Gdi-RB
chr3R	9501704	9501725	2	-	Exon/CD	CG9588-RA
chr3L	9503000	9503021	2	-	3'UTR	RpS9-RE
chr3L	9503002	9503023	2	-	3'UTR	RpS9-RE
chr3L	9503037	9503058	2	-	3'UTR	RpS9-RE
chr3L	9503043	9503064	3	-	3'UTR	RpS9-RE
chr3L	9503559	9503580	2	-	Exon/CD	RpS9-RE
chr3R	9509790	9509811	2	+	5'UTR	flfl-RB
chrX	9576797	9576818	2	-	5'UTR	nej-RD
chrX	9576900	9576921	2	-	5'UTR	nej-RD
chr2L	9684995	9685016	2	-	3'UTR	Pka-C1-RC
chr2R	9741071	9741092	2	-	Exon/CD	CG6543-RA
chr2L	9765127	9765148	2	+	Exon/CD	und-RB
chr3R	9796120	9796141	2	-	Exon/CD	rdx-RF
chrX	9822345	9822366	2	-	3'UTR	Idgf4-RC
chrX	9823021	9823042	2	-	Exon/CD	Idgf4-RC
chrX	9823439	9823460	2	-	Exon/CD	Idgf4-RC
chrX	9823660	9823681	2	-	Exon/CD	Idgf4-RC
chr2R	9846558	9846579	3	-	Exon/CD	Rpn13-RF
chr2R	9854323	9854344	2	+	5'UTR	Cp1-RD
chr2R	9854881	9854902	2	+	Exon/CD	Cp1-RD
chr2R	9855425	9855446	3	+	3'UTR	Cp1-RD
chr2L	9889961	9889982	2	+	Exon/CD	FKBP59-RA
chr2L	9896416	9896437	2	-	Exon/CD	RpS2-RA
chr2L	9896500	9896521	2	-	Exon/CD	RpS2-RA
chr2L	9896655	9896676	3	-	Exon/CD	RpS2-RA
chr2L	9916267	9916288	2	+	Exon/CD	yip2-RA
chr2L	9960896	9960917	2	-	3'UTR	CG5850-RD
chr3L	9966370	9966391	2	+	Exon/CD	vnc-RD
chr2L	9967993	9968014	2	+	Exon/CD	RpL13-RC
chr2R	10027640	10027661	2	-	5'UTR	Prosap-RD
chr2R	10028029	10028050	2	-	5'UTR	Prosap-RD
chr2R	10051987	10052008	2	-	Exon/CD	Tango7-RB
chr2L	10057616	10057637	2	+	5'UTR	Pen-RA
chr2L	10058937	10058958	2	+	Exon/CD	Pen-RA
chr2L	10059270	10059291	2	+	Exon/CD	Pen-RA
chr2L	10059526	10059547	2	+	3'UTR	Pen-RA
chr2R	10061700	10061721	2	+	5'UTR	cg-RF
chr2R	10102959	10102980	2	-	Exon/CD	RpS23-RA
chr2R	10156306	10156327	3	-	3'UTR	SelD-RA
chr2R	10156817	10156838	3	-	Exon/CD	SelD-RA
chr2R	10158130	10158151	2	-	5'UTR	SelD-RA
chr2L	10201719	10201740	3	+	Exon/CD	RpL7-RA
chr2L	10201786	10201807	2	+	Exon/CD	RpL7-RA
chr2L	10201950	10201971	2	+	Exon/CD	RpL7-RA
chr2L	10202537	10202558	2	-	3'UTR	CG34159-RA
chr2L	10202856	10202877	2	-	3'UTR	CG34159-RA
chrX	10218214	10218235	2	-	5'UTR	alpha-Man-I-RJ
chrX	10219770	10219791	2	-	5'UTR	alpha-Man-I-RJ
chr2L	10221517	10221538	2	+	Exon/CD	Prosalpha6-RB
chr2L	10228179	10228200	2	-	Exon/CD	CG5694-RB
chr2L	10241352	10241373	2	+	Exon/CD	me31B-RB
chrX	10251557	10251578	2	-	3'UTR	l(1)G0289-RA
chrX	10253802	10253823	2	-	Exon/CD	l(1)G0289-RA
chr2L	10254765	10254786	2	-	3'UTR	CG5676-RA
chr2L	10283708	10283729	2	-	Exon/CD	CG5604-RA
chr2L	10326411	10326432	2	-	Exon/CD	RnrL-RA
chr2L	10332888	10332909	2	+	Exon/CD	CG5037-RA
chr2L	10334142	10334163	2	+	Exon/CD	GATAd-RC
chr2L	10363732	10363753	2	+	Exon/CD	pim-RB
chr2R	10368969	10368990	7	+	5'UTR	L-RA
chr2L	10388368	10388389	2	+	5'UTR	da-RB
chr2L	10388458	10388479	2	+	5'UTR	da-RB
chr2R	10389150	10389171	2	-	Exon/CD	Cpsf160-RA
chr2L	10398065	10398086	2	+	5'UTR	Cnot4-RG
chr2L	10409490	10409511	2	+	Exon/CD	Ip259-RB
chr2R	10414432	10414453	2	+	5'UTR	ttv-RA
chr2L	10425889	10425910	2	-	Exon/CD	SmB-RB
chr2L	10432350	10432371	2	+	Exon/CD	TfIIB-RB
chr3R	10451124	10451145	2	-	5'UTR	put-RC
chr3R	10452188	10452209	3	+	3'UTR	His4r-RD
chr3R	10489548	10489569	2	+	Exon/CD	BigH1-RA
chr2R	10498402	10498423	2	-	Exon/CD	Su(var)2-HP2-RA
chr3R	10549430	10549451	2	-	5'UTR	kibra-RB
chr3R	10558507	10558528	2	-	3'UTR	eff-RC
chr3R	10559302	10559323	2	-	Exon/CD	eff-RC
chr3R	10566200	10566221	2	-	5'UTR	eff-RC
chr3R	10566347	10566368	3	-	5'UTR	eff-RC
chrX	10638724	10638745	2	-	5'UTR	CG32676-RB
chrX	10639974	10639995	2	+	Exon/CD	ras-RC
chr3L	10658007	10658028	3	+	5'UTR	simj-RA
chr3L	10658158	10658179	2	+	5'UTR	simj-RA
chr3L	10658181	10658202	3	+	5'UTR	simj-RA
chrX	10659211	10659232	2	-	3'UTR	Atg8a-RC
chr3L	10685050	10685071	2	+	3'UTR	CG11811-RA
chrX	10707616	10707637	3	-	5'UTR	Imp-RG
chrX	10708089	10708110	2	-	5'UTR	Imp-RG
chr3R	10717539	10717560	2	+	Exon/CD	CG3731-RB
chr2R	10736854	10736875	2	-	Exon/CD	SMC2-RA
chr2L	10740639	10740660	3	+	3'UTR	CG12299-RA
chr2R	10741911	10741932	2	-	Exon/CD	Ciao1-RA
chr2R	10760201	10760222	2	+	Exon/CD	Cyp6a22-RC
chr2L	10766642	10766663	2	-	Exon/CD	UbcD2-RC
chr2L	10767782	10767803	2	-	5'UTR	UbcD2-RA
chr2L	10847747	10847768	2	-	3'UTR	porin-RD
chr2L	10848236	10848257	2	-	Exon/CD	porin-RD
chr2L	10848790	10848811	2	-	Exon/CD	porin-RD
chr2R	10868965	10868986	2	+	5'UTR	pcs-RB
chr2R	10869085	10869106	2	+	5'UTR	pcs-RB
chr2R	10869113	10869134	2	+	5'UTR	pcs-RB
chr2L	10965301	10965322	2	-	3'UTR	CG33129-RC
chrX	11002560	11002581	2	+	5'UTR	Hsp60-RA
chrX	11002641	11002662	2	+	5'UTR	Hsp60-RA
chr2L	11003151	11003172	3	-	Exon/CD	RpL9-RC
chr2L	11003603	11003624	2	-	Exon/CD	RpL9-RC
chrX	11004740	11004761	2	+	Exon/CD	Hsp60-RB
chrX	11005546	11005567	2	+	Exon/CD	Hsp60-RB
chr2R	11016521	11016542	2	+	5'UTR	chn-RA
chrX	11024551	11024572	4	-	3'UTR	Klp10A-RC
chr3R	11028230	11028251	2	+	3'UTR	CG42542-RG
chr3R	11028403	11028424	2	+	3'UTR	CG42542-RG
chrX	11028928	11028949	2	-	Exon/CD	Klp10A-RC
chrX	11029343	11029364	2	-	Exon/CD	Klp10A-RC
chr2R	11030878	11030899	2	+	Exon/CD	chn-RA
chr2R	11030936	11030957	3	+	Exon/CD	chn-RA
chrX	11039416	11039437	3	-	3'UTR	Ran-RA
chrX	11039637	11039658	2	-	3'UTR	Ran-RA
chrX	11040275	11040296	3	-	Exon/CD	Ran-RA
chr3R	11051349	11051370	2	+	5'UTR	Caf1-RA
chr3R	11054622	11054643	2	-	Exon/CD	Art3-RA
chr3R	11068507	11068528	2	+	5'UTR	Hsc70-4-RA
chr3R	11070523	11070544	3	+	Exon/CD	Hsc70-4-RF
chr3R	11070543	11070564	2	+	Exon/CD	Hsc70-4-RF
chr3R	11070628	11070649	3	+	Exon/CD	Hsc70-4-RF
chr3R	11071344	11071365	2	+	Exon/CD	Hsc70-4-RF
chr3R	11071356	11071377	2	+	Exon/CD	Hsc70-4-RF
chr3R	11071429	11071450	2	+	Exon/CD	Hsc70-4-RF
chr3R	11071732	11071753	2	+	Exon/CD	Hsc70-4-RF
chr3R	11071776	11071797	2	+	Exon/CD	Hsc70-4-RF
chr3R	11072041	11072062	3	+	3'UTR	Hsc70-4-RF
chr3R	11072059	11072080	4	+	3'UTR	Hsc70-4-RF
chr3R	11072093	11072114	4	+	3'UTR	Hsc70-4-RF
chr3R	11072171	11072192	2	+	3'UTR	Hsc70-4-RF
chr3R	11072229	11072250	2	+	3'UTR	Hsc70-4-RF
chr3L	11075209	11075230	3	-	Exon/CD	JIL-1-RA
chr3L	11085666	11085687	2	-	5'UTR	JIL-1-RC
chr3L	11085775	11085796	3	-	5'UTR	JIL-1-RC
chr3R	11091826	11091847	2	+	Exon/CD	Oscp-RA
chr2R	11103892	11103913	2	+	Exon/CD	CG11808-RA
chr3R	11117044	11117065	4	+	5'UTR	Tm1-RR
chr3R	11157664	11157685	2	-	Exon/CD	FK506-bp1-RA
chr3R	11181468	11181489	2	-	Exon/CD	Atg4b-RA
chr3L	11245446	11245467	3	+	5'UTR	scyl-RA
chr3L	11245640	11245661	3	+	5'UTR	scyl-RA
chr3L	11245684	11245705	2	+	5'UTR	scyl-RA
chr2R	11265112	11265133	2	-	Exon/CD	dup-RB
chr2R	11363720	11363741	2	-	Exon/CD	CG8180-RC
chr2R	11370001	11370022	2	-	5'UTR	CG8180-RC
chr2R	11370081	11370102	7	-	5'UTR	CG8180-RC
chrX	11378641	11378662	2	+	Exon/CD	CG1749-RA
chrX	11387858	11387879	3	+	5'UTR	Drak-RE
chr2R	11429024	11429045	2	+	5'UTR	Vha36-1-RA
chrX	11457702	11457723	2	-	Exon/CD	RpII215-RA
chr3L	11481373	11481394	2	+	5'UTR	chrb-RD
chrX	11576635	11576656	2	+	Exon/CD	bif-RD
chrX	11577842	11577863	2	+	Exon/CD	bif-RD
chr3L	11580500	11580521	2	-	5'UTR	rt-RA
chrX	11604596	11604617	2	-	3'UTR	Amun-RA
chrX	11605118	11605139	2	-	3'UTR	Amun-RA
chrX	11605398	11605419	3	-	3'UTR	Amun-RA
chrX	11617263	11617284	2	+	3'UTR	Tango10-RA
chr3R	11618061	11618082	2	-	Exon/CD	c(3)G-RA
chr3L	11676728	11676749	2	+	Exon/CD	TfIIEalpha-RA
chrX	11688089	11688110	2	+	Exon/CD	CkIIbeta-RK
chrX	11696046	11696067	2	-	3'UTR	Hsc70-3-RE
chrX	11698468	11698489	2	-	Exon/CD	Hsc70-3-RE
chr2R	11736704	11736725	2	+	5'UTR	tun-RA
chrX	11764028	11764049	2	+	Exon/CD	CG1847-RC
chr3L	11773846	11773867	2	-	Exon/CD	Pi3K68D-RA
chr3R	11792097	11792118	2	+	Exon/CD	Rbf2-RA
chrX	11792973	11792994	2	+	Exon/CD	wisp-RA
chr3R	11795239	11795260	2	-	Exon/CD	mor-RA
chr3L	11821326	11821347	2	-	Exon/CD	CycA-RC
chr3L	11826379	11826400	2	-	5'UTR	CycA-RC
chr3L	11826485	11826506	2	-	5'UTR	CycA-RC
chr3L	11826491	11826512	2	-	5'UTR	CycA-RC
chr2R	11881773	11881794	2	-	Exon/CD	ATPCL-RE
chrX	11916299	11916320	2	+	Exon/CD	Tango4-RA
chrX	11922793	11922814	2	-	5'UTR	Usp7-RB
chr2R	11990328	11990349	2	+	5'UTR	Rho1-RB
chr3L	11995734	11995755	2	-	5'UTR	Pop2-RC
chr3R	12022829	12022850	2	+	3'UTR	sra-RB
chr2L	12045630	12045651	2	-	3'UTR	CG6770-RA
chr2L	12046020	12046041	2	-	5'UTR	CG6770-RA
chr2R	12071409	12071430	2	+	3'UTR	Lis-1-RF
chr3R	12099997	12100018	3	+	5'UTR	gish-RB
chr3R	12100769	12100790	2	+	5'UTR	gish-RB
chr3R	12127767	12127788	2	+	3'UTR	gish-RG
chr3L	12138241	12138262	2	-	Exon/CD	CG5642-RA
chr3R	12166419	12166440	2	-	Exon/CD	SF2-RB
chr3R	12183931	12183952	2	-	3'UTR	CG17931-RD
chr3L	12257901	12257922	2	-	5'UTR	app-RT
chr3R	12270841	12270862	2	-	3'UTR	Pak3-RC
chr3R	12278912	12278933	2	-	5'UTR	Pak3-RC
chr2L	12311153	12311174	5	+	3'UTR	aret-RD
chr2L	12455979	12456000	2	-	3'UTR	bun-RD
chr2L	12458087	12458108	2	-	Exon/CD	bun-RD
chr2R	12458141	12458162	2	-	Exon/CD	RpS15-RA
chr2R	12458173	12458194	2	-	Exon/CD	RpS15-RA
chr2R	12458449	12458470	2	-	Exon/CD	RpS15-RA
chr3R	12468110	12468131	2	+	3'UTR	nonA-l-RA
chr3R	12470849	12470870	2	+	3'UTR	CG10326-RB
chr3L	12497567	12497588	2	+	5'UTR	vih-RA
chrX	12505582	12505603	2	-	5'UTR	CG1463-RA
chr3L	12508249	12508270	5	+	5'UTR	tral-RA
chr3L	12508341	12508362	9	+	5'UTR	tral-RA
chr3L	12508450	12508471	2	+	5'UTR	tral-RA
chr3L	12510959	12510980	2	+	Exon/CD	tral-RA
chr3L	12510986	12511007	2	+	Exon/CD	tral-RA
chr3L	12511646	12511667	4	+	Exon/CD	tral-RA
chr3L	12511726	12511747	2	+	Exon/CD	tral-RA
chr3L	12512296	12512317	2	+	3'UTR	tral-RA
chr3L	12512756	12512777	2	+	3'UTR	tral-RA
chrX	12548016	12548037	2	+	5'UTR	CkIalpha-RD
chrX	12550792	12550813	2	+	3'UTR	CkIalpha-RA
chrX	12550819	12550840	2	+	3'UTR	CkIalpha-RA
chrX	12554602	12554623	2	+	5'UTR	Tis11-RD
chrX	12572493	12572514	2	+	Exon/CD	Tis11-RD
chr2L	12690645	12690666	2	-	Exon/CD	CG5525-RA
chr3L	12734053	12734074	2	+	Exon/CD	Ptp69D-RA
chr2R	12754893	12754914	2	-	5'UTR	Psi-RA
chr2R	12756618	12756639	2	+	3'UTR	Ef1beta-RB
chrX	12795746	12795767	2	-	Exon/CD	CG4407-RB
chrX	12798871	12798892	2	-	Exon/CD	CG4404-RA
chrX	12802633	12802654	2	-	Exon/CD	Brms1-RA
chr3L	12806394	12806415	2	-	Exon/CD	CG10754-RA
chr3L	12820054	12820075	2	-	Exon/CD	CG10960-RA
chr3L	12835942	12835963	4	-	5'UTR	CG10960-RC
chr3R	12910135	12910156	2	+	3'UTR	kuk-RB
chr2L	12977121	12977142	2	+	Exon/CD	Vha68-2-RE
chr3L	13005563	13005584	2	-	Exon/CD	MICAL-like-RA
chr3L	13007067	13007088	2	-	Exon/CD	MICAL-like-RA
chr3L	13033631	13033652	2	+	3'UTR	SRm160-RA
chr3L	13035303	13035324	2	+	Exon/CD	RpS4-RB
chrX	13052158	13052179	2	-	Exon/CD	Bap60-RA
chrX	13106584	13106605	2	+	5'UTR	REG-RA
chr3R	13218649	13218670	3	+	3'UTR	sds22-RA
chrX	13225197	13225218	2	+	Exon/CD	Jafrac1-RE
chrX	13225212	13225233	2	+	Exon/CD	Jafrac1-RE
chr2R	13282373	13282394	2	+	5'UTR	Sip1-RA
chr2R	13300774	13300795	2	+	Exon/CD	Prosalpha5-RB
chr2R	13303439	13303460	2	-	Exon/CD	cnk-RA
chrX	13313004	13313025	2	+	Exon/CD	Set2-RA
chr2R	13322335	13322356	2	-	Exon/CD	EDTP-RA
chr2R	13332124	13332145	2	-	5'UTR	EDTP-RA
chr2L	13377116	13377137	2	-	Exon/CD	CG9302-RA
chr2L	13394771	13394792	2	-	Exon/CD	RpL24-RB
chr2L	13404540	13404561	2	+	Exon/CD	CG7110-RC
chr2R	13422522	13422543	2	-	5'UTR	Patronin-RN
chr2R	13424417	13424438	2	+	Exon/CD	eIF3-S9-RA
chr2R	13425300	13425321	2	+	Exon/CD	eIF3-S9-RA
chr2R	13433910	13433931	2	-	3'UTR	RpL18A-RA
chr2R	13434326	13434347	2	-	Exon/CD	RpL18A-RA
chr2R	13435527	13435548	2	+	5'UTR	MESR4-RB
chr2R	13480614	13480635	2	+	5'UTR	lack-RB
chr2R	13480680	13480701	4	+	5'UTR	lack-RB
chr2R	13480781	13480802	2	+	5'UTR	lack-RB
chr2R	13480798	13480819	2	+	5'UTR	lack-RB
chr2R	13480999	13481020	2	+	5'UTR	lack-RB
chrX	13487783	13487804	2	-	3'UTR	up-RN
chr3R	13500146	13500167	2	-	3'UTR	alt-RH
chrX	13510136	13510157	2	-	5'UTR	tth-RB
chrX	13519042	13519063	2	+	5'UTR	NFAT-RA
chr3R	13545276	13545297	2	+	5'UTR	Pxt-RB
chr3R	13547738	13547759	2	+	Exon/CD	Pxt-RB
chr2L	13551475	13551496	5	+	5'UTR	kuz-RB
chrX	13619203	13619224	2	+	Exon/CD	mus101-RA
chrX	13639947	13639968	2	-	3'UTR	Pdcd4-RC
chrX	13640134	13640155	2	-	3'UTR	Pdcd4-RC
chrX	13640402	13640423	2	-	3'UTR	Pdcd4-RC
chrX	13645904	13645925	2	-	Exon/CD	Pdcd4-RC
chr2R	13652527	13652548	2	-	Exon/CD	OstDelta-RB
chr2R	13653785	13653806	2	-	Exon/CD	OstDelta-RB
chrX	13674106	13674127	3	-	3'UTR	CtsB1-RC
chrX	13677960	13677981	2	+	5'UTR	inaE-RA
chrX	13716055	13716076	2	-	5'UTR	Clic-RA
chrX	13716088	13716109	3	-	5'UTR	Clic-RA
chr2R	13754198	13754219	2	-	3'UTR	Mapmodulin-RB
chr2R	13754306	13754327	2	-	3'UTR	Mapmodulin-RB
chr2R	13755989	13756010	2	-	Exon/CD	Mapmodulin-RB
chr2R	13755994	13756015	2	-	Exon/CD	Mapmodulin-RB
chr2L	13782285	13782306	2	+	3'UTR	p38b-RA
chrX	13892977	13892998	2	+	3'UTR	ben-RD
chr3L	13963892	13963913	2	+	3'UTR	Nxf3-RC
chr3L	13988394	13988415	4	+	Exon/CD	26-29-p-RA
chr3L	13988492	13988513	2	+	Exon/CD	26-29-p-RA
chr3L	13988601	13988622	5	+	Exon/CD	26-29-p-RA
chr3L	13988720	13988741	2	+	Exon/CD	26-29-p-RA
chr3L	13988832	13988853	3	+	Exon/CD	26-29-p-RA
chr2L	14013850	14013871	3	+	5'UTR	bgm-RA
chr3R	14021955	14021976	2	-	Exon/CD	Ssdp-RD
chr3L	14023295	14023316	2	-	3'UTR	endos-RE
chr3R	14025005	14025026	2	-	5'UTR	Ssdp-RD
chr3L	14030623	14030644	2	+	5'UTR	Hsc70Cb-RC
chr3L	14032749	14032770	3	+	Exon/CD	Hsc70Cb-RC
chr3L	14035370	14035391	2	+	Exon/CD	Hsc70Cb-RC
chr2R	14043413	14043434	2	-	Exon/CD	lolal-RA
chr3L	14046486	14046507	2	+	Exon/CD	CG43986-RA
chr2R	14067379	14067400	4	-	5'UTR	CG5726-RA
chr3R	14068494	14068515	2	+	5'UTR	14-3-3epsilon-RA
chr3R	14068561	14068582	2	+	Exon/CD	14-3-3epsilon-RA
chr3R	14073295	14073316	2	+	Exon/CD	14-3-3epsilon-RA
chr3R	14073417	14073438	2	+	Exon/CD	14-3-3epsilon-RA
chr3R	14073442	14073463	2	+	Exon/CD	14-3-3epsilon-RA
chr3R	14073789	14073810	2	+	Exon/CD	14-3-3epsilon-RA
chr3R	14074033	14074054	3	+	3'UTR	14-3-3epsilon-RA
chrX	14087589	14087610	2	+	Exon/CD	yl-RB
chrX	14088943	14088964	2	+	Exon/CD	yl-RB
chr3R	14116910	14116931	2	-	Exon/CD	l(3)05822-RB
chr3L	14184256	14184277	3	+	5'UTR	nuf-RC
chr3L	14184382	14184403	5	+	5'UTR	nuf-RC
chr3L	14193084	14193105	2	+	Exon/CD	nuf-RC
chr3R	14222507	14222528	3	-	5'UTR	Vha100-2-RA
chr2R	14313005	14313026	2	+	3'UTR	CG5174-RO
chr2R	14521214	14521235	2	-	Exon/CD	CG30122-RC
chr3L	14535901	14535922	2	-	Exon/CD	CG9238-RC
chr2R	14545982	14546003	2	-	3'UTR	Gint3-RE
chrX	14547468	14547489	3	-	5'UTR	NetA-RB
chr2R	14560752	14560773	2	-	5'UTR	edl-RA
chr3R	14569283	14569304	2	-	5'UTR	Mekk1-RB
chr3R	14572162	14572183	2	+	5'UTR	gwl-RB
chr2R	14579607	14579628	2	+	5'UTR	Sik3-RA
chr3L	14626049	14626070	2	+	5'UTR	dlp-RC
chr2R	14645964	14645985	2	-	Exon/CD	Jabba-RE
chr2R	14708695	14708716	2	+	Exon/CD	Phb2-RD
chr2R	14708755	14708776	2	+	Exon/CD	Phb2-RD
chr2R	14735233	14735254	2	-	Exon/CD	CG15100-RA
chr3L	14746376	14746397	2	-	Exon/CD	Trl-RJ
chr3R	14807280	14807301	2	+	5'UTR	dnk-RA
chr2R	14864403	14864424	2	+	3'UTR	Topors-RA
chr3R	14919749	14919770	2	-	5'UTR	cdi-RB
chrX	14965896	14965917	2	-	3'UTR	Lsd-2-RF
chrX	14970024	14970045	2	-	5'UTR	Lsd-2-RF
chrX	14970126	14970147	2	-	5'UTR	Lsd-2-RF
chrX	14970155	14970176	2	-	5'UTR	Lsd-2-RF
chr3L	14980803	14980824	2	+	5'UTR	mnd-RA
chr3L	14980808	14980829	2	+	5'UTR	mnd-RA
chr3R	14985847	14985868	2	+	3'UTR	nos-RA
chr3R	14990194	14990215	2	+	5'UTR	sqz-RA
chr3L	14994278	14994299	2	+	Exon/CD	Prosbeta2-RA
chr2R	15021633	15021654	3	-	3'UTR	CG15118-RD
chrX	15032611	15032632	6	-	3'UTR	RpL37a-RA
chrX	15032760	15032781	2	-	3'UTR	RpL37a-RA
chrX	15033042	15033063	2	-	Exon/CD	RpL37a-RA
chrX	15033135	15033156	2	-	Exon/CD	RpL37a-RA
chr2R	15115660	15115681	2	+	Exon/CD	CG7137-RA
chr3L	15131259	15131280	2	-	3'UTR	Pdi-RA
chr3R	15151437	15151458	2	-	5'UTR	Dl-RA
chr2R	15177674	15177695	3	+	5'UTR	FK506-bp2-RA
chr2R	15178391	15178412	3	+	3'UTR	FK506-bp2-RA
chr2R	15190602	15190623	2	+	Exon/CD	Tab2-RB
chrX	15213717	15213738	3	+	5'UTR	Top1-RC
chrX	15215256	15215277	2	+	Exon/CD	Top1-RD
chrX	15224911	15224932	2	+	3'UTR	dah-RA
chrX	15224917	15224938	2	+	3'UTR	dah-RA
chr3R	15231784	15231805	4	+	3'UTR	CG5316-RD
chr2R	15311237	15311258	2	-	5'UTR	hts-RO
chr2R	15330189	15330210	2	+	Exon/CD	RpL11-RB
chr2R	15330537	15330558	3	+	Exon/CD	RpL11-RB
chr2R	15335404	15335425	2	-	Exon/CD	betaTub56D-RA
chr2R	15335530	15335551	6	-	Exon/CD	betaTub56D-RA
chr2R	15335891	15335912	2	-	Exon/CD	betaTub56D-RA
chr2R	15336148	15336169	2	-	Exon/CD	betaTub56D-RA
chr2R	15336187	15336208	2	-	Exon/CD	betaTub56D-RA
chrX	15346578	15346599	2	+	3'UTR	Ahcy13-RB
chr3R	15469125	15469146	2	-	3'UTR	Vha13-RB
chrX	15477281	15477302	2	+	5'UTR	CG8097-RB
chrX	15520144	15520165	2	-	5'UTR	sog-RE
chr3L	15582045	15582066	4	+	5'UTR	RhoGAP71E-RE
chr3L	15582461	15582482	4	+	5'UTR	RhoGAP71E-RE
chrX	15600562	15600583	2	-	3'UTR	CG9281-RC
chrX	15602061	15602082	2	-	Exon/CD	CG9281-RC
chrX	15636698	15636719	2	-	3'UTR	CG8944-RB
chr3R	15718351	15718372	2	+	5'UTR	CG4733-RB
chr3L	15721425	15721446	2	-	5'UTR	comm-RB
chr2L	15728174	15728195	2	-	3'UTR	CycE-RB
chr2L	15728647	15728668	2	-	3'UTR	CycE-RB
chr2L	15728933	15728954	2	-	Exon/CD	CycE-RB
chrX	15757348	15757369	2	+	3'UTR	Gbeta13F-RB
chrX	15762606	15762627	3	+	Exon/CD	Gapdh2-RC
chrX	15762795	15762816	2	+	Exon/CD	Gapdh2-RC
chr3L	15823944	15823965	2	+	3'UTR	dbo-RB
chrX	15835377	15835398	2	+	5'UTR	CG8924-RB
chrX	15837852	15837873	2	+	Exon/CD	CG8924-RB
chrX	15898081	15898102	2	-	5'UTR	vap-RE
chr2L	16042205	16042226	2	+	5'UTR	BicC-RA
chr2L	16047309	16047330	2	+	Exon/CD	BicC-RD
chr2L	16047354	16047375	2	+	Exon/CD	BicC-RD
chr2L	16048438	16048459	2	+	3'UTR	BicC-RD
chr3L	16123845	16123866	2	+	3'UTR	SsRbeta-RA
chr2R	16143963	16143984	2	-	Exon/CD	Ate1-RA
chr2R	16151863	16151884	2	+	Exon/CD	RpS18-RA
chr2R	16151992	16152013	2	+	Exon/CD	RpS18-RA
chr2R	16152028	16152049	2	+	Exon/CD	RpS18-RA
chr2R	16152157	16152178	2	+	Exon/CD	RpS18-RA
chr2R	16152172	16152193	2	+	Exon/CD	RpS18-RA
chr2R	16159578	16159599	2	-	3'UTR	CG10444-RA
chr2R	16217093	16217114	2	+	Exon/CD	CG8929-RD
chr2L	16257255	16257276	2	-	5'UTR	PRL-1-RB
chr2L	16257283	16257304	2	-	5'UTR	PRL-1-RB
chr2L	16257478	16257499	2	-	5'UTR	PRL-1-RB
chr2L	16257530	16257551	2	-	5'UTR	PRL-1-RB
chr2L	16287222	16287243	2	-	5'UTR	crp-RB
chr2L	16287347	16287368	2	-	5'UTR	crp-RB
chr2L	16287565	16287586	2	-	5'UTR	crp-RB
chr2L	16330158	16330179	3	+	Exon/CD	CG4440-RB
chr2L	16352042	16352063	2	-	5'UTR	chif-RB
chr2L	16352386	16352407	2	-	5'UTR	chif-RB
chr3R	16362153	16362174	2	-	3'UTR	Stat92E-RH
chr3R	16377906	16377927	2	-	5'UTR	Stat92E-RJ
chr3L	16396749	16396770	2	-	3'UTR	fax-RE
chr3L	16397494	16397515	3	-	3'UTR	fax-RE
chr3L	16397508	16397529	2	-	3'UTR	fax-RE
chr3R	16398135	16398156	2	+	Exon/CD	CG5191-RC
chr3L	16398230	16398251	3	-	Exon/CD	fax-RE
chr3R	16412468	16412489	2	-	Exon/CD	Sep2-RB
chrX	16442915	16442936	2	-	3'UTR	Arp2-RB
chrX	16492387	16492408	2	-	5'UTR	CG9784-RA
chrX	16498916	16498937	2	+	Exon/CD	Nup153-RA
chrX	16531942	16531963	2	+	5'UTR	RpS19a-RD
chrX	16532268	16532289	2	+	Exon/CD	RpS19a-RE
chrX	16532920	16532941	2	+	3'UTR	RpS19a-RE
chr2R	16556178	16556199	2	-	Exon/CD	exu-RC
chr2R	16557329	16557350	2	-	Exon/CD	exu-RC
chr3R	16561428	16561449	2	+	Exon/CD	cdc2c-RA
chr3L	16602701	16602722	2	-	Exon/CD	Prosbeta6-RA
chr3L	16640646	16640667	2	-	5'UTR	Abl-RJ
chr3R	16647943	16647964	2	+	5'UTR	RpS20-RA
chr3R	16650733	16650754	2	-	3'UTR	AdSS-RA
chr3R	16676325	16676346	2	+	5'UTR	RpS30-RA
chr3R	16677047	16677068	2	+	Exon/CD	RpS30-RB
chr2L	16691009	16691030	3	+	5'UTR	grp-RA
chr3L	16704334	16704355	2	-	5'UTR	Lasp-RB
chr2L	16722203	16722224	2	+	Exon/CD	Cyt-c-p-RB
chrX	16728826	16728847	2	-	5'UTR	CG13004-RD
chr2L	16731429	16731450	2	-	Exon/CD	Prosbeta4-RB
chr2L	16731760	16731781	2	-	Exon/CD	Prosbeta4-RB
chr2L	16733725	16733746	2	-	3'UTR	glu-RA
chr3L	16773374	16773395	2	+	5'UTR	CG9705-RA
chrX	16782331	16782352	2	+	3'UTR	CG4880-RA
chr2L	16831348	16831369	2	+	Exon/CD	CG31739-RC
chr3L	16851353	16851374	2	+	3'UTR	sina-RB
chr3L	16851496	16851517	2	+	3'UTR	sina-RB
chr3R	16934272	16934293	2	+	5'UTR	rtet-RA
chr3R	16952838	16952859	2	-	5'UTR	slmb-RA
chrX	16965393	16965414	2	-	Exon/CD	CG8949-RD
chrX	16997974	16997995	2	+	Exon/CD	CG4991-RA
chr3L	17004737	17004758	2	-	Exon/CD	CG3764-RB
chr2R	17026499	17026520	2	-	5'UTR	Magi-RC
chr3R	17037485	17037506	2	+	Exon/CD	SNF4Agamma-RI
chrX	17044532	17044553	3	+	3'UTR	CG5010-RB
chrX	17055081	17055102	2	+	5'UTR	baz-RB
chr3R	17094955	17094976	2	-	3'UTR	AP-2sigma-RA
chr3R	17201145	17201166	2	-	Exon/CD	mod(mdg4)-RY
chrX	17355137	17355158	3	-	Exon/CD	CG43658-RE
chr2L	17384968	17384989	2	+	5'UTR	CLIP-190-RO
chr2R	17389846	17389867	3	+	5'UTR	MESK2-RB
chr3R	17446089	17446110	2	-	3'UTR	E2f-RE
chr2L	17461390	17461411	2	-	3'UTR	BicD-RC
chrX	17521589	17521610	2	-	5'UTR	stas-RA
chr3L	17539007	17539028	2	+	3'UTR	Nedd4-RE
chr3L	17539156	17539177	2	+	3'UTR	Nedd4-RE
chr2R	17546208	17546229	2	+	Exon/CD	CG10320-RA
chr2R	17546232	17546253	2	+	Exon/CD	CG10320-RA
chr3L	17550576	17550597	4	-	5'UTR	CycT-RB
chr3L	17550613	17550634	3	-	5'UTR	CycT-RB
chr2R	17554337	17554358	2	+	5'UTR	CG42365-RA
chr2R	17573552	17573573	2	+	Exon/CD	CG10306-RA
chrX	17601870	17601891	2	-	Exon/CD	CG8173-RA
chrX	17601972	17601993	2	-	Exon/CD	CG8173-RA
chr2R	17603444	17603465	2	+	3'UTR	HmgD-RB
chrX	17603458	17603479	2	-	Exon/CD	CG8173-RA
chr2R	17603467	17603488	2	+	3'UTR	HmgD-RB
chr3L	17631414	17631435	2	-	3'UTR	Pep-RD
chr3L	17648703	17648724	2	+	3'UTR	CG7484-RB
chr3L	17661363	17661384	2	-	5'UTR	Crtc-RB
chr3R	17681661	17681682	5	-	5'UTR	glec-RA
chr3R	17681708	17681729	2	-	5'UTR	glec-RA
chrX	17753952	17753973	2	-	Exon/CD	Arp8-RA
chrX	17771647	17771668	2	-	5'UTR	mnb-RE
chrX	17771807	17771828	2	-	5'UTR	mnb-RE
chrX	17772025	17772046	4	-	5'UTR	mnb-RE
chrX	17772303	17772324	2	-	5'UTR	mnb-RE
chrX	17772362	17772383	3	-	5'UTR	mnb-RE
chr3L	17842333	17842354	2	+	3'UTR	CG7430-RB
chr3R	17845540	17845561	2	-	3'UTR	CG6455-RD
chr3R	17959682	17959703	2	+	5'UTR	SKIP-RB
chrX	17986708	17986729	2	+	Exon/CD	scu-RA
chrX	17997185	17997206	2	+	Exon/CD	Taf8-RA
chr3R	17999772	17999793	2	+	5'UTR	SKIP-RB
chr3R	18196794	18196815	2	+	Exon/CD	PyK-RA
chr3R	18196935	18196956	2	+	Exon/CD	PyK-RA
chr3R	18197953	18197974	2	+	Exon/CD	PyK-RA
chr3R	18198380	18198401	2	+	3'UTR	PyK-RA
chr3R	18313236	18313257	2	+	Exon/CD	CG7048-RA
chr3R	18313259	18313280	2	+	Exon/CD	CG7048-RA
chr2L	18442660	18442681	3	-	3'UTR	RpS26-RE
chr2L	18442716	18442737	3	-	Exon/CD	RpS26-RE
chr2L	18442833	18442854	2	-	Exon/CD	RpS26-RE
chr2L	18442977	18442998	2	-	Exon/CD	RpS26-RE
chr2L	18443181	18443202	2	-	5'UTR	RpS26-RE
chr2L	18443185	18443206	3	-	5'UTR	RpS26-RE
chr2R	18493750	18493771	5	+	Exon/CD	RpS16-RA
chr3R	18511287	18511308	4	-	Exon/CD	Gclm-RB
chr2R	18528479	18528500	2	-	Exon/CD	RpS24-RA
chr2R	18528500	18528521	2	-	Exon/CD	RpS24-RA
chr2R	18528879	18528900	2	-	5'UTR	RpS24-RA
chr2R	18532472	18532493	2	-	3'UTR	CG2852-RD
chr2R	18532547	18532568	2	-	3'UTR	CG2852-RD
chr2R	18532594	18532615	2	-	3'UTR	CG2852-RD
chr2R	18533460	18533481	3	-	Exon/CD	CG2852-RD
chr2L	18571375	18571396	2	-	5'UTR	Pde11-RC
chr2L	18685111	18685132	2	-	3'UTR	msl-1-RA
chr2R	18687683	18687704	2	+	Exon/CD	blw-RA
chr2R	18689279	18689300	2	+	3'UTR	blw-RA
chr2R	18691080	18691101	2	-	3'UTR	CycB-RC
chr2R	18691111	18691132	2	-	3'UTR	CycB-RC
chr2R	18691145	18691166	2	-	3'UTR	CycB-RC
chr2R	18691319	18691340	2	-	3'UTR	CycB-RC
chr2R	18691362	18691383	2	-	3'UTR	CycB-RC
chr2R	18691959	18691980	2	-	Exon/CD	CycB-RC
chr2R	18692333	18692354	5	-	Exon/CD	CycB-RC
chr2R	18693243	18693264	3	-	Exon/CD	CycB-RC
chr2R	18694274	18694295	2	-	5'UTR	CycB-RA
chr2R	18694308	18694329	3	-	5'UTR	CycB-RA
chr2R	18694331	18694352	8	-	5'UTR	CycB-RA
chr2L	18707555	18707576	2	-	Exon/CD	Faf-RB
chr2L	18708302	18708323	2	-	5'UTR	Faf-RB
chr2L	18710664	18710685	2	+	Exon/CD	Grip71-RA
chr2R	18742235	18742256	2	+	Exon/CD	RpL23-RA
chr2R	18742238	18742259	2	+	Exon/CD	RpL23-RA
chr2R	18742274	18742295	2	+	Exon/CD	RpL23-RA
chr2R	18742322	18742343	2	+	Exon/CD	RpL23-RA
chr2R	18743022	18743043	2	+	Exon/CD	RpL23-RA
chr2R	18743084	18743105	2	+	Exon/CD	RpL23-RA
chr3L	18743130	18743151	2	+	Exon/CD	Atg3-RA
chr3L	18794248	18794269	2	-	5'UTR	ftz-f1-RB
chr3L	18812948	18812969	2	-	5'UTR	CG14073-RC
chr2R	18823535	18823556	2	-	Exon/CD	CG3800-RB
chr3L	18892937	18892958	2	+	3'UTR	RpL26-RA
chr2L	18987162	18987183	2	-	5'UTR	Swip-1-RB
chr2L	19008339	19008360	2	-	3'UTR	RpL30-RE
chr2L	19008995	19009016	2	-	Exon/CD	RpL30-RE
chr2L	19034834	19034855	2	+	5'UTR	mib2-RB
chr2L	19068483	19068504	2	-	Exon/CD	CG10702-RD
chrX	19074740	19074761	2	+	Exon/CD	CG7453-RA
chr3R	19076643	19076664	2	-	Exon/CD	CG4449-RF
chr3L	19078889	19078910	2	-	5'UTR	Mkp3-RD
chr2L	19122182	19122203	2	-	3'UTR	l(2)37Cc-RD
chr3L	19136018	19136039	2	-	3'UTR	fz2-RG
chr2L	19168125	19168146	2	+	5'UTR	brat-RF
chr3R	19183800	19183821	2	+	Exon/CD	Sec13-RA
chr3R	19185491	19185512	2	+	Exon/CD	RpS3-RA
chr3R	19185626	19185647	4	+	3'UTR	RpS3-RA
chr3L	19290619	19290640	2	+	Exon/CD	fal-RC
chrX	19373659	19373680	2	-	Exon/CD	mRpS14-RA
chrX	19380926	19380947	2	-	Exon/CD	pcm-RB
chrX	19413154	19413175	2	-	3'UTR	l(1)G0156-RC
chrX	19413261	19413282	2	-	3'UTR	l(1)G0156-RC
chrX	19413950	19413971	2	-	Exon/CD	l(1)G0156-RC
chrX	19418140	19418161	2	+	Exon/CD	CoRest-RA
chrX	19473747	19473768	2	-	5'UTR	Tao-RE
chr2R	19485501	19485522	2	+	Exon/CD	apt-RF
chrX	19492204	19492225	2	+	5'UTR	RpS10b-RD
chrX	19492650	19492671	3	+	Exon/CD	RpS10b-RE
chrX	19492653	19492674	2	+	Exon/CD	RpS10b-RE
chrX	19492935	19492956	2	+	Exon/CD	RpS10b-RE
chrX	19493071	19493092	4	+	3'UTR	RpS10b-RE
chr2L	19497761	19497782	2	+	3'UTR	swm-RB
chr2R	19520273	19520294	2	+	5'UTR	retn-RC
chr2R	19520579	19520600	3	+	5'UTR	retn-RC
chrX	19527450	19527471	2	-	Exon/CD	e(y)3-RB
chrX	19529309	19529330	2	-	Exon/CD	e(y)3-RB
chrX	19535843	19535864	2	-	Exon/CD	CG12237-RA
chr2L	19544371	19544392	2	+	Exon/CD	ref(2)P-RB
chr2L	19545215	19545236	2	+	Exon/CD	ref(2)P-RB
chrX	19550964	19550985	2	+	Exon/CD	CG14215-RB
chr3R	19559213	19559234	2	+	5'UTR	Hmgcr-RA
chrX	19577304	19577325	2	-	5'UTR	dome-RA
chrX	19580350	19580371	2	+	3'UTR	Ubqn-RB
chr3L	19580757	19580778	2	+	Exon/CD	CG9330-RA
chrX	19581491	19581512	2	+	3'UTR	Ubqn-RB
chrX	19588528	19588549	2	-	3'UTR	CG14229-RB
chr3R	19601470	19601491	2	-	Exon/CD	Nup98-96-RD
chr2R	19602298	19602319	2	+	5'UTR	Sesn-RB
chr3L	19604895	19604916	2	-	Exon/CD	Lon-RC
chr2R	19633961	19633982	2	-	5'UTR	egl-RB
chrX	19634866	19634887	2	-	3'UTR	CoVIb-RD
chr2R	19640880	19640901	2	+	3'UTR	CG5532-RA
chr2R	19754247	19754268	2	-	3'UTR	Thiolase-RA
chr3R	19762026	19762047	2	-	3'UTR	Gdh-RD
chr3R	19781485	19781506	2	-	Exon/CD	Aats-glupro-RA
chr3L	19783251	19783272	2	-	5'UTR	CG42637-RA
chr2R	19793761	19793782	2	-	Exon/CD	Nap1-RC
chr3L	19811517	19811538	2	+	5'UTR	Deaf1-RD
chr3R	19820237	19820258	2	+	Exon/CD	Rab7-RB
chr3R	19856533	19856554	2	-	5'UTR	KrT95D-RA
chr2R	19858446	19858467	2	+	Exon/CD	CG3065-RC
chr3L	19876398	19876419	2	-	Exon/CD	Mi-2-RD
chr3L	19878294	19878315	2	-	Exon/CD	Mi-2-RD
chr3R	19887639	19887660	2	+	Exon/CD	SMC1-RA
chr2R	19923979	19924000	2	+	Exon/CD	MAN1-RA
chr2R	19946143	19946164	2	+	Exon/CD	eIF-5A-RA
chr2R	19946763	19946784	3	+	Exon/CD	eIF-5A-RA
chr2R	19948369	19948390	6	+	Exon/CD	RpL12-RB
chr2R	19949472	19949493	2	-	Exon/CD	RpL39-RA
chr2R	19949483	19949504	2	-	Exon/CD	RpL39-RA
chr2R	19949807	19949828	2	-	Exon/CD	RpL39-RA
chr2R	19950898	19950919	5	+	5'UTR	Rap2l-RA
chr3R	20055024	20055045	2	-	3'UTR	Spase22-23-RA
chr2L	20061581	20061602	3	+	5'UTR	lok-RD
chr2L	20062949	20062970	2	+	Exon/CD	lok-RD
chrX	20122541	20122562	4	+	5'UTR	Rab10-RA
chrX	20124564	20124585	2	+	3'UTR	Rab10-RA
chrX	20125687	20125708	2	+	3'UTR	Rab10-RA
chr3R	20175901	20175922	2	+	Exon/CD	CG6454-RE
chr3L	20236501	20236522	2	+	Exon/CD	Clc-RC
chr2R	20279877	20279898	2	-	3'UTR	slik-RD
chr2R	20291842	20291863	3	+	3'UTR	Rpn8-RA
chr2R	20291936	20291957	2	+	3'UTR	Rpn8-RA
chr3L	20302214	20302235	2	+	3'UTR	CG6597-RD
chr2L	20311293	20311314	3	+	5'UTR	spir-RA
chr2L	20311658	20311679	2	+	5'UTR	spir-RA
chr3L	20343480	20343501	2	+	Exon/CD	eRF1-RG
chr3L	20343772	20343793	2	+	Exon/CD	eRF1-RG
chr2L	20348408	20348429	2	-	3'UTR	La-RA
chr3R	20362690	20362711	2	-	Exon/CD	CG5789-RB
chrX	20382913	20382934	2	+	5'UTR	CG1812-RA
chr2R	20447645	20447666	2	-	Exon/CD	Nurf-38-RB
chr3R	20459313	20459334	2	+	Exon/CD	atl-RC
chr3L	20518861	20518882	2	-	Exon/CD	CG4825-RB
chrX	20528803	20528824	2	+	5'UTR	Cyp6v1-RC
chr3R	20628165	20628186	2	-	Exon/CD	polybromo-RA
chr3R	20694483	20694504	4	-	3'UTR	CycB3-RB
chr3R	20694617	20694638	2	-	Exon/CD	CycB3-RB
chr2L	20739281	20739302	2	+	3'UTR	Fs(2)Ket-RC
chr3L	20768126	20768147	2	+	Exon/CD	Pitslre-RC
chr3L	20768619	20768640	2	+	Exon/CD	Pitslre-RC
chr2L	20771830	20771851	2	+	Exon/CD	cad-RB
chr2R	20791002	20791023	2	-	3'UTR	RpL41-RA
chr2R	20791008	20791029	4	-	3'UTR	RpL41-RA
chr2R	20791018	20791039	2	-	3'UTR	RpL41-RA
chr2R	20791060	20791081	4	-	3'UTR	RpL41-RA
chr2R	20791066	20791087	3	-	3'UTR	RpL41-RA
chr2L	20798370	20798391	2	+	5'UTR	CG9328-RB
chr2R	20827181	20827202	2	+	3'UTR	CG3760-RA
chr3R	20850205	20850226	2	-	3'UTR	CG11781-RA
chr3R	20850227	20850248	2	-	3'UTR	CG11781-RA
chr2R	20856054	20856075	2	-	3'UTR	RpL19-RA
chr2R	20856186	20856207	2	-	Exon/CD	RpL19-RA
chr2R	20856253	20856274	2	-	Exon/CD	RpL19-RA
chr2R	20856313	20856334	2	-	Exon/CD	RpL19-RA
chr2R	20856343	20856364	2	-	Exon/CD	RpL19-RA
chr2R	20856404	20856425	2	-	Exon/CD	RpL19-RA
chr2R	20856998	20857019	2	-	5'UTR	RpL19-RA
chr3R	20860172	20860193	2	-	3'UTR	CG6422-RA
chrX	20921563	20921584	3	-	Exon/CD	CG1518-RC
chr3L	21027794	21027815	2	+	5'UTR	siz-RB
chr3R	21071884	21071905	4	-	3'UTR	RpS27-RB
chr3R	21089029	21089050	2	-	3'UTR	Aats-gln-RA
chr3R	21090480	21090501	2	-	Exon/CD	Aats-gln-RA
chr2L	21146696	21146717	2	-	Exon/CD	del-RB
chr2L	21147062	21147083	2	-	Exon/CD	del-RB
chr2L	21175327	21175348	2	-	Exon/CD	bur-RC
chr2L	21176149	21176170	2	-	Exon/CD	bur-RC
chrX	21194536	21194557	7	-	5'UTR	Dd-RA
chrX	21194743	21194764	2	-	5'UTR	Dd-RA
chrX	21194892	21194913	4	-	5'UTR	Dd-RA
chrX	21231879	21231900	2	+	3'UTR	Sep1-RA
chrX	21245413	21245434	3	+	5'UTR	slgA-RB
chrX	21245419	21245440	2	+	5'UTR	slgA-RB
chrX	21255788	21255809	2	+	3'UTR	slgA-RC
chrX	21261005	21261026	2	+	Exon/CD	mst-RB
chr2L	21318379	21318400	2	+	Exon/CD	crc-RB
chr2L	21319482	21319503	2	+	3'UTR	crc-RB
chrX	21472968	21472989	2	-	Exon/CD	CG14476-RC
chr3L	21543642	21543663	2	-	Exon/CD	Wnk-RK
chr2L	21574881	21574902	2	+	Exon/CD	Lamp1-RA
chr2L	21575961	21575982	2	+	Exon/CD	Lamp1-RA
chr3L	21621861	21621882	2	-	Exon/CD	MED1-RA
chr2L	21626888	21626909	2	-	3'UTR	Df31-RF
chr2L	21626950	21626971	2	-	3'UTR	Df31-RF
chr2L	21627100	21627121	2	-	3'UTR	Df31-RF
chr2L	21627125	21627146	4	-	3'UTR	Df31-RF
chr2L	21627192	21627213	2	-	3'UTR	Df31-RF
chr2L	21627266	21627287	2	-	3'UTR	Df31-RF
chr2L	21627283	21627304	2	-	3'UTR	Df31-RF
chr2L	21627330	21627351	2	-	3'UTR	Df31-RF
chr2L	21627844	21627865	2	-	Exon/CD	Df31-RF
chr3L	21634241	21634262	3	+	5'UTR	Atox1-RB
chr2L	21678762	21678783	2	-	Exon/CD	EF2-RD
chr2L	21679507	21679528	3	-	Exon/CD	EF2-RD
chr2L	21679609	21679630	2	-	Exon/CD	EF2-RD
chr2L	21679656	21679677	2	-	Exon/CD	EF2-RD
chr2L	21679971	21679992	2	-	Exon/CD	EF2-RD
chr2L	21680064	21680085	2	-	Exon/CD	EF2-RD
chr3R	21707955	21707976	2	+	5'UTR	SppL-RE
chr2L	21757214	21757235	2	-	Exon/CD	step-RA
chr3L	21818653	21818674	2	+	Exon/CD	CG7414-RD
chr3L	21872977	21872998	2	+	5'UTR	mub-RD
chrX	21889405	21889426	2	+	5'UTR	l(1)G0196-RP
chrX	21904672	21904693	2	+	Exon/CD	l(1)G0196-RM
chrX	21938415	21938436	2	-	3'UTR	CG17598-RB
chr3L	22069367	22069388	2	+	5'UTR	RpLP0-RA
chr3L	22069391	22069412	2	+	Exon/CD	RpLP0-RA
chr3L	22069722	22069743	2	+	Exon/CD	RpLP0-RA
chr3L	22069945	22069966	2	+	Exon/CD	RpLP0-RA
chr3L	22070374	22070395	2	+	Exon/CD	RpLP0-RA
chr3L	22070472	22070493	2	+	3'UTR	RpLP0-RA
chr3R	22083616	22083637	2	-	Exon/CD	Ald-RB
chr2L	22166253	22166274	2	-	3'UTR	Clamp-RB
chr2L	22240323	22240344	3	+	Exon/CD	CG3262-RF
chr2L	22247325	22247346	2	-	Exon/CD	RpL21-RB
chr2L	22247485	22247506	2	-	Exon/CD	RpL21-RB
chr2L	22247609	22247630	4	-	Exon/CD	RpL21-RB
chr2L	22247663	22247684	4	-	Exon/CD	RpL21-RB
chr2L	22247686	22247707	2	-	Exon/CD	RpL21-RB
chr2L	22247802	22247823	2	-	5'UTR	RpL21-RB
chr2L	22257757	22257778	2	+	Exon/CD	Tif-IA-RA
chr3L	22262553	22262574	2	+	Exon/CD	Csp-RA
chr2L	22427541	22427562	8	-	3'UTR	RpL5-RH
chr2L	22427658	22427679	2	-	Exon/CD	RpL5-RH
chr2L	22427731	22427752	3	-	Exon/CD	RpL5-RH
chr2L	22428632	22428653	2	-	Exon/CD	RpL5-RH
chr2L	22428695	22428716	2	-	Exon/CD	RpL5-RH
chr2L	22428845	22428866	2	-	Exon/CD	RpL5-RH
chr2L	22428932	22428953	2	-	Exon/CD	RpL5-RH
chr2L	22428971	22428992	2	-	Exon/CD	RpL5-RH
chr2L	22429076	22429097	2	-	Exon/CD	RpL5-RH
chr2L	22473666	22473687	2	+	Exon/CD	CG17494-RD
chr3R	22624956	22624977	3	+	5'UTR	Tl-RC
chr3R	22625073	22625094	3	+	5'UTR	Tl-RC
chr3R	22625136	22625157	2	+	5'UTR	Tl-RC
chr2L	22648882	22648903	2	-	5'UTR	CG40006-RA
chr3R	22694580	22694601	2	+	3'UTR	His2Av-RB
chr3R	22694582	22694603	2	+	3'UTR	His2Av-RB
chr3L	22735152	22735173	2	+	5'UTR	CG7369-RA
chr3L	22862130	22862151	2	-	3'UTR	Arf79F-RH
chr3L	22870564	22870585	2	-	Exon/CD	Chro-RA
chr2L	22874938	22874959	2	+	Exon/CD	cta-RA
chr2L	22874947	22874968	2	+	Exon/CD	cta-RA
chr3R	22895173	22895194	3	-	5'UTR	spz-RL
chr3R	22895205	22895226	2	-	5'UTR	spz-RL
chr3R	22895500	22895521	3	-	5'UTR	spz-RL
chr3R	22976455	22976476	2	-	5'UTR	CG6051-RD
chr3R	23082697	23082718	2	-	3'UTR	woc-RA
chr3L	23086764	23086785	7	-	3'UTR	RpL10-RE
chr3L	23086799	23086820	2	-	3'UTR	RpL10-RE
chr3L	23086932	23086953	2	-	Exon/CD	RpL10-RE
chr3L	23088119	23088140	2	-	Exon/CD	RpL10-RE
chr3L	23093355	23093376	2	+	5'UTR	CkIIalpha-RF
chr3R	23115179	23115200	2	+	Exon/CD	Hmu-RA
chr3L	23327744	23327765	2	-	Exon/CD	alpha-Cat-RA
chr3R	23392404	23392425	2	-	Exon/CD	wdb-RC
chr3R	23407755	23407776	3	-	5'UTR	wdb-RD
chr3R	23529148	23529169	2	+	3'UTR	btz-RB
chr3R	23748904	23748925	4	+	Exon/CD	RpL4-RA
chr3R	23748982	23749003	2	+	Exon/CD	RpL4-RA
chr3R	23756880	23756901	2	+	Exon/CD	mino-RB
chr3R	23760088	23760109	2	-	Exon/CD	Mes-4-RB
chr3R	24162001	24162022	3	-	5'UTR	larp-RD
chr3R	24166157	24166178	2	+	5'UTR	Moca-cyp-RB
chr3R	24166199	24166220	2	+	5'UTR	Moca-cyp-RB
chr3L	24530512	24530533	2	+	5'UTR	mRpS5-RA
chr3R	24635258	24635279	2	-	Exon/CD	wdn-RA
chr3R	24745262	24745283	2	+	Exon/CD	Doa-RR
chr3R	24935781	24935802	3	-	Exon/CD	alpha-Man-Ib-RA
chr3R	24948329	24948350	2	-	5'UTR	yem-RA
chr3R	24964796	24964817	2	+	5'UTR	CG14516-RA
chr3R	24980151	24980172	3	+	Exon/CD	Rpn2-RA
chr3R	24980153	24980174	3	+	Exon/CD	Rpn2-RA
chr3R	24980646	24980667	2	+	Exon/CD	Rpn2-RA
chr3R	24987058	24987079	2	+	Exon/CD	CG11897-RA
chr3R	24988419	24988440	2	+	Exon/CD	CG11897-RA
chr3R	25047385	25047406	2	+	Exon/CD	Ef1gamma-RA
chr3R	25047445	25047466	2	+	Exon/CD	Ef1gamma-RA
chr3R	25047624	25047645	2	+	3'UTR	Ef1gamma-RA
chr3R	25047634	25047655	2	+	3'UTR	Ef1gamma-RA
chr3R	25077990	25078011	2	-	3'UTR	stg-RA
chr3R	25080775	25080796	3	-	5'UTR	stg-RA
chr3R	25080801	25080822	3	-	5'UTR	stg-RA
chr3R	25080871	25080892	15	-	5'UTR	stg-RA
chr3R	25141580	25141601	2	-	Exon/CD	Cnx99A-RE
chr3R	25317409	25317430	2	-	3'UTR	CG2310-RB
chr3R	25417864	25417885	2	+	5'UTR	alph-RE
chr3R	25424861	25424882	2	+	3'UTR	alph-RC
chr3R	25680497	25680518	2	-	3'UTR	dgt1-RC
chr3R	25687641	25687662	2	+	5'UTR	RpS8-RC
chr3R	25830081	25830102	3	-	Exon/CD	CG7911-RB
chr3R	25830096	25830117	2	-	Exon/CD	CG7911-RB
chr3R	25864602	25864623	3	-	Exon/CD	janA-RB
chr3R	25869258	25869279	2	+	Exon/CD	Sry-delta-RA
chr3R	25870981	25871002	2	-	3'UTR	RpL32-RA
chr3R	25871030	25871051	2	-	Exon/CD	RpL32-RA
chr3R	25871303	25871324	4	-	Exon/CD	RpL32-RA
chr3R	25929854	25929875	2	+	5'UTR	sima-RC
chr3R	25958701	25958722	2	-	3'UTR	Tpi-RC
chr3R	25959416	25959437	2	-	Exon/CD	Tpi-RC
chr3R	26032283	26032304	2	-	3'UTR	RpS7-RE
chr3R	26103994	26104015	3	+	5'UTR	hdc-RA
chr3R	26104024	26104045	3	+	5'UTR	hdc-RA
chr3R	26104031	26104052	3	+	5'UTR	hdc-RA
chr3R	26104081	26104102	2	+	5'UTR	hdc-RA
chr3R	26187711	26187732	3	+	3'UTR	hdc-RB
chr3R	26211762	26211783	2	-	Exon/CD	Fer1HCH-RC
chr3R	26302538	26302559	2	+	Exon/CD	spdo-RA
chr3R	26626206	26626227	2	-	5'UTR	wts-RA
chr3R	26710851	26710872	2	-	Exon/CD	Sap-r-RB
chr3R	26711272	26711293	2	-	Exon/CD	Sap-r-RB
chr3R	26883209	26883230	2	-	Exon/CD	dco-RD
chr3R	27042591	27042612	3	-	3'UTR	CG1746-RF
chr3R	27042633	27042654	2	-	3'UTR	CG1746-RF
chr3R	27081807	27081828	2	+	Exon/CD	spn-F-RB
chr3R	27400100	27400121	2	+	Exon/CD	gammaCOP-RC
chr3R	27420553	27420574	2	-	3'UTR	RpL6-RA
chr3R	27420818	27420839	4	-	Exon/CD	RpL6-RA
chr3R	27424035	27424056	2	-	3'UTR	CycG-RF
chr3R	27424472	27424493	2	-	3'UTR	CycG-RF
chr3R	27424588	27424609	2	-	3'UTR	CycG-RF
chr3R	27570955	27570976	2	-	3'UTR	awd-RE
chr3R	27571000	27571021	3	-	Exon/CD	awd-RE
chr3R	27571147	27571168	2	-	Exon/CD	awd-RE
chr3R	27624262	27624283	2	+	Exon/CD	Acf1-RA
chr3R	27677144	27677165	2	-	3'UTR	heph-RU
chr3R	27801305	27801326	2	-	5'UTR	heph-RF
chr3R	27883358	27883379	2	-	Exon/CD	Map205-RC
chr3R	27892167	27892188	2	-	Exon/CD	Map205-RC
chr3R	27893839	27893860	2	-	5'UTR	Map205-RC
chr3R	27894046	27894067	2	-	5'UTR	Map205-RC

## Sheet: Timepoint3
Chromosome	Start	End	m	strand	Feature	Gene
chr3R	646	667	2	+	5'UTR	CG12581-RA
chr3R	899	920	2	+	5'UTR	CG12581-RA
chr3R	1684	1705	2	+	Exon/CD	CG12581-RA
chr3R	9808	9829	2	+	3'UTR	CG12581-RA
chr3R	10132	10153	2	+	3'UTR	CG12581-RA
chr2L	11197	11218	4	-	3'UTR	l(2)gl-RC
chr2L	11279	11300	2	-	Exon/CD	l(2)gl-RC
chr2L	12824	12845	2	-	Exon/CD	l(2)gl-RC
chr2L	12908	12929	2	-	Exon/CD	l(2)gl-RC
chr2L	13523	13544	2	-	Exon/CD	l(2)gl-RC
chr2L	15208	15229	2	-	Exon/CD	l(2)gl-RC
chr2L	18332	18353	3	-	5'UTR	l(2)gl-RC
chr2L	18340	18361	2	-	5'UTR	l(2)gl-RC
chrX	19058	19079	3	+	Exon/CD	CR40469-RA
chrX	19069	19090	5	+	Exon/CD	CR40469-RA
chr2L	19950	19971	3	-	5'UTR	l(2)gl-RK
chr2LHet	20355	20376	2	-	3'UTR	CG12567-RD
chr2LHet	21514	21535	2	-	Exon/CD	CG12567-RD
chrX	25351	25372	2	+	5'UTR	RhoGAP1A-RA
chr3R	28103	28124	2	+	Exon/CD	CG12582-RF
chr3R	48595	48616	2	+	Exon/CD	aux-RB
chr3R	57345	57366	2	-	Exon/CD	CG14641-RA
chr3R	57736	57757	2	-	Exon/CD	CG14641-RA
chr3R	57855	57876	2	-	Exon/CD	CG14641-RA
chr3R	57864	57885	2	-	Exon/CD	CG14641-RA
chrXHet	61905	61926	2	+	Exon/CD	CG17168-RA
chr4	64102	64123	2	-	5'UTR	PlexB-RB
chrXHet	64721	64742	2	-	3'UTR	CG17159-RF
chrXHet	64751	64772	2	-	3'UTR	CG17159-RF
chrXHet	65788	65809	2	-	3'UTR	CG17159-RF
chr2L	67428	67449	2	+	5'UTR	dbr-RB
chr2L	67449	67470	2	+	5'UTR	dbr-RB
chr4	68463	68484	2	-	3'UTR	ci-RA
chr4	68783	68804	2	-	Exon/CD	ci-RA
chrXHet	69008	69029	2	-	Exon/CD	CG17159-RF
chr2L	69238	69259	2	+	Exon/CD	dbr-RB
chr4	69342	69363	3	-	Exon/CD	ci-RA
chr4	70106	70127	3	-	Exon/CD	ci-RA
chr2L	70873	70894	3	+	Exon/CD	dbr-RB
chrX	72675	72696	2	+	5'UTR	tyn-RA
chr4	72894	72915	2	-	Exon/CD	ci-RA
chr2R	75143	75164	2	-	Exon/CD	CG40127-RB
chr2R	75523	75544	2	-	5'UTR	CG40127-RB
chr4	76497	76518	3	-	5'UTR	ci-RA
chr4	76745	76766	4	-	5'UTR	ci-RA
chr4	76794	76815	4	-	5'UTR	ci-RA
chr4	76848	76869	2	-	5'UTR	ci-RA
chr4	76862	76883	2	-	5'UTR	ci-RA
chr4	86902	86923	3	-	Exon/CD	RpS3A-RF
chr4	87025	87046	3	-	Exon/CD	RpS3A-RF
chr4	87053	87074	4	-	Exon/CD	RpS3A-RF
chr4	87113	87134	3	-	Exon/CD	RpS3A-RF
chr2L	87220	87241	2	-	5'UTR	net-RB
chr4	87287	87308	3	-	Exon/CD	RpS3A-RF
chr4	87328	87349	3	-	Exon/CD	RpS3A-RF
chr4	87490	87511	2	-	Exon/CD	RpS3A-RF
chr4	87508	87529	3	-	Exon/CD	RpS3A-RF
chr4	87620	87641	4	-	Exon/CD	RpS3A-RF
chr4	87641	87662	3	-	Exon/CD	RpS3A-RF
chr4	87646	87667	2	-	Exon/CD	RpS3A-RF
chr4	87654	87675	3	-	Exon/CD	RpS3A-RF
chr4	87796	87817	2	-	Exon/CD	RpS3A-RF
chr4	90207	90228	3	+	5'UTR	pan-RB
chr4	90320	90341	2	+	5'UTR	pan-RR
chr4	90429	90450	2	+	5'UTR	pan-RR
chr4	90482	90503	2	+	5'UTR	pan-RR
chr2L	96710	96731	2	+	Exon/CD	Zir-RA
chr2L	97577	97598	2	+	Exon/CD	Zir-RA
chr2L	100103	100124	2	+	Exon/CD	Zir-RA
chr2L	108757	108778	2	+	Exon/CD	Sam-S-RI
chr2L	113002	113023	2	+	Exon/CD	Sam-S-RG
chr2L	113718	113739	2	+	3'UTR	Sam-S-RG
chr3L	129636	129657	2	+	5'UTR	Pdk1-RD
chr2R	130027	130048	2	-	Exon/CD	IntS3-RA
chr4	130537	130558	2	+	3'UTR	pan-RJ
chr2L	132180	132201	2	+	5'UTR	Gs1-RD
chr2L	133065	133086	2	+	Exon/CD	Gs1-RD
chr2L	133068	133089	2	+	Exon/CD	Gs1-RD
chr2L	133844	133865	2	+	3'UTR	Gs1-RD
chr3L	135562	135583	2	+	Exon/CD	Pdk1-RC
chr4	137470	137491	2	-	3'UTR	Ank-RE
chrX	140363	140384	2	+	5'UTR	G9a-RB
chrX	141253	141274	2	+	Exon/CD	G9a-RB
chr4	142259	142280	2	-	Exon/CD	Ank-RE
chr3L	144601	144622	2	+	3'UTR	Pdk1-RB
chr3L	145133	145154	3	+	3'UTR	Pdk1-RB
chr3R	149026	149047	2	+	5'UTR	CG9795-RA
chrX	150179	150200	2	+	Exon/CD	cin-RA
chrX	151513	151534	2	+	Exon/CD	cin-RA
chr2L	155702	155723	2	+	Exon/CD	CG11455-RI
chr4	158146	158167	2	+	Exon/CD	CG32000-RA
chr4	158236	158257	2	+	Exon/CD	CG32000-RA
chr2L	159383	159404	2	+	5'UTR	spen-RG
chr4	160943	160964	2	+	Exon/CD	CG32000-RA
chr2L	162677	162698	2	+	5'UTR	spen-RG
chr3R	163909	163930	2	+	Exon/CD	CG1103-RB
chr3R	165340	165361	2	+	3'UTR	CG1103-RB
chr3R	165473	165494	2	+	3'UTR	CG1103-RB
chr3R	165498	165519	2	+	3'UTR	CG1103-RB
chr2LHet	168339	168360	2	-	Exon/CD	CG40042-RA
chr3R	170806	170827	2	-	3'UTR	hkb-RA
chr3R	171576	171597	2	-	Exon/CD	hkb-RA
chr3L	175234	175255	2	-	Exon/CD	CG7049-RA
chr3L	185693	185714	2	+	Exon/CD	Mtch-RF
chr3L	185702	185723	2	+	Exon/CD	Mtch-RF
chr2L	190982	191003	2	+	Exon/CD	spen-RH
chr2L	193342	193363	2	+	Exon/CD	spen-RH
chr2L	194568	194589	2	+	Exon/CD	spen-RH
chr2L	195874	195895	2	+	Exon/CD	spen-RH
chr2L	196773	196794	2	+	Exon/CD	spen-RH
chr3L	200934	200955	2	+	Exon/CD	mri-RA
chr3R	209737	209758	2	+	Exon/CD	Cont-RA
chr3L	210205	210226	2	-	Exon/CD	CG7028-RE
chr2L	211611	211632	3	-	3'UTR	kis-RB
chr2L	211706	211727	2	-	3'UTR	kis-RB
chr2L	211820	211841	3	-	3'UTR	kis-RB
chr3L	211855	211876	2	-	Exon/CD	thoc7-RB
chr2L	212076	212097	2	-	3'UTR	kis-RB
chr2L	212984	213005	2	-	Exon/CD	kis-RB
chr2L	213645	213666	2	-	Exon/CD	kis-RB
chr3R	214564	214585	2	+	Exon/CD	tub-RC
chr2L	215343	215364	3	-	Exon/CD	kis-RB
chr3L	216350	216371	2	+	3'UTR	CG16940-RA
chr2L	217639	217660	2	-	Exon/CD	kis-RB
chr4	217742	217763	2	-	3'UTR	CG31998-RB
chr2L	218241	218262	2	-	Exon/CD	kis-RB
chr4	220960	220981	2	-	Exon/CD	CG31998-RB
chr4	221462	221483	2	-	Exon/CD	CG31998-RB
chr3R	222857	222878	2	-	Exon/CD	CG9855-RC
chr3L	224125	224146	6	+	Exon/CD	CR42862-RA
chr4	224656	224677	2	-	Exon/CD	CG31998-RB
chr3R	224818	224839	2	-	Exon/CD	CG9853-RC
chr3L	225886	225907	2	+	Exon/CD	CR42862-RA
chr3L	226170	226191	2	+	Exon/CD	CR42862-RA
chr3R	226226	226247	2	+	5'UTR	CG14647-RB
chr4	226352	226373	2	-	5'UTR	CG31998-RB
chr4	226370	226391	2	-	5'UTR	CG31998-RB
chr3R	226579	226600	2	+	Exon/CD	CG14647-RB
chr3L	227670	227691	3	+	Exon/CD	CR42862-RA
chr3L	228143	228164	2	+	Exon/CD	CR42862-RA
chr3L	229202	229223	3	+	Exon/CD	CR42862-RA
chr3L	229295	229316	2	+	Exon/CD	CR42862-RA
chr3L	229565	229586	2	+	Exon/CD	CR42862-RA
chr3L	229859	229880	2	+	Exon/CD	CR42862-RA
chr3L	230722	230743	2	+	Exon/CD	CR42862-RA
chr3R	230748	230769	3	+	Exon/CD	lost-RA
chr3R	230832	230853	2	+	Exon/CD	lost-RA
chr4	231285	231306	2	+	Exon/CD	Crk-RD
chr3R	231972	231993	2	+	3'UTR	lost-RA
chr3R	232095	232116	5	+	3'UTR	lost-RA
chr3R	232117	232138	2	+	3'UTR	lost-RA
chr3R	232141	232162	2	+	3'UTR	lost-RA
chr3R	232172	232193	2	+	3'UTR	lost-RA
chr3R	232608	232629	2	+	3'UTR	lost-RA
chr3R	232678	232699	2	+	3'UTR	lost-RA
chr3R	232803	232824	6	+	3'UTR	lost-RA
chr3R	232805	232826	2	+	3'UTR	lost-RA
chr2L	235980	236001	2	-	Exon/CD	kis-RC
chr3L	236230	236251	2	-	3'UTR	E(bx)-RG
chr3L	236372	236393	2	-	3'UTR	E(bx)-RG
chr3L	239729	239750	3	-	Exon/CD	E(bx)-RG
chr3L	239751	239772	3	-	Exon/CD	E(bx)-RG
chr3L	240581	240602	2	-	Exon/CD	E(bx)-RG
chr2L	240690	240711	2	-	Exon/CD	kis-RC
chr3L	241640	241661	2	-	Exon/CD	E(bx)-RG
chr3L	242499	242520	2	-	Exon/CD	E(bx)-RG
chr2L	242616	242637	2	-	5'UTR	kis-RC
chr3L	244318	244339	2	-	Exon/CD	E(bx)-RG
chr3L	249949	249970	2	+	Exon/CD	mthl14-RA
chr3L	251196	251217	2	-	Exon/CD	DIP2-RB
chr3R	251728	251749	2	-	Exon/CD	srl-RB
chr2L	253098	253119	2	-	Exon/CD	CG3645-RC
chr2L	253292	253313	2	-	Exon/CD	CG3645-RC
chr3L	254796	254817	2	-	Exon/CD	DIP2-RB
chr3R	256175	256196	2	-	Exon/CD	eIF3-S10-RD
chr3R	256830	256851	2	-	Exon/CD	eIF3-S10-RD
chr3R	257478	257499	3	-	Exon/CD	eIF3-S10-RD
chr3L	258603	258624	2	+	Exon/CD	wac-RC
chr3L	259048	259069	2	+	3'UTR	wac-RC
chr3L	259398	259419	3	-	3'UTR	Tudor-SN-RB
chr3R	259440	259461	2	-	Exon/CD	eIF3-S10-RD
chr3L	259477	259498	2	-	3'UTR	Tudor-SN-RB
chr3R	259572	259593	3	-	5'UTR	eIF3-S10-RD
chr3L	259801	259822	2	-	Exon/CD	Tudor-SN-RB
chr2R	266120	266141	3	-	Exon/CD	Gprk1-RC
chr3R	266151	266172	2	+	Exon/CD	CG14650-RA
chr3R	267949	267970	2	-	3'UTR	CG31522-RD
chr2L	272738	272759	2	-	Exon/CD	mbm-RA
chr3L	273714	273735	2	+	Exon/CD	miple2-RF
chr3L	273741	273762	3	+	Exon/CD	miple2-RF
chr3L	273898	273919	2	+	Exon/CD	miple2-RF
chr2L	275107	275128	2	-	Exon/CD	CG17078-RD
chr2L	279914	279935	2	+	Exon/CD	smo-RA
chr2L	283398	283419	2	-	3'UTR	CG3625-RB
chr2L	284172	284193	2	-	Exon/CD	CG3625-RB
chr3R	292210	292231	2	-	3'UTR	CG31523-RD
chr3R	293828	293849	2	-	Exon/CD	CG31523-RD
chr3R	293999	294020	2	-	Exon/CD	CG31523-RD
chr3R	294264	294285	2	-	5'UTR	CG31523-RD
chr2L	295989	296010	2	+	Exon/CD	Hop-RA
chr2L	296498	296519	2	+	Exon/CD	Hop-RA
chr3L	298015	298036	2	+	Exon/CD	RhoGEF3-RF
chr2L	298052	298073	4	+	5'UTR	Pi3K21B-RE
chr3R	304519	304540	2	-	5'UTR	CG31523-RC
chrX	304644	304665	2	+	3'UTR	l(1)sc-RA
chrX	304674	304695	3	+	3'UTR	l(1)sc-RA
chr3L	306268	306289	2	-	3'UTR	fwd-RA
chr3L	306476	306497	2	-	Exon/CD	fwd-RA
chr3L	308020	308041	2	-	Exon/CD	fwd-RA
chr3R	311332	311353	2	+	Exon/CD	Fip1-RA
chr3L	322695	322716	2	-	Exon/CD	CG32344-RA
chr4	328771	328792	2	+	5'UTR	Rad23-RC
chr4	328835	328856	2	+	5'UTR	Rad23-RC
chr4	330756	330777	3	+	Exon/CD	Rad23-RC
chr3L	347540	347561	2	+	5'UTR	Ptpmeg-RJ
chr3L	351515	351536	3	+	5'UTR	Ptpmeg-RG
chr3L	351559	351580	2	+	5'UTR	Ptpmeg-RG
chr2L	355574	355595	2	-	3'UTR	Ent1-RC
chr3L	358134	358155	2	-	3'UTR	Cdc5-RB
chr2R	358421	358442	2	-	5'UTR	Gprk1-RC
chr3L	364814	364835	2	+	Exon/CD	CG1233-RB
chrX	371127	371148	2	+	5'UTR	CG13373-RB
chr4	371665	371686	2	-	Exon/CD	PMCA-RQ
chr4	380690	380711	4	+	5'UTR	Hcf-RF
chr4	391738	391759	3	+	Exon/CD	Hcf-RF
chr4	392452	392473	2	+	Exon/CD	Hcf-RF
chr2R	403621	403642	5	-	Exon/CD	RpL38-RB
chr2R	403624	403645	3	-	Exon/CD	RpL38-RB
chr2R	403685	403706	6	-	Exon/CD	RpL38-RB
chr2R	403721	403742	5	-	Exon/CD	RpL38-RB
chr2R	403920	403941	5	-	5'UTR	RpL38-RB
chr2L	404369	404390	2	+	5'UTR	RpI135-RA
chr2L	407075	407096	2	+	Exon/CD	RpI135-RA
chrX	408405	408426	2	-	3'UTR	elav-RD
chrX	408628	408649	2	-	3'UTR	elav-RD
chrX	408631	408652	2	-	3'UTR	elav-RD
chrX	411605	411626	2	-	3'UTR	elav-RD
chr2L	416182	416203	2	+	Exon/CD	ebi-RA
chr2L	418382	418403	2	+	3'UTR	ebi-RA
chr2L	419027	419048	2	-	Exon/CD	CG13690-RA
chr2L	419967	419988	2	+	5'UTR	RpLP1-RA
chr2L	420012	420033	9	+	5'UTR	RpLP1-RA
chr2L	420029	420050	2	+	5'UTR	RpLP1-RA
chr2L	420035	420056	2	+	5'UTR	RpLP1-RA
chr2L	420052	420073	4	+	5'UTR	RpLP1-RA
chr2L	420120	420141	3	+	Exon/CD	RpLP1-RA
chr2L	420334	420355	2	+	Exon/CD	RpLP1-RA
chr2L	420523	420544	3	+	Exon/CD	RpLP1-RA
chr2L	420621	420642	5	+	3'UTR	RpLP1-RA
chr2L	420641	420662	6	+	3'UTR	RpLP1-RA
chr2L	421290	421311	2	-	Exon/CD	CG11885-RA
chr2L	431367	431388	2	+	5'UTR	ex-RB
chr2R	434309	434330	4	+	Exon/CD	Stlk-RA
chr2R	434489	434510	2	+	Exon/CD	Stlk-RA
chr3R	438894	438915	2	+	5'UTR	5-HT2A-RD
chr2L	452588	452609	2	-	5'UTR	crq-RA
chr2L	453726	453747	2	+	Exon/CD	CG4164-RA
chr2L	454096	454117	2	+	Exon/CD	CG4164-RA
chr2L	457917	457938	2	+	Exon/CD	CG4133-RA
chr4	458087	458108	2	-	Exon/CD	lgs-RA
chr4	461542	461563	3	-	Exon/CD	lgs-RA
chr3R	463996	464017	2	-	3'UTR	CG9775-RC
chr3R	470608	470629	2	-	Exon/CD	Dip2-RA
chr2RHet	470892	470913	2	-	3'UTR	Yeti-RB
chr2RHet	471104	471125	2	-	Exon/CD	Yeti-RB
chr2RHet	471230	471251	2	-	Exon/CD	Yeti-RB
chr3R	471272	471293	2	-	Exon/CD	Dip2-RA
chr2RHet	471334	471355	3	-	Exon/CD	Yeti-RB
chr2RHet	471388	471409	2	-	Exon/CD	Yeti-RB
chr2RHet	471597	471618	2	-	Exon/CD	Yeti-RB
chr2L	475079	475100	2	+	Exon/CD	MED15-RA
chr3R	480207	480228	2	+	3'UTR	Karybeta3-RB
chr4	484867	484888	2	-	Exon/CD	bip2-RA
chr3R	485980	486001	2	+	5'UTR	CG43427-RE
chr3R	486004	486025	7	+	5'UTR	CG43427-RE
chr2R	486780	486801	3	+	Exon/CD	p120ctn-RA
chr2R	486930	486951	4	+	Exon/CD	p120ctn-RA
chr3L	490125	490146	4	-	5'UTR	klar-RF
chr3L	490229	490250	5	-	5'UTR	klar-RF
chr3L	490243	490264	2	-	5'UTR	klar-RF
chr3L	490503	490524	2	-	5'UTR	klar-RF
chr3L	490521	490542	2	-	5'UTR	klar-RF
chr3L	490552	490573	5	-	5'UTR	klar-RF
chr3L	490641	490662	2	-	5'UTR	klar-RF
chr2R	496221	496242	2	+	Exon/CD	p120ctn-RA
chr2R	496782	496803	2	+	Exon/CD	p120ctn-RA
chr2R	506589	506610	2	+	Exon/CD	CG17486-RB
chr2R	506793	506814	2	+	Exon/CD	CG17486-RB
chr2R	507607	507628	2	+	Exon/CD	CG17486-RB
chrX	509427	509448	2	-	5'UTR	CG13366-RG
chrX	517881	517902	2	+	Exon/CD	CG13369-RA
chrX	521105	521126	2	+	Exon/CD	CG17829-RC
chrX	521692	521713	2	+	3'UTR	CG17829-RC
chrX	522385	522406	8	-	3'UTR	RpL36-RE
chrX	522398	522419	3	-	3'UTR	RpL36-RE
chrX	522403	522424	3	-	3'UTR	RpL36-RE
chrX	522463	522484	5	-	3'UTR	RpL36-RE
chrX	522518	522539	2	-	Exon/CD	RpL36-RE
chrX	522562	522583	5	-	Exon/CD	RpL36-RE
chrX	522851	522872	3	-	Exon/CD	RpL36-RE
chrX	522860	522881	7	-	Exon/CD	RpL36-RE
chr4	524558	524579	2	+	5'UTR	zfh2-RB
chrX	537467	537488	2	+	3'UTR	su(s)-RC
chrX	537744	537765	2	+	3'UTR	su(s)-RC
chr2L	538108	538129	2	+	Exon/CD	ush-RC
chr3R	538921	538942	2	-	3'UTR	CG9769-RA
chr3R	539207	539228	2	-	Exon/CD	CG9769-RA
chr2L	540499	540520	2	+	3'UTR	ush-RC
chr2L	541723	541744	3	-	3'UTR	lwr-RC
chrX	541741	541762	2	+	Exon/CD	Roc1a-RC
chr2L	542039	542060	2	-	Exon/CD	lwr-RC
chr2L	542063	542084	2	-	Exon/CD	lwr-RC
chrX	542132	542153	2	+	3'UTR	Roc1a-RC
chr3L	542176	542197	2	-	3'UTR	Cypl-RA
chrX	542177	542198	3	+	3'UTR	Roc1a-RC
chr2L	542217	542238	3	-	Exon/CD	lwr-RC
chr2L	542338	542359	2	-	5'UTR	lwr-RC
chr2L	543009	543030	2	-	3'UTR	Spp-RA
chr3L	543235	543256	2	+	5'UTR	hipk-RB
chr4	543604	543625	2	+	Exon/CD	zfh2-RB
chrX	551757	551778	3	+	3'UTR	skpA-RI
chrX	551859	551880	3	+	3'UTR	skpA-RI
chr4	559449	559470	2	+	3'UTR	zfh2-RB
chr2L	569581	569602	2	+	Exon/CD	CG2807-RA
chr3L	569711	569732	3	+	Exon/CD	hipk-RC
chr2L	569725	569746	2	+	Exon/CD	CG2807-RA
chr2L	570095	570116	2	+	Exon/CD	CG2807-RA
chr3L	574516	574537	2	+	3'UTR	hipk-RC
chr2R	579297	579318	2	-	3'UTR	Nipped-B-RG
chrX	581064	581085	4	+	5'UTR	sdk-RI
chrX	581646	581667	6	+	5'UTR	sdk-RI
chrX	581677	581698	3	+	5'UTR	sdk-RI
chr2R	588009	588030	2	-	Exon/CD	Nipped-B-RG
chr2R	588244	588265	2	-	Exon/CD	Nipped-B-RG
chr4	589187	589208	2	-	Exon/CD	CG1970-RA
chr2L	594379	594400	2	-	5'UTR	Gsc-RD
chr4	596209	596230	2	+	Exon/CD	Ephrin-RA
chr4	598125	598146	2	+	3'UTR	Ephrin-RA
chr3L	598135	598156	2	+	Exon/CD	MED14-RC
chr3R	601582	601603	2	+	Exon/CD	atms-RA
chr3LHet	606512	606533	2	+	Exon/CD	Ucrh-RD
chr3LHet	606638	606659	2	+	Exon/CD	Ucrh-RD
chr3R	612118	612139	2	-	3'UTR	ctrip-RL
chr3R	612397	612418	2	-	3'UTR	ctrip-RL
chr3R	613497	613518	2	-	3'UTR	ctrip-RL
chr3R	613661	613682	3	-	Exon/CD	ctrip-RL
chr3R	613799	613820	2	-	Exon/CD	ctrip-RL
chr3R	614236	614257	2	-	Exon/CD	ctrip-RL
chr3R	614458	614479	4	-	Exon/CD	ctrip-RL
chr2R	615002	615023	2	-	Exon/CD	Nipped-B-RG
chr3R	615319	615340	2	-	Exon/CD	ctrip-RL
chr3R	615473	615494	3	-	Exon/CD	ctrip-RL
chr3R	615688	615709	3	-	Exon/CD	ctrip-RL
chr3R	618065	618086	2	-	Exon/CD	ctrip-RL
chr3R	618362	618383	2	-	Exon/CD	ctrip-RL
chrX	624613	624634	2	+	Exon/CD	sdk-RI
chr3R	626955	626976	2	-	Exon/CD	ctrip-RL
chr3R	627528	627549	2	-	5'UTR	ctrip-RL
chrX	631254	631275	2	+	Exon/CD	sdk-RI
chr4	631391	631412	2	+	5'UTR	Eph-RE
chr4	634969	634990	3	+	Exon/CD	Eph-RE
chr4	635997	636018	2	+	Exon/CD	Eph-RE
chr4	636518	636539	2	+	Exon/CD	Eph-RE
chrX	637807	637828	3	+	Exon/CD	sdk-RI
chr2L	640273	640294	2	-	3'UTR	ds-RA
chr4	640941	640962	2	+	Exon/CD	Eph-RE
chr4	641205	641226	2	+	3'UTR	Eph-RE
chr4	643979	644000	2	-	3'UTR	mav-RA
chr2R	644383	644404	2	+	Exon/CD	conu-RI
chr4	645104	645125	2	-	Exon/CD	mav-RA
chr4	645186	645207	2	-	Exon/CD	mav-RA
chr4	646188	646209	2	-	Exon/CD	mav-RA
chr3R	646339	646360	2	-	Exon/CD	CG14657-RC
chr4	646348	646369	2	-	5'UTR	mav-RA
chr4	646553	646574	2	-	5'UTR	mav-RA
chr3R	646795	646816	3	-	5'UTR	CG14657-RC
chr3R	646974	646995	3	-	5'UTR	CG14657-RC
chr3L	650433	650454	2	+	Exon/CD	Gale-RB
chr3L	651046	651067	2	+	Exon/CD	Gale-RB
chrX	656621	656642	3	-	3'UTR	RpL22-RA
chrX	656653	656674	4	-	3'UTR	RpL22-RA
chrX	656691	656712	4	-	3'UTR	RpL22-RA
chrX	656708	656729	4	-	3'UTR	RpL22-RA
chrX	656804	656825	2	-	Exon/CD	RpL22-RA
chrX	656810	656831	2	-	Exon/CD	RpL22-RA
chrX	656852	656873	2	-	Exon/CD	RpL22-RA
chrX	656874	656895	5	-	Exon/CD	RpL22-RA
chrX	656954	656975	5	-	Exon/CD	RpL22-RA
chrX	656981	657002	2	-	Exon/CD	RpL22-RA
chr4	670777	670798	2	-	3'UTR	gw-RI
chr4	670808	670829	2	-	3'UTR	gw-RI
chr4	670833	670854	2	-	3'UTR	gw-RI
chr4	670860	670881	2	-	3'UTR	gw-RI
chr3R	678689	678710	2	+	5'UTR	opa-RA
chr3R	678789	678810	2	+	5'UTR	opa-RA
chr3R	678807	678828	7	+	5'UTR	opa-RA
chr4	681680	681701	2	-	5'UTR	gw-RI
chr4	684868	684889	2	+	Exon/CD	Slip1-RA
chr4	686745	686766	2	+	Exon/CD	Slip1-RA
chr4	687131	687152	2	+	Exon/CD	Slip1-RA
chr4	687315	687336	2	+	Exon/CD	Slip1-RA
chrX	688122	688143	2	+	Exon/CD	CG16989-RA
chr4	690090	690111	2	+	3'UTR	Slip1-RA
chr4	690104	690125	2	+	3'UTR	Slip1-RA
chr4	690319	690340	2	+	3'UTR	Slip1-RA
chrX	693592	693613	2	-	Exon/CD	Rbf-RA
chrX	693902	693923	2	-	Exon/CD	Rbf-RA
chrX	694033	694054	2	-	Exon/CD	Rbf-RA
chrX	694504	694525	2	-	Exon/CD	Rbf-RA
chr3L	706261	706282	2	-	Exon/CD	CG13895-RB
chr3L	706424	706445	2	-	Exon/CD	CG13895-RB
chr4	706475	706496	2	+	Exon/CD	CG11360-RA
chr2R	707004	707025	2	-	Exon/CD	CG17528-RD
chr4	716525	716546	4	-	5'UTR	myo-RD
chr2R	717155	717176	2	+	Exon/CD	CG14464-RD
chr3R	734512	734533	2	+	Exon/CD	Gnf1-RB
chr3L	749571	749592	2	+	5'UTR	emc-RA
chr3L	752565	752586	4	+	3'UTR	emc-RA
chr3L	752975	752996	2	+	3'UTR	emc-RA
chr3L	753326	753347	2	+	3'UTR	emc-RA
chr3L	753430	753451	2	+	3'UTR	emc-RA
chr3R	775692	775713	3	-	3'UTR	UbcD6-RA
chr4	799293	799314	3	-	3'UTR	MED26-RA
chr4	800412	800433	2	-	Exon/CD	MED26-RA
chr4	801532	801553	2	-	Exon/CD	MED26-RA
chr4	803946	803967	2	-	Exon/CD	MED26-RA
chr4	807266	807287	2	-	Exon/CD	MED26-RA
chr2L	823317	823338	2	+	Exon/CD	CG3662-RB
chr2L	823815	823836	2	+	3'UTR	CG3662-RB
chr2L	824109	824130	2	+	3'UTR	CG3662-RB
chr2L	824298	824319	2	+	3'UTR	CG3662-RB
chr2L	826175	826196	3	+	5'UTR	dock-RD
chr2L	826214	826235	2	+	5'UTR	dock-RD
chr3L	826856	826877	2	-	Exon/CD	CR45184-RA
chr3L	828094	828115	2	-	Exon/CD	CR45184-RA
chr3L	828693	828714	2	-	Exon/CD	CR45184-RA
chr3L	830131	830152	2	-	Exon/CD	CR45184-RC
chrX	831790	831811	2	+	3'UTR	TRAM-RC
chr2L	832305	832326	2	+	3'UTR	dock-RD
chr3L	833090	833111	2	-	Exon/CD	snoRNA
chr2L	833726	833747	2	-	3'UTR	drongo-RG
chr2L	834212	834233	2	-	3'UTR	drongo-RG
chr2L	834405	834426	2	-	3'UTR	drongo-RG
chr2L	835020	835041	2	-	Exon/CD	drongo-RG
chr3L	839427	839448	3	+	3'UTR	CG13887-RB
chr2L	850445	850466	2	-	5'UTR	drongo-RH
chr2L	850493	850514	2	-	5'UTR	drongo-RH
chr2L	868253	868274	2	-	5'UTR	aru-RD
chr2L	869364	869385	2	-	Exon/CD	dbe-RA
chr4	881726	881747	2	-	Exon/CD	CG11148-RH
chr4	882657	882678	2	-	Exon/CD	CG11148-RH
chr2L	900129	900150	2	+	Exon/CD	Lsp1beta-RA
chr3R	909549	909570	2	-	3'UTR	corto-RC
chr3R	909869	909890	2	-	3'UTR	corto-RC
chr3R	910845	910866	2	-	Exon/CD	corto-RC
chr3L	911228	911249	3	+	3'UTR	nerfin-1-RA
chr3R	911772	911793	2	-	5'UTR	corto-RC
chr3R	911843	911864	10	-	5'UTR	corto-RC
chr3R	911899	911920	2	-	5'UTR	corto-RC
chr3R	911968	911989	4	-	5'UTR	corto-RC
chr3R	911976	911997	3	-	5'UTR	corto-RC
chr3R	912059	912080	2	-	5'UTR	corto-RC
chr3R	912118	912139	12	-	5'UTR	corto-RC
chr3R	912152	912173	2	-	5'UTR	corto-RC
chr3R	912228	912249	7	-	5'UTR	corto-RC
chr3R	912299	912320	2	-	5'UTR	corto-RC
chr3R	912309	912330	11	-	5'UTR	corto-RC
chr3R	912314	912335	3	-	5'UTR	corto-RC
chr3R	912390	912411	2	-	5'UTR	corto-RC
chr3R	912429	912450	2	-	5'UTR	corto-RD
chr3R	912582	912603	2	-	5'UTR	corto-RD
chr3R	912595	912616	3	-	5'UTR	corto-RD
chr4	919049	919070	2	-	Exon/CD	unc-13-RF
chr4	936603	936624	2	-	Exon/CD	eIF4G-RC
chrX	938057	938078	2	+	3'UTR	su(w[a])-RC
chr4	946985	947006	2	-	Exon/CD	eIF4G-RC
chr4	972790	972811	2	-	Exon/CD	4E-T-RH
chr2R	980091	980112	2	+	Exon/CD	CG3107-RC
chr2R	981699	981720	2	+	Exon/CD	CG3107-RC
chr3R	999119	999140	2	-	3'UTR	cno-RC
chr3R	1000175	1000196	2	-	Exon/CD	cno-RC
chr2R	1004873	1004894	2	-	3'UTR	gus-RI
chr2RHet	1005047	1005068	3	-	5'UTR	CG17684-RC
chr2RHet	1005057	1005078	3	-	5'UTR	CG17684-RC
chr2R	1008905	1008926	2	-	Exon/CD	gus-RI
chr2R	1009022	1009043	2	-	5'UTR	gus-RI
chr2R	1009610	1009631	2	-	5'UTR	gus-RI
chr4	1010583	1010604	2	+	5'UTR	toy-RA
chr4	1010605	1010626	2	+	5'UTR	toy-RA
chrX	1028599	1028620	2	-	5'UTR	CG3655-RD
chr4	1035056	1035077	2	-	Exon/CD	PlexA-RF
chr4	1035629	1035650	2	-	Exon/CD	PlexA-RF
chr4	1039946	1039967	2	-	Exon/CD	PlexA-RF
chr3R	1042817	1042838	2	-	5'UTR	cno-RC
chr3R	1042848	1042869	3	-	5'UTR	cno-RC
chr4	1043359	1043380	2	-	Exon/CD	PlexA-RF
chr4	1047629	1047650	3	-	5'UTR	PlexA-RF
chr2L	1049734	1049755	2	-	3'UTR	S-RB
chr4	1051154	1051175	2	-	Exon/CD	CG11076-RA
chr2L	1051168	1051189	3	-	3'UTR	S-RB
chr3R	1052076	1052097	2	+	Exon/CD	Vps37B-RB
chr4	1053694	1053715	3	+	Exon/CD	ATPsyn-beta-RA
chr4	1053807	1053828	3	+	Exon/CD	ATPsyn-beta-RA
chr4	1054131	1054152	2	+	Exon/CD	ATPsyn-beta-RA
chr4	1054300	1054321	2	+	Exon/CD	ATPsyn-beta-RA
chr4	1054376	1054397	2	+	Exon/CD	ATPsyn-beta-RA
chr4	1054434	1054455	2	+	Exon/CD	ATPsyn-beta-RA
chr3R	1061928	1061949	2	+	3'UTR	Mms19-RB
chr3R	1063785	1063806	2	-	Exon/CD	CG12163-RB
chr3R	1064451	1064472	2	-	Exon/CD	CG12163-RB
chr2L	1076924	1076945	4	-	5'UTR	S-RB
chr2L	1076971	1076992	4	-	5'UTR	S-RB
chr2L	1076982	1077003	2	-	5'UTR	S-RB
chr2L	1077203	1077224	7	-	5'UTR	S-RB
chr2L	1077282	1077303	3	-	5'UTR	S-RB
chr2L	1077286	1077307	3	-	5'UTR	S-RB
chr2L	1077292	1077313	6	-	5'UTR	S-RB
chr3R	1077366	1077387	2	-	5'UTR	CG12163-RB
chr2L	1077411	1077432	2	-	5'UTR	S-RB
chr3R	1077418	1077439	2	-	5'UTR	CG12163-RB
chr3R	1077424	1077445	3	-	5'UTR	CG12163-RB
chr2L	1077512	1077533	2	-	5'UTR	S-RB
chr2L	1077522	1077543	2	-	5'UTR	S-RB
chr2L	1077524	1077545	2	-	5'UTR	S-RB
chr2L	1077649	1077670	2	-	5'UTR	S-RB
chr2R	1082655	1082676	2	-	Exon/CD	Nipped-A-RE
chr3R	1083083	1083104	3	+	5'UTR	Hph-RD
chr3R	1083752	1083773	2	+	Exon/CD	Hph-RD
chr2R	1086430	1086451	2	-	Exon/CD	Nipped-A-RE
chr3R	1090765	1090786	2	+	5'UTR	Hph-RA
chr3R	1091111	1091132	2	+	5'UTR	Hph-RA
chr4	1092718	1092739	2	+	Exon/CD	Rfabg-RA
chr3R	1093611	1093632	2	+	3'UTR	Hph-RA
chr3R	1093995	1094016	2	+	3'UTR	Hph-RA
chr4	1094589	1094610	2	+	Exon/CD	Rfabg-RA
chr4	1094606	1094627	2	+	Exon/CD	Rfabg-RA
chr4	1096461	1096482	2	+	Exon/CD	Rfabg-RA
chr3R	1098662	1098683	3	-	3'UTR	mtd-RA
chrX	1111207	1111228	2	-	3'UTR	CG3638-RJ
chrX	1111750	1111771	2	-	3'UTR	CG3638-RJ
chrX	1114029	1114050	2	-	3'UTR	CG3638-RJ
chrX	1116527	1116548	2	-	Exon/CD	CG3638-RJ
chr2L	1117450	1117471	3	-	Exon/CD	Pino-RA
chrX	1117542	1117563	2	-	Exon/CD	CG3638-RJ
chr2L	1118754	1118775	4	-	5'UTR	Pino-RA
chr2L	1118819	1118840	2	-	5'UTR	Pino-RA
chrX	1128161	1128182	2	-	5'UTR	CG3638-RJ
chrX	1128183	1128204	2	-	5'UTR	CG3638-RJ
chrX	1128187	1128208	4	-	5'UTR	CG3638-RJ
chr4	1137163	1137184	2	-	Exon/CD	Cals-RD
chr4	1137427	1137448	2	-	Exon/CD	Cals-RD
chr4	1144822	1144843	2	+	5'UTR	Arf102F-RA
chr4	1145075	1145096	2	+	Exon/CD	Arf102F-RA
chr4	1145471	1145492	2	+	Exon/CD	Arf102F-RA
chr2L	1167012	1167033	2	+	Exon/CD	CG14341-RB
chr3L	1177069	1177090	2	-	5'UTR	bab2-RB
chr2R	1181747	1181768	2	+	5'UTR	d4-RA
chr2R	1181787	1181808	2	+	Exon/CD	d4-RA
chr3R	1182278	1182299	2	+	Exon/CD	CG1161-RA
chr3R	1182938	1182959	2	-	Exon/CD	Prosbeta7-RB
chr3R	1183099	1183120	2	-	Exon/CD	Prosbeta7-RB
chrX	1188175	1188196	2	-	Exon/CD	DAAM-RA
chr4	1193235	1193256	2	-	3'UTR	pho-RA
chr4	1193351	1193372	3	-	3'UTR	pho-RA
chr2R	1195035	1195056	2	+	Exon/CD	sxc-RB
chr3R	1197704	1197725	2	+	Exon/CD	RpII18-RA
chr3R	1197710	1197731	2	+	Exon/CD	RpII18-RA
chr3R	1198031	1198052	3	+	Exon/CD	RpII18-RA
chr4	1201792	1201813	7	-	5'UTR	pho-RA
chr2R	1215466	1215487	2	+	Exon/CD	sxc-RB
chr3R	1220421	1220442	2	+	Exon/CD	CG1172-RA
chr4	1223423	1223444	2	+	Exon/CD	Mitf-RC
chr2R	1227513	1227534	2	-	Exon/CD	CG10465-RA
chr2R	1227702	1227723	2	-	Exon/CD	CG10465-RA
chr2R	1228248	1228269	2	-	5'UTR	CG10465-RA
chr2R	1228300	1228321	2	-	5'UTR	CG10465-RA
chr2R	1228316	1228337	2	-	5'UTR	CG10465-RA
chr4	1230005	1230026	2	-	Exon/CD	Dyrk3-RE
chr4	1232957	1232978	3	-	Exon/CD	Dyrk3-RE
chr4	1234251	1234272	2	-	5'UTR	Dyrk3-RE
chr4	1235880	1235901	2	+	5'UTR	Caps-RB
chrX	1237010	1237031	4	+	Exon/CD	CG11412-RD
chrX	1237362	1237383	2	+	Exon/CD	CG11412-RD
chr3L	1242643	1242664	2	-	Exon/CD	Klp61F-RA
chr2R	1248104	1248125	2	-	Exon/CD	CG10417-RB
chr2R	1248128	1248149	4	-	Exon/CD	CG10417-RB
chr3L	1248140	1248161	2	+	5'UTR	Sac1-RA
chr2R	1249195	1249216	2	-	Exon/CD	CG10417-RB
chrX	1249403	1249424	2	+	Exon/CD	CG11417-RA
chr2R	1249917	1249938	2	-	Exon/CD	CG10417-RB
chr3LHet	1256956	1256977	2	-	Exon/CD	CG40178-RC
chrX	1267065	1267086	2	+	Exon/CD	ssx-RB
chrX	1267102	1267123	2	+	Exon/CD	ssx-RB
chrX	1285008	1285029	2	+	Exon/CD	CG32813-RB
chr3R	1285313	1285334	3	-	Exon/CD	PEK-RC
chr3R	1291367	1291388	3	-	3'UTR	RpL35A-RA
chr3R	1291578	1291599	2	-	Exon/CD	RpL35A-RA
chr3R	1291580	1291601	5	-	Exon/CD	RpL35A-RA
chr3R	1291673	1291694	2	-	Exon/CD	RpL35A-RA
chr3R	1291700	1291721	2	-	Exon/CD	RpL35A-RA
chr3R	1291879	1291900	2	-	Exon/CD	RpL35A-RA
chr3R	1291885	1291906	3	-	Exon/CD	RpL35A-RA
chr3R	1291945	1291966	3	-	Exon/CD	RpL35A-RA
chr3R	1291954	1291975	4	-	Exon/CD	RpL35A-RA
chr3R	1292073	1292094	2	-	Exon/CD	RpL35A-RA
chr3R	1292075	1292096	4	-	Exon/CD	RpL35A-RA
chr3R	1292077	1292098	3	-	Exon/CD	RpL35A-RA
chr3R	1292708	1292729	2	-	5'UTR	RpL35A-RA
chr3R	1294480	1294501	2	+	Exon/CD	CG12162-RB
chr3R	1296862	1296883	2	+	Exon/CD	Snr1-RA
chr3L	1298885	1298906	2	+	5'UTR	scf-RB
chr3R	1299338	1299359	2	-	Exon/CD	Hdac3-RA
chr3L	1299401	1299422	2	+	Exon/CD	scf-RB
chr3L	1301717	1301738	2	-	3'UTR	Rac1-RB
chr3L	1302569	1302590	3	-	5'UTR	Rac1-RB
chr3L	1305438	1305459	2	-	3'UTR	CG2277-RB
chr3L	1307220	1307241	2	-	Exon/CD	CG2277-RB
chr3L	1308705	1308726	2	+	Exon/CD	CG2469-RA
chr3L	1308774	1308795	2	+	Exon/CD	CG2469-RA
chr3L	1309470	1309491	2	+	Exon/CD	CG2469-RA
chr3L	1311794	1311815	2	+	3'UTR	CG2469-RA
chr3L	1314041	1314062	2	+	Exon/CD	CG9153-RC
chr3L	1314266	1314287	2	+	Exon/CD	CG9153-RC
chr3L	1331927	1331948	2	+	Exon/CD	msd1-RA
chr3L	1341339	1341360	3	-	Exon/CD	CG2199-RC
chr3L	1341784	1341805	2	-	Exon/CD	CG2199-RC
chr3L	1344770	1344791	3	-	Exon/CD	Ptp61F-RB
chr3L	1344812	1344833	2	-	Exon/CD	Ptp61F-RB
chr3L	1345129	1345150	4	-	Exon/CD	Ptp61F-RB
chrX	1351859	1351880	2	-	Exon/CD	CG14786-RA
chrX	1356949	1356970	2	-	Exon/CD	Ns3-RB
chrX	1366105	1366126	2	+	3'UTR	pck-RC
chrX	1372092	1372113	2	+	Exon/CD	mei-38-RB
chrX	1375406	1375427	2	+	3'UTR	rush-RB
chrX	1375833	1375854	5	-	3'UTR	sta-RE
chrX	1375872	1375893	2	-	3'UTR	sta-RE
chrX	1375883	1375904	5	-	3'UTR	sta-RE
chrX	1375892	1375913	4	-	3'UTR	sta-RE
chrX	1375946	1375967	3	-	Exon/CD	sta-RE
chrX	1375948	1375969	2	-	Exon/CD	sta-RE
chrX	1375979	1376000	3	-	Exon/CD	sta-RE
chrX	1376029	1376050	3	-	Exon/CD	sta-RE
chrX	1376215	1376236	3	-	Exon/CD	sta-RE
chrX	1376227	1376248	4	-	Exon/CD	sta-RE
chrX	1376254	1376275	3	-	Exon/CD	sta-RE
chrX	1376269	1376290	5	-	Exon/CD	sta-RE
chrX	1376275	1376296	5	-	Exon/CD	sta-RE
chrX	1376299	1376320	7	-	Exon/CD	sta-RE
chrX	1376336	1376357	2	-	Exon/CD	sta-RE
chrX	1376396	1376417	2	-	Exon/CD	sta-RE
chrX	1376437	1376458	2	-	Exon/CD	sta-RE
chrX	1376443	1376464	2	-	Exon/CD	sta-RE
chrX	1376827	1376848	2	-	Exon/CD	sta-RE
chrX	1376849	1376870	2	-	Exon/CD	sta-RE
chrX	1376872	1376893	2	-	Exon/CD	sta-RE
chrX	1376914	1376935	4	-	Exon/CD	sta-RE
chr3R	1379253	1379274	2	-	Exon/CD	Pcmt-RA
chr2L	1381727	1381748	2	-	Exon/CD	lea-RB
chr2R	1381824	1381845	2	-	Exon/CD	CG30440-RA
chr2L	1382039	1382060	2	-	Exon/CD	lea-RB
chr2L	1382306	1382327	2	-	Exon/CD	lea-RB
chr2L	1382407	1382428	2	-	Exon/CD	lea-RB
chr3R	1405902	1405923	2	-	Exon/CD	CG2926-RA
chrX	1407649	1407670	2	+	Exon/CD	inc-RB
chr3R	1408926	1408947	2	-	Exon/CD	CG2926-RA
chrX	1409454	1409475	2	+	3'UTR	inc-RB
chr3R	1409982	1410003	3	-	Exon/CD	CG2926-RA
chr3R	1412318	1412339	2	-	Exon/CD	CG2926-RA
chr3R	1412783	1412804	2	-	Exon/CD	CG2926-RA
chr3R	1415913	1415934	2	-	Exon/CD	noi-RA
chr3R	1416399	1416420	3	-	Exon/CD	noi-RA
chr3R	1416909	1416930	2	-	Exon/CD	noi-RA
chr3R	1417010	1417031	2	-	Exon/CD	noi-RA
chr3R	1417523	1417544	2	+	5'UTR	Vha26-RB
chr3R	1419151	1419172	2	+	3'UTR	Vha26-RB
chr3R	1419308	1419329	2	+	3'UTR	Vha26-RB
chr3R	1419811	1419832	2	+	3'UTR	Vha26-RB
chr2L	1420158	1420179	9	-	5'UTR	lea-RB
chr2L	1420163	1420184	2	-	5'UTR	lea-RB
chr2L	1420264	1420285	4	-	5'UTR	lea-RB
chr2L	1420286	1420307	4	-	5'UTR	lea-RB
chr3R	1420330	1420351	2	+	3'UTR	Vha26-RB
chr3R	1421707	1421728	2	-	3'UTR	kra-RA
chr3R	1421720	1421741	2	-	3'UTR	kra-RA
chr3R	1429608	1429629	2	-	Exon/CD	asl-RA
chr3R	1433195	1433216	2	-	Exon/CD	Rga-RA
chr3R	1441058	1441079	2	+	Exon/CD	Atu-RA
chr3R	1441575	1441596	3	+	Exon/CD	Atu-RA
chr3R	1450215	1450236	4	+	Exon/CD	RpL13A-RB
chr3R	1450723	1450744	6	+	Exon/CD	RpL13A-RB
chr3R	1450735	1450756	2	+	Exon/CD	RpL13A-RB
chr3R	1450780	1450801	2	+	Exon/CD	RpL13A-RB
chr3R	1450828	1450849	6	+	Exon/CD	RpL13A-RB
chr3R	1458542	1458563	2	+	Exon/CD	CG31549-RB
chr3R	1459819	1459840	2	+	Exon/CD	CG12171-RA
chr3L	1464054	1464075	2	+	5'UTR	rho-RB
chr3R	1465284	1465305	2	-	3'UTR	MTA1-like-RC
chr3R	1465675	1465696	2	-	3'UTR	MTA1-like-RC
chr3R	1465976	1465997	2	-	3'UTR	MTA1-like-RC
chr3L	1467651	1467672	2	+	3'UTR	rho-RB
chr3L	1467683	1467704	2	+	3'UTR	rho-RB
chr3R	1474313	1474334	2	-	5'UTR	MTA1-like-RB
chr3R	1476194	1476215	3	+	Exon/CD	Sec23-RE
chr3R	1478187	1478208	2	+	3'UTR	Sec23-RE
chr2R	1491136	1491157	2	-	3'UTR	Fis1-RG
chr3R	1491352	1491373	2	-	Exon/CD	Xe7-RD
chr3R	1493559	1493580	2	-	Exon/CD	Xe7-RD
chr3R	1493936	1493957	2	-	Exon/CD	Xe7-RD
chr3R	1494568	1494589	2	-	5'UTR	Xe7-RD
chr3R	1495573	1495594	3	+	5'UTR	Atg17-RB
chr3L	1498377	1498398	2	-	Exon/CD	pUf68-RB
chr3R	1504717	1504738	2	+	3'UTR	Atg17-RB
chr3R	1507089	1507110	2	-	Exon/CD	Rab23-RA
chr3R	1511569	1511590	2	+	5'UTR	plx-RE
chr3L	1518769	1518790	2	+	Exon/CD	Psa-RI
chr3L	1523006	1523027	2	+	3'UTR	Psa-RI
chr2R	1530469	1530490	2	-	Exon/CD	CG11665-RB
chr2R	1540173	1540194	2	-	5'UTR	CG11665-RB
chr3R	1540845	1540866	2	-	Exon/CD	cas-RC
chr2R	1541950	1541971	2	+	Exon/CD	CG1344-RB
chr3R	1542279	1542300	4	-	Exon/CD	cas-RC
chr2R	1545434	1545455	2	-	Exon/CD	Not3-RB
chr2R	1550431	1550452	2	-	5'UTR	Not3-RB
chr3L	1552762	1552783	2	+	3'UTR	Cct1-RC
chr3L	1556508	1556529	4	-	Exon/CD	CG12099-RB
chr2L	1556746	1556767	3	+	5'UTR	haf-RE
chr3L	1558202	1558223	2	-	5'UTR	CG12099-RB
chr2R	1559502	1559523	2	+	Exon/CD	kune-RA
chr3L	1562746	1562767	2	-	Exon/CD	CG7879-RA
chr3R	1570840	1570861	2	+	Exon/CD	Madm-RA
chr3LHet	1571286	1571307	3	+	Exon/CD	CG40160-RG
chr3R	1572438	1572459	2	+	3'UTR	Madm-RA
chr3L	1573739	1573760	2	+	Exon/CD	CG12004-RB
chr3L	1574607	1574628	6	+	3'UTR	CG12004-RB
chr3L	1576944	1576965	3	+	5'UTR	CG13917-RA
chr3R	1580663	1580684	2	-	3'UTR	Sec8-RA
chr2R	1585430	1585451	2	+	5'UTR	CG17337-RA
chr2R	1586376	1586397	3	+	Exon/CD	CG17337-RC
chr2R	1586627	1586648	2	+	Exon/CD	CG17337-RC
chr2R	1586961	1586982	2	+	Exon/CD	CG17337-RC
chr2R	1592547	1592568	2	+	3'UTR	vlc-RG
chr2R	1592613	1592634	2	+	3'UTR	vlc-RG
chr3L	1599025	1599046	2	+	Exon/CD	CG13917-RA
chr2R	1613443	1613464	2	-	5'UTR	ap-RA
chr2R	1614094	1614115	2	-	5'UTR	ap-RA
chr3R	1615238	1615259	2	+	5'UTR	Rpn5-RA
chr3R	1616083	1616104	2	+	Exon/CD	Rpn5-RA
chr3R	1617923	1617944	2	+	Exon/CD	CG1218-RA
chr3R	1618636	1618657	2	+	Exon/CD	CG1218-RA
chr3L	1642095	1642116	3	-	Exon/CD	alphaCOP-RA
chr2R	1642538	1642559	2	+	Exon/CD	l(2)09851-RA
chr3R	1645971	1645992	2	-	Exon/CD	Hpr1-RA
chr3L	1648462	1648483	3	+	Exon/CD	Bro-RA
chr2R	1651577	1651598	2	+	Exon/CD	Gp210-RA
chr3L	1654035	1654056	2	+	3'UTR	CG7970-RA
chr3L	1657200	1657221	2	-	Exon/CD	CG7971-RF
chr3L	1667222	1667243	3	-	3'UTR	RpL23A-RA
chr3L	1667242	1667263	2	-	3'UTR	RpL23A-RA
chr3L	1667261	1667282	2	-	3'UTR	RpL23A-RA
chr3L	1667362	1667383	3	-	Exon/CD	RpL23A-RA
chr3L	1667374	1667395	5	-	Exon/CD	RpL23A-RA
chr3L	1667377	1667398	4	-	Exon/CD	RpL23A-RA
chr3L	1667431	1667452	2	-	Exon/CD	RpL23A-RA
chr3L	1667482	1667503	2	-	Exon/CD	RpL23A-RA
chr3L	1667491	1667512	2	-	Exon/CD	RpL23A-RA
chr3L	1667505	1667526	4	-	Exon/CD	RpL23A-RA
chr3L	1667507	1667528	2	-	Exon/CD	RpL23A-RA
chr3L	1667524	1667545	3	-	Exon/CD	RpL23A-RA
chr3L	1667527	1667548	3	-	Exon/CD	RpL23A-RA
chr3L	1667581	1667602	2	-	Exon/CD	RpL23A-RA
chr3L	1667590	1667611	2	-	Exon/CD	RpL23A-RA
chr3L	1667599	1667620	2	-	Exon/CD	RpL23A-RA
chr3L	1667626	1667647	4	-	Exon/CD	RpL23A-RA
chr3L	1667671	1667692	2	-	Exon/CD	RpL23A-RA
chr3L	1667677	1667698	4	-	Exon/CD	RpL23A-RA
chr3L	1668003	1668024	2	-	Exon/CD	RpL23A-RA
chrX	1668198	1668219	20	+	5'UTR	Adar-RC
chr3R	1677485	1677506	3	-	Exon/CD	disp-RA
chrX	1677845	1677866	2	+	3'UTR	Adar-RI
chr3RHet	1687409	1687430	2	-	Exon/CD	CG41099-RD
chr3RHet	1688078	1688099	3	-	Exon/CD	CG41099-RD
chr3L	1695425	1695446	2	+	Exon/CD	CG12011-RA
chr3L	1695553	1695574	2	+	Exon/CD	CG12011-RA
chr3RHet	1703177	1703198	2	-	Exon/CD	CG41099-RD
chr3RHet	1703220	1703241	2	-	Exon/CD	CG41099-RD
chr3L	1716278	1716299	3	-	3'UTR	drpr-RF
chr2L	1725160	1725181	3	-	3'UTR	Eno-RE
chr2L	1726326	1726347	2	-	Exon/CD	Eno-RE
chr3L	1730709	1730730	6	-	5'UTR	drpr-RF
chr3L	1750429	1750450	2	+	Exon/CD	CG13921-RE
chr3L	1750774	1750795	2	+	Exon/CD	CG13921-RE
chr2L	1751228	1751249	2	-	Exon/CD	CG17712-RA
chr3L	1752290	1752311	2	+	3'UTR	CG13921-RE
chrX	1752316	1752337	2	-	3'UTR	CG14812-RB
chrX	1755728	1755749	2	-	5'UTR	deltaCOP-RA
chrX	1764086	1764107	3	+	Exon/CD	CG14803-RB
chrX	1768689	1768710	2	+	Exon/CD	Vps26-RA
chrX	1769130	1769151	2	+	Exon/CD	Vps26-RA
chr3L	1774568	1774589	2	-	Exon/CD	CG13933-RB
chr3L	1776562	1776583	2	+	Exon/CD	CG12018-RA
chr3L	1778121	1778142	2	+	Exon/CD	mRpL46-RA
chr3L	1779909	1779930	2	-	Exon/CD	alpha-Spec-RA
chrX	1785438	1785459	2	-	3'UTR	arm-RF
chrX	1785485	1785506	2	-	3'UTR	arm-RF
chrX	1785574	1785595	2	-	3'UTR	arm-RF
chrX	1785576	1785597	3	-	3'UTR	arm-RF
chrX	1785587	1785608	2	-	3'UTR	arm-RF
chrX	1785672	1785693	2	-	3'UTR	arm-RF
chrX	1785678	1785699	3	-	3'UTR	arm-RF
chrX	1785804	1785825	2	-	3'UTR	arm-RF
chrX	1785867	1785888	3	-	Exon/CD	arm-RF
chrX	1785915	1785936	2	-	Exon/CD	arm-RF
chr3L	1788502	1788523	2	-	Exon/CD	alpha-Spec-RA
chrX	1788554	1788575	5	-	Exon/CD	arm-RF
chrX	1788575	1788596	4	-	Exon/CD	arm-RF
chrX	1788641	1788662	2	-	Exon/CD	arm-RF
chrX	1788743	1788764	2	-	Exon/CD	arm-RF
chrX	1788764	1788785	2	-	Exon/CD	arm-RF
chrX	1788895	1788916	2	-	Exon/CD	arm-RF
chrX	1789145	1789166	2	-	Exon/CD	arm-RF
chrX	1789327	1789348	2	-	Exon/CD	arm-RF
chrX	1789753	1789774	3	-	Exon/CD	arm-RF
chrX	1789817	1789838	3	-	Exon/CD	arm-RF
chrX	1790116	1790137	4	-	Exon/CD	arm-RF
chrX	1790133	1790154	3	-	Exon/CD	arm-RF
chrX	1790213	1790234	4	-	Exon/CD	arm-RF
chrX	1790300	1790321	2	-	Exon/CD	arm-RF
chrX	1790348	1790369	2	-	Exon/CD	arm-RF
chrX	1800502	1800523	2	-	Exon/CD	Edem1-RE
chr3RHet	1813921	1813942	2	-	Exon/CD	Tim17b-RB
chr3R	1826221	1826242	2	-	3'UTR	Rm62-RI
chr3R	1826387	1826408	2	-	3'UTR	Rm62-RI
chr3R	1826511	1826532	3	-	3'UTR	Rm62-RI
chr3R	1826575	1826596	2	-	3'UTR	Rm62-RI
chr3R	1826584	1826605	3	-	3'UTR	Rm62-RI
chr3R	1826601	1826622	2	-	3'UTR	Rm62-RI
chr3R	1826624	1826645	2	-	3'UTR	Rm62-RI
chr3R	1826739	1826760	2	-	3'UTR	Rm62-RI
chr3R	1826891	1826912	2	-	Exon/CD	Rm62-RI
chr3R	1827354	1827375	3	-	Exon/CD	Rm62-RI
chr3R	1827389	1827410	3	-	Exon/CD	Rm62-RI
chr3R	1827401	1827422	2	-	Exon/CD	Rm62-RI
chr3R	1830115	1830136	2	-	Exon/CD	Rm62-RI
chr3R	1830312	1830333	2	-	Exon/CD	Rm62-RI
chr3R	1830531	1830552	2	-	Exon/CD	Rm62-RI
chr3R	1833876	1833897	4	-	5'UTR	Rm62-RE
chrX	1835169	1835190	2	+	Exon/CD	CG3587-RA
chr2R	1858119	1858140	2	-	Exon/CD	BubR1-RA
chr3L	1858828	1858849	2	+	3'UTR	CG12024-RA
chr3L	1859197	1859218	2	-	3'UTR	R-RC
chr3L	1859435	1859456	2	-	3'UTR	R-RC
chr3L	1859472	1859493	2	-	3'UTR	R-RC
chr3L	1859600	1859621	4	-	3'UTR	R-RC
chr3L	1859611	1859632	3	-	3'UTR	R-RC
chr3L	1860070	1860091	2	-	3'UTR	R-RC
chr3L	1860079	1860100	2	-	3'UTR	R-RC
chr3L	1860149	1860170	2	-	3'UTR	R-RC
chr3L	1860223	1860244	2	-	3'UTR	R-RC
chr2R	1860252	1860273	2	-	Exon/CD	BubR1-RA
chr3L	1860486	1860507	3	-	3'UTR	R-RC
chr3L	1861298	1861319	2	-	5'UTR	R-RC
chr3L	1861348	1861369	2	-	5'UTR	R-RC
chr3L	1861389	1861410	3	-	5'UTR	R-RC
chr3L	1861416	1861437	2	-	5'UTR	R-RC
chr3L	1861426	1861447	2	-	5'UTR	R-RC
chr2R	1862625	1862646	2	-	3'UTR	mle-RC
chr3L	1865514	1865535	3	+	5'UTR	CG12025-RC
chr3L	1865525	1865546	2	+	5'UTR	CG12025-RC
chr2R	1869805	1869826	2	+	5'UTR	Src42A-RA
chr2R	1869816	1869837	2	+	5'UTR	Src42A-RA
chr3L	1871689	1871710	2	-	3'UTR	dre4-RA
chr3L	1872654	1872675	2	-	Exon/CD	dre4-RA
chr3L	1875555	1875576	2	-	Exon/CD	dre4-RA
chr2L	1884828	1884849	2	+	5'UTR	CG7337-RE
chr3L	1895093	1895114	5	-	Exon/CD	CG1887-RF
chr2R	1896803	1896824	2	+	Exon/CD	Src42A-RB
chr2R	1898801	1898822	2	+	Exon/CD	Src42A-RB
chr3RHet	1899047	1899068	2	-	5'UTR	Alg-2-RC
chr2R	1901597	1901618	2	-	3'UTR	Act42A-RA
chr2R	1901726	1901747	2	-	3'UTR	Act42A-RA
chr2R	1902002	1902023	2	-	Exon/CD	Act42A-RA
chr2R	1902059	1902080	3	-	Exon/CD	Act42A-RA
chr2R	1902287	1902308	2	-	Exon/CD	Act42A-RA
chr2R	1902508	1902529	2	-	Exon/CD	Act42A-RA
chr2R	1903102	1903123	2	-	5'UTR	Act42A-RA
chr2L	1909691	1909712	4	+	5'UTR	CG7337-RE
chrX	1910062	1910083	2	+	Exon/CD	east-RD
chrX	1913978	1913999	2	+	Exon/CD	east-RD
chrX	1916139	1916160	2	+	Exon/CD	east-RD
chrX	1916158	1916179	2	+	Exon/CD	east-RD
chr2R	1919623	1919644	2	-	Exon/CD	SCAP-RA
chrX	1920541	1920562	2	-	Exon/CD	Actn-RC
chr2R	1923282	1923303	2	-	5'UTR	SCAP-RA
chr2L	1936018	1936039	2	+	Exon/CD	CG7337-RB
chr2L	1936024	1936045	3	+	Exon/CD	CG7337-RB
chr3L	1941531	1941552	2	+	Exon/CD	Mfap1-RA
chr3L	1941922	1941943	2	+	Exon/CD	Mfap1-RA
chr3L	1942547	1942568	2	+	Exon/CD	Mfap1-RA
chr3L	1945934	1945955	2	-	Exon/CD	mu2-RB
chrX	1956987	1957008	2	-	Exon/CD	CG4281-RA
chr2R	1962927	1962948	2	-	Exon/CD	CG7845-RB
chr2R	1963376	1963397	2	-	Exon/CD	CG7845-RB
chr3RHet	1964446	1964467	2	+	Exon/CD	Parp-RB
chr3L	1966782	1966803	3	+	3'UTR	SCOT-RC
chr2R	1968403	1968424	2	-	3'UTR	Ars2-RD
chr2R	1968411	1968432	2	-	3'UTR	Ars2-RD
chr2R	1969327	1969348	2	-	Exon/CD	Ars2-RD
chr3L	1969650	1969671	2	-	5'UTR	CG1927-RA
chr3L	1969802	1969823	2	-	5'UTR	CG1927-RA
chr2R	1970488	1970509	2	-	Exon/CD	Ars2-RD
chr2R	1971343	1971364	3	-	Exon/CD	Ars2-RD
chr2R	1972696	1972717	2	-	Exon/CD	Ars2-RD
chrX	1973065	1973086	2	-	Exon/CD	CG16903-RA
chrX	1973433	1973454	2	-	Exon/CD	CG16903-RA
chrX	2007236	2007257	2	+	3'UTR	csw-RC
chr2R	2018704	2018725	3	-	5'UTR	EcR-RG
chr2R	2018894	2018915	2	-	5'UTR	EcR-RG
chr2R	2019074	2019095	3	-	5'UTR	EcR-RG
chr2R	2019180	2019201	2	-	5'UTR	EcR-RG
chr2R	2019316	2019337	2	-	5'UTR	EcR-RG
chr3RHet	2026455	2026476	2	+	Exon/CD	Parp-RB
chrX	2030181	2030202	2	-	5'UTR	ph-p-RC
chr2L	2042514	2042535	2	+	Exon/CD	Su(dx)-RC
chr2L	2043628	2043649	2	+	3'UTR	Su(dx)-RC
chrX	2044548	2044569	2	-	3'UTR	wapl-RC
chr2L	2046497	2046518	2	+	Exon/CD	Kebab-RB
chrX	2052353	2052374	2	-	5'UTR	wapl-RC
chrX	2052360	2052381	2	-	5'UTR	wapl-RC
chr2R	2069552	2069573	2	-	3'UTR	Ptr-RA
chr2R	2071152	2071173	2	-	Exon/CD	Ptr-RA
chrX	2076943	2076964	2	-	Exon/CD	Nmd3-RA
chr2R	2120820	2120841	3	+	5'UTR	bin3-RC
chr2R	2120972	2120993	3	+	5'UTR	bin3-RC
chr2R	2121037	2121058	9	+	5'UTR	bin3-RC
chr2R	2126968	2126989	2	+	Exon/CD	bin3-RC
chrX	2141638	2141659	2	-	3'UTR	crn-RA
chrX	2143201	2143222	2	-	Exon/CD	crn-RA
chr2L	2145628	2145649	2	-	3'UTR	CG11723-RB
chr2L	2146555	2146576	2	-	Exon/CD	CG11723-RB
chr2L	2156260	2156281	2	+	3'UTR	CG15382-RA
chr2L	2156632	2156653	2	+	3'UTR	CG15382-RA
chr2L	2156802	2156823	2	-	3'UTR	aop-RA
chr2L	2157061	2157082	3	-	3'UTR	aop-RA
chr2L	2158060	2158081	2	-	3'UTR	aop-RA
chrX	2160101	2160122	2	-	Exon/CD	CG2924-RE
chr2L	2161439	2161460	2	-	5'UTR	aop-RA
chrX	2163498	2163519	2	-	5'UTR	CG2924-RE
chrX	2163683	2163704	2	-	5'UTR	CG2924-RE
chrX	2165491	2165512	3	-	3'UTR	CG2918-RB
chrX	2167123	2167144	2	-	Exon/CD	CG2918-RB
chr3R	2171114	2171135	2	-	Exon/CD	SmD2-RA
chr3R	2171543	2171564	2	-	5'UTR	SmD2-RA
chrX	2173459	2173480	2	-	3'UTR	CG2865-RB
chrX	2174584	2174605	2	-	3'UTR	CG2865-RB
chrX	2174707	2174728	2	-	3'UTR	CG2865-RB
chrX	2174732	2174753	2	-	3'UTR	CG2865-RB
chrX	2175604	2175625	2	-	Exon/CD	CG2865-RB
chrX	2176203	2176224	2	-	Exon/CD	CG2865-RB
chr3R	2176731	2176752	2	+	5'UTR	Pak-RA
chr3R	2176870	2176891	2	+	5'UTR	Pak-RA
chr2L	2177962	2177983	5	-	5'UTR	aop-RC
chr2L	2178099	2178120	4	-	5'UTR	aop-RC
chr2L	2178139	2178160	2	-	5'UTR	aop-RC
chr2L	2178267	2178288	2	-	5'UTR	aop-RC
chr2L	2178380	2178401	2	-	5'UTR	aop-RC
chr2L	2178386	2178407	2	-	5'UTR	aop-RC
chr2L	2178392	2178413	2	-	5'UTR	aop-RC
chr2L	2178556	2178577	2	-	5'UTR	aop-RC
chr2L	2178675	2178696	3	-	5'UTR	aop-RC
chrX	2186717	2186738	2	-	5'UTR	CG2865-RB
chrX	2187066	2187087	4	-	5'UTR	CG2865-RB
chrX	2187199	2187220	14	-	5'UTR	CG2865-RB
chrX	2187273	2187294	6	-	5'UTR	CG2865-RB
chrX	2187287	2187308	2	-	5'UTR	CG2865-RB
chrX	2187290	2187311	5	-	5'UTR	CG2865-RB
chr3R	2191727	2191748	2	-	Exon/CD	CG42724-RK
chr3R	2193692	2193713	2	-	Exon/CD	CG42724-RK
chr3L	2197783	2197804	2	+	Exon/CD	CG8960-RB
chr3L	2197813	2197834	2	+	Exon/CD	CG8960-RB
chr3R	2204632	2204653	2	-	Exon/CD	CG1024-RD
chr3R	2206739	2206760	2	+	Exon/CD	TfIIFalpha-RA
chr3R	2207878	2207899	2	+	Exon/CD	TfIIFalpha-RA
chr3R	2208164	2208185	2	+	Exon/CD	TfIIFalpha-RA
chr3R	2215051	2215072	2	-	3'UTR	Dmtn-RE
chr2L	2216899	2216920	2	-	5'UTR	CG15386-RA
chr3R	2217989	2218010	2	-	5'UTR	Dmtn-RE
chr3R	2218176	2218197	3	-	5'UTR	Dmtn-RE
chr2L	2218392	2218413	2	+	Exon/CD	mio-RA
chr2L	2225572	2225593	2	-	3'UTR	CG15387-RB
chr2L	2227028	2227049	3	+	5'UTR	rti-RA
chr3R	2233265	2233286	5	+	5'UTR	gpp-RE
chrX	2234560	2234581	3	+	5'UTR	phl-RA
chrX	2237717	2237738	3	+	3'UTR	phl-RA
chr3LHet	2254107	2254128	2	+	Exon/CD	vtd-RB
chr3LHet	2254347	2254368	2	+	Exon/CD	vtd-RB
chr3LHet	2254918	2254939	2	+	Exon/CD	vtd-RB
chr3LHet	2254927	2254948	2	+	Exon/CD	vtd-RB
chr3R	2279503	2279524	2	-	Exon/CD	CG9727-RC
chr3R	2282953	2282974	2	+	5'UTR	Zif-RA
chr3R	2283023	2283044	2	+	Exon/CD	Zif-RA
chrX	2336417	2336438	2	-	Exon/CD	tko-RC
chrX	2342284	2342305	2	+	5'UTR	z-RC
chr2L	2359300	2359321	2	-	3'UTR	Rab5-RE
chr2L	2359640	2359661	2	-	3'UTR	Rab5-RE
chr2L	2365387	2365408	3	+	5'UTR	Axud1-RC
chr2L	2368546	2368567	2	+	Exon/CD	Axud1-RD
chr2L	2369370	2369391	2	+	3'UTR	Axud1-RD
chr2L	2372580	2372601	2	-	Exon/CD	CG3609-RB
chr3LHet	2398162	2398183	3	+	Exon/CD	RpL15-RA
chr3LHet	2398224	2398245	8	+	Exon/CD	RpL15-RA
chr3LHet	2398258	2398279	2	+	Exon/CD	RpL15-RA
chr3LHet	2398262	2398283	2	+	Exon/CD	RpL15-RA
chr3LHet	2398293	2398314	3	+	Exon/CD	RpL15-RA
chr3LHet	2398303	2398324	3	+	Exon/CD	RpL15-RA
chr3LHet	2398373	2398394	2	+	Exon/CD	RpL15-RA
chr3LHet	2398414	2398435	2	+	Exon/CD	RpL15-RA
chr3L	2407955	2407976	2	+	Exon/CD	CG45186-RAG
chr3LHet	2410020	2410041	2	+	Exon/CD	Dbp80-RE
chr3L	2439546	2439567	2	+	5'UTR	CG45186-RV
chr3L	2443589	2443610	3	+	Exon/CD	CG45186-RV
chr3L	2444925	2444946	2	+	Exon/CD	CG45186-RV
chr2L	2451577	2451598	4	+	5'UTR	dpp-RC
chr2L	2455398	2455419	4	+	Exon/CD	dpp-RE
chr2L	2455429	2455450	2	+	Exon/CD	dpp-RE
chr3L	2463269	2463290	2	+	Exon/CD	CG45186-RC
chr3L	2467090	2467111	2	+	5'UTR	CG45186-RY
chr3L	2467187	2467208	4	+	5'UTR	CG45186-RY
chrX	2480034	2480055	2	+	5'UTR	wds-RA
chrX	2481124	2481145	2	+	Exon/CD	wds-RA
chr3R	2482064	2482085	2	-	3'UTR	CG1307-RE
chr3R	2482162	2482183	3	-	3'UTR	CG1307-RE
chr3R	2482215	2482236	2	-	3'UTR	CG1307-RE
chrX	2483097	2483118	2	+	5'UTR	egh-RC
chrX	2493538	2493559	2	-	3'UTR	Klp3A-RA
chrX	2494442	2494463	2	-	Exon/CD	Klp3A-RA
chrX	2495233	2495254	2	-	Exon/CD	Klp3A-RA
chrX	2497312	2497333	3	-	Exon/CD	Klp3A-RA
chr3L	2497708	2497729	2	+	Exon/CD	CG45186-RAA
chr3L	2498541	2498562	2	+	Exon/CD	CG45186-RAA
chr3L	2498750	2498771	2	+	3'UTR	CG45186-RAA
chr3L	2503229	2503250	2	-	Exon/CD	CG16758-RG
chrX	2503376	2503397	2	-	3'UTR	CG8636-RA
chrX	2503401	2503422	3	-	Exon/CD	CG8636-RA
chrX	2504062	2504083	2	-	Exon/CD	CG8636-RA
chrX	2504082	2504103	3	-	Exon/CD	CG8636-RA
chr2R	2512820	2512841	2	-	3'UTR	Vha16-1-RB
chr2R	2513722	2513743	2	-	3'UTR	Vha16-1-RB
chr2R	2514823	2514844	2	-	3'UTR	Vha16-1-RB
chr2R	2514906	2514927	2	-	3'UTR	Vha16-1-RB
chr2R	2519579	2519600	2	-	Exon/CD	Vha16-1-RB
chrX	2523063	2523084	2	+	Exon/CD	PI4KIIIalpha-RC
chr2R	2526764	2526785	3	+	Exon/CD	Bap170-RA
chr2R	2526959	2526980	2	+	Exon/CD	Bap170-RA
chrX	2527311	2527332	2	+	Exon/CD	PI4KIIIalpha-RC
chr2R	2527646	2527667	3	+	Exon/CD	Bap170-RA
chrX	2535233	2535254	2	+	5'UTR	sgg-RN
chrX	2535870	2535891	2	+	5'UTR	sgg-RN
chrX	2537167	2537188	3	+	5'UTR	sgg-RG
chrX	2537266	2537287	3	+	5'UTR	sgg-RG
chr2R	2543140	2543161	2	-	3'UTR	geminin-RB
chr2R	2543151	2543172	2	-	Exon/CD	geminin-RB
chr2R	2543271	2543292	2	-	Exon/CD	geminin-RB
chr2R	2543373	2543394	2	-	Exon/CD	geminin-RB
chr2R	2543387	2543408	2	-	Exon/CD	geminin-RB
chr2R	2543523	2543544	2	-	Exon/CD	geminin-RB
chr2R	2543613	2543634	2	-	Exon/CD	geminin-RB
chr2R	2545340	2545361	3	+	Exon/CD	sced-RB
chr2R	2549883	2549904	2	+	5'UTR	Adf1-RB
chr2R	2549919	2549940	2	+	5'UTR	Adf1-RB
chr3L	2555687	2555708	3	-	3'UTR	msn-RI
chr3L	2556079	2556100	4	-	3'UTR	msn-RI
chr3L	2556203	2556224	3	-	3'UTR	msn-RI
chrX	2564019	2564040	3	+	Exon/CD	sgg-RM
chrX	2570662	2570683	4	+	Exon/CD	CR45197-RA
chr2L	2576309	2576330	2	-	Exon/CD	insv-RB
chr2L	2578055	2578076	2	+	Exon/CD	Elba2-RA
chr2L	2578118	2578139	2	+	Exon/CD	Elba2-RA
chr3R	2578639	2578660	2	-	3'UTR	zen-RA
chr2L	2579746	2579767	3	-	Exon/CD	CG3214-RB
chr2L	2580682	2580703	2	+	Exon/CD	Arpc5-RB
chr3R	2581693	2581714	2	-	3'UTR	bcd-RE
chr2R	2583518	2583539	2	-	Exon/CD	Mob4-RB
chr2L	2583586	2583607	2	-	Exon/CD	Drp1-RB
chr3L	2585647	2585668	2	-	Exon/CD	msn-RI
chr3L	2585693	2585714	2	-	5'UTR	msn-RI
chr2R	2585945	2585966	2	+	Exon/CD	Rab2-RB
chr2R	2586180	2586201	2	+	3'UTR	Rab2-RB
chr2R	2586255	2586276	2	+	3'UTR	Rab2-RB
chr3L	2587798	2587819	3	+	Exon/CD	RpL8-RA
chr3L	2588075	2588096	2	+	Exon/CD	RpL8-RA
chr3L	2588141	2588162	2	+	Exon/CD	RpL8-RA
chr3L	2588266	2588287	3	+	Exon/CD	RpL8-RA
chr3L	2588330	2588351	2	+	Exon/CD	RpL8-RA
chr3L	2588338	2588359	3	+	Exon/CD	RpL8-RA
chr3L	2588354	2588375	3	+	Exon/CD	RpL8-RA
chr3L	2588420	2588441	3	+	Exon/CD	RpL8-RA
chr3L	2588516	2588537	4	+	Exon/CD	RpL8-RA
chr3L	2588567	2588588	2	+	Exon/CD	RpL8-RA
chr3L	2588690	2588711	2	+	Exon/CD	RpL8-RA
chr3L	2588699	2588720	4	+	Exon/CD	RpL8-RA
chr3L	2588808	2588829	3	+	3'UTR	RpL8-RA
chr3R	2589191	2589212	2	+	5'UTR	Ama-RA
chr3R	2589685	2589706	2	+	Exon/CD	Ama-RA
chr3R	2589690	2589711	2	+	Exon/CD	Ama-RA
chr3R	2589754	2589775	2	+	Exon/CD	Ama-RA
chr2R	2590346	2590367	2	-	3'UTR	CG45092-RF
chr3R	2590416	2590437	2	+	Exon/CD	Ama-RA
chr3R	2590493	2590514	4	+	Exon/CD	Ama-RA
chr3R	2590955	2590976	2	+	3'UTR	Ama-RA
chr3L	2592762	2592783	2	+	Exon/CD	dos-RA
chr2R	2592856	2592877	2	-	Exon/CD	CG45092-RF
chr2R	2593050	2593071	2	-	Exon/CD	CG45092-RF
chrX	2608999	2609020	2	+	Exon/CD	CG2694-RD
chrX	2624553	2624574	2	-	Exon/CD	ttm50-RA
chr3L	2637439	2637460	4	+	Exon/CD	MEP-1-RE
chr3L	2637685	2637706	3	+	Exon/CD	MEP-1-RE
chr3L	2641098	2641119	2	+	3'UTR	MEP-1-RE
chr2R	2642978	2642999	2	+	3'UTR	Eb1-RA
chr2R	2643939	2643960	2	-	Exon/CD	CG3420-RB
chr2R	2644238	2644259	2	-	Exon/CD	CG3420-RB
chrX	2677204	2677225	2	-	3'UTR	CG32795-RE
chrX	2682617	2682638	2	-	Exon/CD	CG32795-RE
chr2R	2695868	2695889	2	+	Exon/CD	SdhB-RA
chr2R	2697583	2697604	2	-	3'UTR	ubl-RA
chr2R	2700470	2700491	2	+	Exon/CD	koi-RE
chr2R	2701640	2701661	2	+	Exon/CD	koi-RE
chr2R	2749891	2749912	2	-	3'UTR	coro-RB
chr2R	2750192	2750213	3	-	3'UTR	coro-RB
chr2L	2753311	2753332	3	+	5'UTR	Bacc-RA
chr2L	2753314	2753335	2	+	5'UTR	Bacc-RA
chr2L	2753319	2753340	2	+	5'UTR	Bacc-RA
chr2L	2753326	2753347	2	+	5'UTR	Bacc-RA
chr2L	2753331	2753352	2	+	5'UTR	Bacc-RA
chr2R	2754187	2754208	2	-	Exon/CD	coro-RB
chr2L	2756549	2756570	2	+	3'UTR	Bacc-RA
chr2L	2756615	2756636	4	+	3'UTR	Bacc-RA
chr2L	2756626	2756647	4	+	3'UTR	Bacc-RA
chr3R	2757399	2757420	2	-	5'UTR	Antp-RK
chr2L	2761596	2761617	2	+	Exon/CD	Trn-SR-RA
chr2L	2761611	2761632	2	+	Exon/CD	Trn-SR-RA
chr2L	2762609	2762630	2	+	Exon/CD	Trn-SR-RA
chr2L	2763420	2763441	2	+	3'UTR	Trn-SR-RA
chr3L	2767057	2767078	2	+	5'UTR	CG1240-RA
chr2L	2767901	2767922	2	+	5'UTR	Taf10-RA
chr3L	2768184	2768205	2	+	3'UTR	CG1240-RA
chr2L	2768370	2768391	2	+	Exon/CD	Taf10-RA
chr2L	2769090	2769111	2	-	Exon/CD	colt-RA
chr3L	2769252	2769273	2	-	3'UTR	CG9977-RA
chr2L	2770679	2770700	3	+	Exon/CD	CG2862-RB
chr3L	2776950	2776971	2	+	Exon/CD	Atg2-RB
chr3L	2789928	2789949	2	-	Exon/CD	CG43444-RD
chr3L	2792843	2792864	2	-	Exon/CD	CG43444-RD
chr3R	2824168	2824189	2	-	5'UTR	Antp-RM
chr3R	2824330	2824351	3	-	5'UTR	Antp-RM
chr3R	2824467	2824488	2	-	5'UTR	Antp-RM
chr2L	2839522	2839543	2	+	3'UTR	Cpr23B-RA
chr2L	2856543	2856564	2	+	Exon/CD	RpS21-RF
chr2R	2863967	2863988	2	-	3'UTR	vimar-RC
chr2R	2866027	2866048	2	-	Exon/CD	vimar-RC
chrX	2867464	2867485	2	-	5'UTR	rst-RB
chrX	2867570	2867591	2	-	5'UTR	rst-RB
chr2L	2868821	2868842	2	-	3'UTR	CG31694-RA
chr3L	2870186	2870207	2	-	Exon/CD	CG43444-RB
chr2L	2870795	2870816	2	-	Exon/CD	CG31694-RA
chr2L	2871286	2871307	2	-	Exon/CD	CG31694-RA
chr3L	2871776	2871797	2	-	5'UTR	CG43444-RB
chr3L	2871839	2871860	3	-	5'UTR	CG43444-RB
chr3L	2872031	2872052	4	-	5'UTR	CG43444-RB
chr3L	2872120	2872141	3	-	5'UTR	CG43444-RB
chr3L	2872124	2872145	2	-	5'UTR	CG43444-RB
chr3L	2872300	2872321	2	-	5'UTR	CG43444-RB
chr3L	2872484	2872505	2	-	5'UTR	CG43444-RB
chr3L	2872611	2872632	3	-	5'UTR	CG43444-RB
chr2L	2873787	2873808	2	-	5'UTR	CG31694-RA
chr2L	2873960	2873981	2	-	5'UTR	CG31694-RA
chr2L	2874079	2874100	6	-	5'UTR	CG31694-RA
chr2L	2874318	2874339	2	-	5'UTR	CG31694-RA
chr2R	2874355	2874376	3	+	Exon/CD	CG17002-RD
chr2L	2877322	2877343	2	-	Exon/CD	Prx6005-RA
chr3L	2878985	2879006	3	-	5'UTR	CG43444-RB
chr3L	2879015	2879036	4	-	5'UTR	CG43444-RB
chr2L	2881304	2881325	2	-	Exon/CD	NTPase-RC
chr2L	2886287	2886308	2	+	5'UTR	lilli-RH
chr2L	2886300	2886321	3	+	5'UTR	lilli-RH
chr2L	2890218	2890239	11	+	5'UTR	lilli-RG
chr2L	2890508	2890529	2	+	5'UTR	lilli-RG
chr2RHet	2902224	2902245	2	+	Exon/CD	eIF-4B-RE
chr2RHet	2902400	2902421	2	+	Exon/CD	eIF-4B-RE
chr3R	2902767	2902788	2	+	Exon/CD	CG1943-RC
chr3R	2902774	2902795	2	+	Exon/CD	CG1943-RC
chr3R	2902811	2902832	2	+	Exon/CD	CG1943-RC
chr2RHet	2903008	2903029	2	+	Exon/CD	eIF-4B-RE
chr3R	2903072	2903093	3	+	3'UTR	CG1943-RC
chr3R	2903088	2903109	2	+	3'UTR	CG1943-RC
chr2RHet	2903536	2903557	2	+	3'UTR	eIF-4B-RE
chr3R	2903852	2903873	2	-	3'UTR	Ref1-RA
chr3R	2903860	2903881	2	-	3'UTR	Ref1-RA
chr3R	2903888	2903909	2	-	3'UTR	Ref1-RA
chr3R	2903996	2904017	2	-	Exon/CD	Ref1-RA
chr3R	2904618	2904639	3	-	Exon/CD	Ref1-RA
chr3R	2904640	2904661	2	-	Exon/CD	Ref1-RA
chr3R	2905047	2905068	3	-	Exon/CD	Ref1-RA
chr2R	2905645	2905666	2	+	3'UTR	Tsp42Ee-RB
chr3R	2906005	2906026	2	-	5'UTR	Ref1-RA
chr3R	2906016	2906037	3	-	5'UTR	Ref1-RA
chr3R	2912397	2912418	2	+	5'UTR	alphaTub84B-RA
chr3R	2912432	2912453	4	+	5'UTR	alphaTub84B-RA
chr3R	2912995	2913016	2	+	Exon/CD	alphaTub84B-RA
chr3R	2913025	2913046	2	+	Exon/CD	alphaTub84B-RA
chr3R	2913058	2913079	2	+	Exon/CD	alphaTub84B-RA
chr3R	2913063	2913084	2	+	Exon/CD	alphaTub84B-RA
chr3R	2913205	2913226	3	+	Exon/CD	alphaTub84B-RA
chr3R	2913222	2913243	2	+	Exon/CD	alphaTub84B-RA
chr3R	2913265	2913286	3	+	Exon/CD	alphaTub84B-RA
chr3R	2913421	2913442	3	+	Exon/CD	alphaTub84B-RA
chr3R	2913496	2913517	3	+	Exon/CD	alphaTub84B-RA
chr3R	2913499	2913520	3	+	Exon/CD	alphaTub84B-RA
chr3R	2913595	2913616	5	+	Exon/CD	alphaTub84B-RA
chr3R	2913609	2913630	2	+	Exon/CD	alphaTub84B-RA
chr3R	2913657	2913678	3	+	Exon/CD	alphaTub84B-RA
chr3R	2913711	2913732	9	+	Exon/CD	alphaTub84B-RA
chr3R	2913715	2913736	3	+	Exon/CD	alphaTub84B-RA
chr3R	2913790	2913811	2	+	Exon/CD	alphaTub84B-RA
chr3R	2913841	2913862	3	+	Exon/CD	alphaTub84B-RA
chr3R	2913868	2913889	2	+	Exon/CD	alphaTub84B-RA
chr3R	2913987	2914008	3	+	Exon/CD	alphaTub84B-RA
chr3R	2914009	2914030	2	+	Exon/CD	alphaTub84B-RA
chr3R	2914023	2914044	6	+	Exon/CD	alphaTub84B-RA
chr3R	2914159	2914180	4	+	Exon/CD	alphaTub84B-RA
chr3R	2914237	2914258	2	+	Exon/CD	alphaTub84B-RA
chr3R	2914264	2914285	4	+	Exon/CD	alphaTub84B-RA
chr3R	2914306	2914327	2	+	3'UTR	alphaTub84B-RA
chr3R	2914399	2914420	5	+	3'UTR	alphaTub84B-RA
chr3R	2914463	2914484	21	+	3'UTR	alphaTub84B-RA
chr3R	2924697	2924718	2	-	Exon/CD	Alh-RJ
chr3R	2926944	2926965	3	-	Exon/CD	Alh-RJ
chr3R	2933866	2933887	5	-	5'UTR	Alh-RJ
chr2L	2946753	2946774	2	+	Exon/CD	lilli-RD
chr2L	2947656	2947677	2	+	Exon/CD	lilli-RD
chr2L	2969443	2969464	2	-	Exon/CD	Ts-RA
chr2L	2971329	2971350	2	-	Exon/CD	Rrp1-RA
chr2L	2971740	2971761	2	-	Exon/CD	Rrp1-RA
chr2L	2973953	2973974	2	+	Exon/CD	gammaTub23C-RA
chr3R	2975326	2975347	3	-	Exon/CD	gfzf-RB
chr3R	2976556	2976577	2	-	5'UTR	gfzf-RB
chr3R	2976585	2976606	3	-	5'UTR	gfzf-RB
chr2L	2978058	2978079	2	+	Exon/CD	CG3165-RA
chr3R	2978230	2978251	2	+	Exon/CD	Sas-4-RA
chr2L	2978842	2978863	2	-	Exon/CD	CG9643-RB
chr2L	2979058	2979079	2	-	Exon/CD	CG9643-RB
chr3R	2979398	2979419	2	+	Exon/CD	Sas-4-RA
chr3R	2980328	2980349	2	-	Exon/CD	MAGE-RA
chr2L	2981140	2981161	2	-	Exon/CD	Chd1-RC
chr2L	2981595	2981616	2	-	Exon/CD	Chd1-RC
chr2L	2988851	2988872	2	+	Exon/CD	Bem46-RA
chr2L	2993086	2993107	2	+	5'UTR	CG3558-RC
chr2L	2999619	2999640	2	+	5'UTR	CG17265-RA
chr2L	2999740	2999761	2	+	5'UTR	CG17265-RA
chr2L	3014671	3014692	2	+	Exon/CD	CG17265-RA
chr2L	3014833	3014854	2	+	Exon/CD	CG17265-RA
chr2L	3018202	3018223	2	-	5'UTR	CG17224-RC
chr2L	3023338	3023359	2	+	5'UTR	CG3542-RA
chr2L	3024718	3024739	2	+	Exon/CD	CG3542-RA
chr2L	3025864	3025885	2	+	Exon/CD	CG3542-RA
chr2L	3026536	3026557	3	-	3'UTR	CG3605-RB
chr2L	3027117	3027138	2	-	Exon/CD	CG3605-RB
chr2L	3027546	3027567	2	-	Exon/CD	CG3605-RB
chr2L	3027918	3027939	2	-	Exon/CD	CG3605-RB
chrX	3028955	3028976	2	+	5'UTR	N-RA
chrX	3029052	3029073	4	+	5'UTR	N-RA
chrX	3029488	3029509	6	+	5'UTR	N-RA
chrX	3029560	3029581	5	+	5'UTR	N-RA
chrX	3029609	3029630	3	+	5'UTR	N-RA
chr2L	3035649	3035670	2	-	Exon/CD	CG17259-RB
chr3L	3044516	3044537	2	-	3'UTR	scramb2-RA
chrX	3050287	3050308	2	+	Exon/CD	N-RA
chr3L	3056086	3056107	2	-	3'UTR	CG32486-RD
chrX	3059598	3059619	2	+	Exon/CD	N-RA
chrX	3062617	3062638	2	+	Exon/CD	N-RA
chrX	3064319	3064340	2	+	Exon/CD	N-RA
chrX	3065529	3065550	2	+	3'UTR	N-RA
chr3L	3070315	3070336	2	-	Exon/CD	CG32486-RD
chr3L	3073126	3073147	5	+	5'UTR	CG11486-RJ
chr3L	3073168	3073189	5	+	5'UTR	CG11486-RJ
chr3L	3073193	3073214	2	+	5'UTR	CG11486-RJ
chr3L	3073248	3073269	2	+	5'UTR	CG11486-RR
chr3L	3073269	3073290	11	+	5'UTR	CG11486-RR
chr3L	3073287	3073308	4	+	5'UTR	CG11486-RR
chr3L	3073300	3073321	5	+	5'UTR	CG11486-RR
chr3R	3074670	3074691	2	-	Exon/CD	CG1227-RB
chr3R	3075231	3075252	2	-	5'UTR	CG1227-RA
chr3L	3085729	3085750	2	+	Exon/CD	CG11486-RA
chr3L	3086288	3086309	2	+	Exon/CD	CG11486-RA
chr3L	3088081	3088102	2	+	Exon/CD	CG11486-RA
chr3L	3088468	3088489	2	+	3'UTR	CG11486-RA
chr3L	3088598	3088619	2	+	3'UTR	CG11486-RA
chr3L	3114998	3115019	2	-	3'UTR	prominin-like-RD
chr2RHet	3137297	3137318	2	-	Exon/CD	uex-RE
chr3L	3143041	3143062	2	-	5'UTR	CG11537-RC
chr2L	3149244	3149265	2	-	Exon/CD	Mad-RB
chr3L	3149760	3149781	2	+	5'UTR	BtbVII-RE
chr3L	3154015	3154036	2	+	3'UTR	BtbVII-RE
chr2RHet	3154834	3154855	2	-	Exon/CD	uex-RE
chr2RHet	3154999	3155020	2	-	Exon/CD	uex-RE
chr3L	3158948	3158969	2	-	Exon/CD	NDUFS3-RA
chr2L	3159508	3159529	2	-	5'UTR	Mad-RA
chr2L	3160473	3160494	2	+	Exon/CD	gkt-RA
chr3L	3161533	3161554	2	+	Exon/CD	pfk-RB
chr3L	3162400	3162421	2	+	Exon/CD	rasp-RA
chr2R	3162737	3162758	2	-	Exon/CD	Br140-RB
chr2R	3167553	3167574	2	+	Exon/CD	Incenp-RA
chr2R	3167632	3167653	2	+	Exon/CD	Incenp-RA
chr2R	3168044	3168065	2	+	Exon/CD	Incenp-RA
chr2R	3168207	3168228	2	+	Exon/CD	Incenp-RA
chr2R	3168567	3168588	2	+	Exon/CD	Incenp-RA
chr2RHet	3179358	3179379	2	-	5'UTR	uex-RE
chrX	3183725	3183746	2	+	5'UTR	dnc-RQ
chrX	3183890	3183911	2	+	5'UTR	dnc-RQ
chrX	3183981	3184002	2	+	5'UTR	dnc-RQ
chrX	3184074	3184095	2	+	5'UTR	dnc-RQ
chrX	3184099	3184120	2	+	5'UTR	dnc-RQ
chrX	3185223	3185244	4	+	5'UTR	dnc-RR
chr3L	3194700	3194721	3	+	Exon/CD	Hsp83-RA
chr3L	3194766	3194787	2	+	Exon/CD	Hsp83-RA
chr3L	3194979	3195000	2	+	Exon/CD	Hsp83-RA
chr3L	3195840	3195861	2	+	Exon/CD	Hsp83-RA
chr3L	3195882	3195903	2	+	Exon/CD	Hsp83-RA
chr3L	3195903	3195924	3	+	Exon/CD	Hsp83-RA
chr3L	3196623	3196644	2	+	Exon/CD	Hsp83-RA
chr3L	3197133	3197154	2	-	Exon/CD	CG14966-RA
chr3L	3197493	3197514	2	-	Exon/CD	CG14966-RA
chr3L	3198019	3198040	2	-	3'UTR	CG32276-RA
chr3L	3198186	3198207	2	-	3'UTR	CG32276-RA
chr3L	3198833	3198854	2	-	5'UTR	CG32276-RA
chr2RHet	3199674	3199695	2	+	Exon/CD	Haspin-RA
chr2RHet	3200224	3200245	3	+	Exon/CD	Haspin-RA
chr2RHet	3200443	3200464	3	+	Exon/CD	Haspin-RA
chr2R	3207386	3207407	4	-	3'UTR	Dscam1-RCD
chr2R	3210304	3210325	2	-	Exon/CD	Dscam1-RCD
chr2RHet	3215054	3215075	2	+	Exon/CD	Haspin-RA
chr2RHet	3215365	3215386	2	+	Exon/CD	Haspin-RA
chr3L	3221172	3221193	4	-	3'UTR	RpL28-RB
chr3L	3221458	3221479	2	-	Exon/CD	RpL28-RB
chr3L	3221537	3221558	3	-	Exon/CD	RpL28-RB
chr3L	3221598	3221619	2	-	Exon/CD	RpL28-RB
chr3L	3221612	3221633	4	-	Exon/CD	RpL28-RB
chr3L	3221660	3221681	4	-	Exon/CD	RpL28-RB
chr3L	3221687	3221708	7	-	Exon/CD	RpL28-RB
chr3L	3221919	3221940	3	-	Exon/CD	RpL28-RB
chr3L	3224487	3224508	2	+	3'UTR	CG17737-RA
chr3L	3230164	3230185	2	+	Exon/CD	CG11505-RB
chr3L	3230233	3230254	3	+	Exon/CD	CG11505-RB
chr2RHet	3234476	3234497	2	+	Exon/CD	Haspin-RA
chrX	3267365	3267386	8	+	5'UTR	dm-RA
chrX	3267473	3267494	13	+	5'UTR	dm-RA
chrX	3267484	3267505	7	+	5'UTR	dm-RA
chrX	3269404	3269425	2	+	Exon/CD	dm-RA
chrX	3269684	3269705	2	+	Exon/CD	dm-RA
chrX	3269726	3269747	2	+	Exon/CD	dm-RA
chr2R	3270666	3270687	2	-	3'UTR	cos-RA
chr2R	3275823	3275844	2	+	Exon/CD	CG11107-RB
chr2R	3277648	3277669	2	+	Exon/CD	CG11107-RB
chr2R	3277916	3277937	4	+	Exon/CD	CG11107-RB
chrX	3279468	3279489	2	+	3'UTR	dm-RA
chr2R	3281414	3281435	2	-	Exon/CD	CG1707-RA
chr2R	3284970	3284991	2	-	3'UTR	Eaf-RD
chr2R	3286220	3286241	2	-	Exon/CD	Eaf-RD
chr3L	3328350	3328371	2	+	Exon/CD	PHGPx-RC
chr2R	3330462	3330483	2	+	5'UTR	sPLA2-RC
chr2R	3343126	3343147	2	-	Exon/CD	Inos-RA
chr3R	3356479	3356500	2	+	5'UTR	alphaTub84D-RA
chr3R	3356556	3356577	6	+	5'UTR	alphaTub84D-RA
chr3R	3356644	3356665	2	+	5'UTR	alphaTub84D-RA
chr3R	3356880	3356901	4	+	5'UTR	alphaTub84D-RA
chr3R	3356993	3357014	3	+	Exon/CD	alphaTub84D-RA
chr3R	3357293	3357314	2	+	Exon/CD	alphaTub84D-RA
chr3R	3357950	3357971	2	+	Exon/CD	alphaTub84D-RA
chr3R	3358412	3358433	2	+	3'UTR	alphaTub84D-RA
chr2R	3361458	3361479	3	-	5'UTR	Aldh-III-RI
chr2R	3361465	3361486	2	-	5'UTR	Aldh-III-RI
chr2R	3366778	3366799	2	-	3'UTR	wech-RC
chr2R	3366998	3367019	2	-	3'UTR	wech-RC
chr2R	3367245	3367266	3	-	3'UTR	wech-RC
chr2R	3367622	3367643	3	-	3'UTR	wech-RC
chr2R	3367923	3367944	2	-	3'UTR	wech-RC
chr2R	3367989	3368010	2	-	3'UTR	wech-RC
chr2R	3368312	3368333	2	-	3'UTR	wech-RC
chr2R	3368455	3368476	4	-	3'UTR	wech-RC
chr2R	3368534	3368555	3	-	3'UTR	wech-RC
chr2R	3368627	3368648	2	-	3'UTR	wech-RC
chr2R	3368638	3368659	2	-	3'UTR	wech-RC
chr2R	3368733	3368754	2	-	3'UTR	wech-RC
chr2R	3368990	3369011	2	-	3'UTR	wech-RC
chr2R	3369257	3369278	3	-	3'UTR	wech-RC
chr2R	3369869	3369890	2	-	3'UTR	wech-RC
chr2R	3370582	3370603	2	-	3'UTR	wech-RC
chr2R	3370912	3370933	2	-	Exon/CD	wech-RC
chr2R	3370947	3370968	4	-	Exon/CD	wech-RC
chr3L	3371153	3371174	2	-	3'UTR	YT521-B-RA
chr3L	3371194	3371215	2	-	3'UTR	YT521-B-RA
chr3L	3371357	3371378	5	-	3'UTR	YT521-B-RA
chr2R	3371365	3371386	2	-	Exon/CD	wech-RC
chr2R	3372127	3372148	2	-	Exon/CD	wech-RC
chr3L	3372379	3372400	2	-	Exon/CD	YT521-B-RA
chr2R	3372794	3372815	2	-	Exon/CD	wech-RC
chr2R	3373099	3373120	2	-	Exon/CD	wech-RC
chr2R	3373302	3373323	2	-	Exon/CD	wech-RC
chr2R	3373590	3373611	3	-	Exon/CD	wech-RC
chr3L	3376772	3376793	2	+	5'UTR	CG12012-RA
chr2R	3376904	3376925	3	-	5'UTR	wech-RC
chr2R	3376995	3377016	2	-	5'UTR	wech-RC
chr2R	3382205	3382226	2	-	Exon/CD	CG1620-RA
chr2R	3385862	3385883	2	-	Exon/CD	dpa-RA
chr2R	3386097	3386118	2	-	Exon/CD	dpa-RA
chr2R	3386953	3386974	2	-	Exon/CD	dpa-RA
chr3L	3401743	3401764	2	-	3'UTR	sty-RC
chr3L	3402255	3402276	2	-	3'UTR	sty-RC
chr3L	3402775	3402796	2	-	3'UTR	sty-RC
chr2R	3411542	3411563	2	-	Exon/CD	Orc1-RA
chr2R	3423176	3423197	2	+	3'UTR	Cyt-b5-RA
chr2R	3423194	3423215	3	+	3'UTR	Cyt-b5-RA
chr2R	3452802	3452823	4	-	Exon/CD	CG30499-RB
chr2R	3453605	3453626	2	-	Exon/CD	boca-RA
chr2R	3454049	3454070	2	-	Exon/CD	boca-RA
chr2L	3456618	3456639	2	-	Exon/CD	Cog3-RA
chr3L	3459733	3459754	2	-	Exon/CD	eIF5B-RE
chr2L	3464215	3464236	3	-	Exon/CD	msl-2-RA
chrX	3466264	3466285	2	-	Exon/CD	CG2875-RC
chr2R	3478083	3478104	4	+	Exon/CD	scra-RA
chr2R	3479195	3479216	3	+	Exon/CD	scra-RA
chr2R	3480694	3480715	2	+	Exon/CD	scra-RA
chr2R	3481543	3481564	2	+	Exon/CD	scra-RA
chr2L	3481710	3481731	2	-	Exon/CD	CG15414-RA
chr2R	3481784	3481805	2	+	Exon/CD	scra-RA
chr2R	3482391	3482412	2	+	Exon/CD	scra-RA
chr2R	3482507	3482528	2	+	3'UTR	scra-RA
chr2L	3547809	3547830	2	+	3'UTR	drm-RA
chr2L	3547946	3547967	2	+	3'UTR	drm-RA
chrX	3565833	3565854	2	+	5'UTR	Mnt-RD
chr2L	3580662	3580683	3	-	5'UTR	sob-RA
chr2R	3585947	3585968	2	-	5'UTR	CG1399-RG
chrX	3587042	3587063	2	+	5'UTR	Mnt-RJ
chrX	3587929	3587950	2	+	Exon/CD	Mnt-RJ
chr2R	3593754	3593775	2	-	Exon/CD	tor-RD
chr2L	3604647	3604668	2	-	3'UTR	odd-RA
chr2L	3604940	3604961	4	-	3'UTR	odd-RA
chr2R	3607352	3607373	2	-	Exon/CD	CG18812-RB
chrX	3613388	3613409	2	-	5'UTR	Rala-RC
chrX	3614102	3614123	2	+	5'UTR	tlk-RL
chrX	3615532	3615553	4	+	5'UTR	tlk-RL
chr2R	3627139	3627160	2	-	Exon/CD	CG45093-RD
chr2R	3627922	3627943	2	-	5'UTR	CG45093-RD
chr2R	3628438	3628459	2	-	5'UTR	CG45093-RD
chr2L	3632027	3632048	2	-	5'UTR	for-RJ
chr2R	3632592	3632613	2	-	5'UTR	CG45093-RD
chr2R	3666676	3666697	2	-	5'UTR	CG45093-RA
chr2R	3667159	3667180	3	-	5'UTR	CG45093-RA
chr2R	3667166	3667187	5	-	5'UTR	CG45093-RA
chr2R	3667180	3667201	2	-	5'UTR	CG45093-RA
chr2R	3667280	3667301	14	-	5'UTR	CG45093-RA
chr2R	3667305	3667326	3	-	5'UTR	CG45093-RA
chr2R	3667308	3667329	3	-	5'UTR	CG45093-RA
chr2R	3667341	3667362	10	-	5'UTR	CG45093-RA
chr2R	3669390	3669411	3	-	5'UTR	CG45093-RA
chr2R	3669885	3669906	4	-	5'UTR	CG45093-RA
chr2R	3669920	3669941	3	-	5'UTR	CG45093-RA
chr2R	3669982	3670003	2	-	5'UTR	CG45093-RA
chr2R	3670018	3670039	2	-	5'UTR	CG45093-RA
chrX	3670348	3670369	3	+	5'UTR	tlk-RI
chrX	3670430	3670451	2	+	5'UTR	tlk-RI
chrX	3674578	3674599	2	+	5'UTR	tlk-RC
chrX	3679362	3679383	2	+	Exon/CD	tlk-RC
chrX	3679479	3679500	2	+	Exon/CD	tlk-RC
chr2R	3680216	3680237	3	-	Exon/CD	Gapdh1-RB
chrX	3680365	3680386	2	+	Exon/CD	tlk-RC
chr2R	3689510	3689531	2	-	Exon/CD	Nop17l-RC
chr2R	3698210	3698231	2	-	Exon/CD	CG1550-RA
chr2R	3700275	3700296	2	+	5'UTR	CG1882-RF
chr2R	3710130	3710151	2	-	Exon/CD	cathD-RA
chr2R	3710218	3710239	2	-	Exon/CD	cathD-RA
chr3R	3729096	3729117	2	-	3'UTR	CG2943-RB
chrX	3730319	3730340	2	+	5'UTR	ec-RA
chr3R	3733015	3733036	2	-	5'UTR	CG2943-RB
chrX	3740058	3740079	2	+	5'UTR	ec-RC
chrX	3751224	3751245	2	+	3'UTR	ec-RC
chrX	3752989	3753010	2	-	Exon/CD	roX1-RE
chrX	3753027	3753048	2	-	Exon/CD	roX1-RE
chrX	3753089	3753110	3	-	Exon/CD	roX1-RE
chrX	3753190	3753211	3	-	Exon/CD	roX1-RE
chrX	3753361	3753382	3	-	Exon/CD	roX1-RE
chrX	3753901	3753922	2	-	Exon/CD	roX1-RE
chrX	3753952	3753973	2	-	Exon/CD	roX1-RE
chrX	3754025	3754046	5	-	Exon/CD	roX1-RE
chrX	3754412	3754433	2	-	Exon/CD	roX1-RE
chrX	3754755	3754776	2	-	Exon/CD	roX1-RE
chrX	3755160	3755181	2	-	Exon/CD	roX1-RE
chrX	3755541	3755562	2	-	Exon/CD	roX1-RE
chrX	3755650	3755671	3	-	Exon/CD	roX1-RE
chrX	3755766	3755787	2	-	Exon/CD	roX1-RE
chrX	3755768	3755789	14	-	Exon/CD	roX1-RE
chrX	3755787	3755808	2	-	Exon/CD	roX1-RE
chrX	3755828	3755849	5	-	Exon/CD	roX1-RE
chrX	3755844	3755865	2	-	Exon/CD	roX1-RE
chrX	3755857	3755878	3	-	Exon/CD	roX1-RE
chrX	3755888	3755909	3	-	Exon/CD	roX1-RE
chrX	3755916	3755937	3	-	Exon/CD	roX1-RE
chrX	3755944	3755965	2	-	Exon/CD	roX1-RE
chrX	3756034	3756055	2	-	Exon/CD	roX1-RE
chrX	3762292	3762313	3	-	5'UTR	yin-RA
chrX	3767184	3767205	3	+	Exon/CD	CG2930-RB
chr2L	3771923	3771944	3	+	5'UTR	bowl-RH
chr2L	3772494	3772515	4	+	5'UTR	bowl-RD
chr2L	3772552	3772573	11	+	5'UTR	bowl-RD
chrX	3772802	3772823	2	+	3'UTR	CG2930-RE
chrX	3776892	3776913	2	+	3'UTR	VhaAC39-1-RA
chr3L	3781373	3781394	5	-	5'UTR	CG32264-RD
chr3L	3787868	3787889	5	-	5'UTR	CG32264-RD
chr3L	3791292	3791313	2	+	Exon/CD	CG32266-RA
chr3R	3800319	3800340	2	-	3'UTR	CD98hc-RA
chr3R	3800447	3800468	2	-	Exon/CD	CD98hc-RA
chr3R	3800527	3800548	2	-	Exon/CD	CD98hc-RA
chr2R	3804492	3804513	2	+	5'UTR	Cul1-RB
chr2R	3805488	3805509	2	+	Exon/CD	Cul1-RA
chr3L	3806015	3806036	2	-	5'UTR	ntc-RA
chr2R	3807637	3807658	2	+	Exon/CD	Cul1-RA
chr2R	3807880	3807901	2	+	Exon/CD	Cul1-RA
chr2R	3808016	3808037	2	+	3'UTR	Cul1-RA
chr2R	3808209	3808230	2	+	3'UTR	Cul1-RA
chr2R	3810403	3810424	2	-	3'UTR	Kdm4A-RA
chr3L	3811387	3811408	2	+	5'UTR	CG12006-RA
chr2R	3811402	3811423	2	-	Exon/CD	Kdm4A-RA
chr3L	3811655	3811676	2	+	Exon/CD	CG12006-RA
chr3L	3812175	3812196	2	+	Exon/CD	CG12006-RA
chr3L	3812201	3812222	2	+	Exon/CD	CG12006-RA
chr3R	3826606	3826627	2	+	3'UTR	CG14463-RA
chr3R	3826626	3826647	2	+	3'UTR	CG14463-RA
chr2L	3827009	3827030	2	+	3'UTR	slp1-RA
chrX	3827866	3827887	2	-	Exon/CD	CG2938-RD
chr3R	3831378	3831399	2	+	3'UTR	CG2698-RI
chr3L	3836877	3836898	2	+	Exon/CD	enc-RD
chr2L	3836934	3836955	2	+	5'UTR	slp2-RA
chr2L	3837089	3837110	6	+	5'UTR	slp2-RA
chr3R	3840832	3840853	2	+	Exon/CD	Pbp95-RA
chrX	3843115	3843136	3	+	5'UTR	Vap-33A-RB
chrX	3843296	3843317	5	+	5'UTR	Vap-33A-RC
chrX	3843322	3843343	5	+	5'UTR	Vap-33A-RC
chrX	3843336	3843357	2	+	5'UTR	Vap-33A-RC
chrX	3843353	3843374	2	+	5'UTR	Vap-33A-RC
chrX	3843541	3843562	3	+	5'UTR	Vap-33A-RC
chrX	3843546	3843567	3	+	5'UTR	Vap-33A-RC
chrX	3843568	3843589	2	+	5'UTR	Vap-33A-RC
chr2R	3846300	3846321	2	-	Exon/CD	CG2915-RB
chrX	3847180	3847201	2	+	3'UTR	Vap-33A-RC
chrX	3847201	3847222	3	+	3'UTR	Vap-33A-RC
chrX	3847316	3847337	2	+	3'UTR	Vap-33A-RC
chrX	3847522	3847543	3	+	3'UTR	Vap-33A-RC
chrX	3847543	3847564	7	+	3'UTR	Vap-33A-RC
chrX	3848132	3848153	3	+	3'UTR	Vap-33A-RC
chr2R	3848257	3848278	2	-	Exon/CD	Sep5-RB
chr2R	3848571	3848592	2	-	Exon/CD	Sep5-RB
chr2R	3848874	3848895	3	-	Exon/CD	Sep5-RB
chr2R	3849042	3849063	2	-	Exon/CD	Sep5-RB
chr2R	3851456	3851477	2	+	Exon/CD	nito-RB
chr2R	3851498	3851519	2	+	Exon/CD	nito-RB
chr2R	3852429	3852450	2	+	Exon/CD	nito-RB
chr2R	3852561	3852582	2	+	Exon/CD	nito-RB
chrX	3856055	3856076	2	-	Exon/CD	lva-RD
chr3L	3897405	3897426	2	+	Exon/CD	CG14977-RB
chr3L	3904933	3904954	2	+	3'UTR	Sc2-RA
chr2R	3919310	3919331	2	+	5'UTR	Optix-RA
chr3R	3931124	3931145	2	+	5'UTR	puc-RA
chr3R	3931387	3931408	2	+	5'UTR	puc-RA
chr3R	3931526	3931547	2	+	5'UTR	puc-RA
chr3R	3931671	3931692	2	+	Exon/CD	puc-RA
chr2R	3957556	3957577	3	+	Exon/CD	lig-RD
chr2R	3957716	3957737	2	+	Exon/CD	lig-RD
chr2R	3958643	3958664	2	+	Exon/CD	lig-RD
chr2R	3958685	3958706	2	+	Exon/CD	lig-RD
chr2R	3959974	3959995	2	+	Exon/CD	lig-RD
chr2R	3961681	3961702	6	+	Exon/CD	lig-RD
chr2R	3963439	3963460	2	+	Exon/CD	lig-RD
chr2R	3963845	3963866	2	+	Exon/CD	lig-RD
chr2R	3963863	3963884	2	+	Exon/CD	lig-RD
chr3L	3984121	3984142	4	+	5'UTR	scrt-RA
chr2R	3985508	3985529	2	-	Exon/CD	CG8712-RB
chr2R	3990244	3990265	2	-	3'UTR	Cul4-RB
chrX	3998193	3998214	2	-	5'UTR	Xpac-RA
chr2R	4003096	4003117	3	-	Exon/CD	Asap-RC
chr2R	4004207	4004228	2	-	Exon/CD	Asap-RC
chrX	4004739	4004760	2	+	3'UTR	cib-RD
chrX	4005291	4005312	2	-	Exon/CD	Nsun2-RA
chr2R	4005974	4005995	2	-	Exon/CD	Asap-RC
chr3R	4006942	4006963	4	-	5'UTR	grn-RB
chr2R	4010076	4010097	2	-	5'UTR	Asap-RC
chr2R	4010082	4010103	2	-	5'UTR	Asap-RC
chr2R	4010090	4010111	2	-	5'UTR	Asap-RC
chr2R	4010267	4010288	4	-	5'UTR	Asap-RC
chrX	4011192	4011213	2	+	5'UTR	tyf-RN
chr2R	4011444	4011465	2	+	Exon/CD	Nup50-RA
chr2R	4011589	4011610	2	+	Exon/CD	Nup50-RA
chr2R	4011935	4011956	2	+	Exon/CD	Nup50-RA
chr2R	4012018	4012039	3	+	Exon/CD	Nup50-RA
chr2R	4012451	4012472	2	+	3'UTR	Nup50-RA
chrX	4016739	4016760	2	+	Exon/CD	tyf-RM
chr2R	4018134	4018155	2	-	3'UTR	CG42516-RA
chr2R	4019116	4019137	3	+	5'UTR	Pabp2-RA
chr2R	4019189	4019210	3	+	5'UTR	Pabp2-RA
chrX	4019352	4019373	2	+	Exon/CD	tyf-RM
chr2R	4019480	4019501	2	+	5'UTR	Pabp2-RA
chr2R	4020540	4020561	2	+	Exon/CD	Pabp2-RA
chr2R	4020659	4020680	2	+	Exon/CD	Pabp2-RA
chr2R	4020662	4020683	2	+	Exon/CD	Pabp2-RA
chr2R	4021568	4021589	3	+	3'UTR	Pabp2-RA
chr2R	4021857	4021878	2	+	3'UTR	Pabp2-RA
chr2L	4031495	4031516	2	+	5'UTR	ed-RB
chr2L	4031498	4031519	4	+	5'UTR	ed-RB
chr2L	4031534	4031555	7	+	5'UTR	ed-RB
chr2L	4032471	4032492	2	+	5'UTR	ed-RB
chr2L	4032494	4032515	9	+	5'UTR	ed-RB
chr2L	4032534	4032555	6	+	5'UTR	ed-RB
chr2L	4032622	4032643	4	+	5'UTR	ed-RB
chr2R	4052714	4052735	2	+	Exon/CD	Rs1-RA
chr2R	4052977	4052998	2	+	Exon/CD	Rs1-RA
chr2R	4061899	4061920	2	+	5'UTR	LRP1-RF
chr2L	4074551	4074572	2	+	Exon/CD	ed-RB
chr3R	4088310	4088331	2	-	Exon/CD	RpA-70-RA
chr3R	4092403	4092424	2	+	Exon/CD	Mcm2-RA
chr3R	4093262	4093283	2	+	Exon/CD	Mcm2-RA
chrX	4097389	4097410	4	-	5'UTR	Fas2-RF
chrX	4097467	4097488	11	-	5'UTR	Fas2-RF
chrX	4100044	4100065	4	-	5'UTR	Fas2-RF
chr3L	4102656	4102677	2	-	5'UTR	CG14995-RC
chr3L	4104846	4104867	2	+	Exon/CD	Fit1-RA
chr3L	4113927	4113948	3	+	3'UTR	Ack-RA
chr3L	4114845	4114866	2	-	3'UTR	Chd64-RC
chr2R	4116524	4116545	2	-	3'UTR	dpn-RA
chr3L	4123095	4123116	2	-	3'UTR	ens-RL
chr3L	4124355	4124376	2	-	3'UTR	ens-RL
chr2R	4126030	4126051	2	+	Exon/CD	pnut-RA
chr3L	4126061	4126082	2	-	Exon/CD	ens-RL
chr2R	4126168	4126189	2	+	Exon/CD	pnut-RA
chr2R	4126741	4126762	3	+	Exon/CD	pnut-RA
chr2R	4127723	4127744	2	+	3'UTR	pnut-RA
chr2R	4127771	4127792	2	+	3'UTR	pnut-RA
chr3R	4130540	4130561	2	-	Exon/CD	Sgt1-RA
chr3R	4133849	4133870	2	-	Exon/CD	tex-RA
chr3R	4133875	4133896	2	-	Exon/CD	tex-RA
chr3R	4139579	4139600	2	+	Exon/CD	eIF4AIII-RA
chr3R	4139930	4139951	2	+	Exon/CD	eIF4AIII-RA
chr3R	4140061	4140082	2	+	Exon/CD	eIF4AIII-RA
chr3R	4140383	4140404	2	+	Exon/CD	eIF4AIII-RA
chr3R	4140477	4140498	3	+	3'UTR	eIF4AIII-RA
chr3R	4140525	4140546	2	+	3'UTR	eIF4AIII-RA
chr3L	4141373	4141394	2	+	3'UTR	Ras64B-RA
chr3R	4165766	4165787	2	-	3'UTR	CG9603-RB
chr3R	4171811	4171832	3	+	Exon/CD	DppIII-RB
chr3R	4175532	4175553	2	+	5'UTR	Atg13-RA
chr3R	4175601	4175622	3	+	5'UTR	Atg13-RA
chr3R	4175739	4175760	2	+	5'UTR	Atg13-RA
chr3R	4175799	4175820	2	+	5'UTR	Atg13-RA
chr3R	4178476	4178497	2	+	3'UTR	Atg13-RA
chr3R	4185540	4185561	2	+	3'UTR	stck-RC
chrX	4215884	4215905	2	-	Exon/CD	mRpL33-RA
chr2L	4217848	4217869	2	-	5'UTR	ft-RA
chr2L	4221441	4221462	2	-	5'UTR	ft-RA
chr3L	4224340	4224361	2	-	3'UTR	ImpL2-RD
chr3L	4224567	4224588	3	-	3'UTR	ImpL2-RD
chr3L	4225169	4225190	3	-	Exon/CD	ImpL2-RD
chr2L	4225965	4225986	2	-	Exon/CD	CG3702-RB
chr2L	4226699	4226720	2	-	Exon/CD	CG3702-RB
chr3L	4226960	4226981	2	-	5'UTR	ImpL2-RB
chr2L	4228033	4228054	2	+	Exon/CD	RpL40-RA
chr2L	4228039	4228060	2	+	Exon/CD	RpL40-RA
chr2L	4228280	4228301	4	+	Exon/CD	RpL40-RA
chr2L	4228289	4228310	3	+	Exon/CD	RpL40-RA
chr2L	4228313	4228334	3	+	Exon/CD	RpL40-RA
chr2L	4228340	4228361	6	+	Exon/CD	RpL40-RA
chr2L	4228362	4228383	5	+	Exon/CD	RpL40-RA
chr2L	4228370	4228391	3	+	Exon/CD	RpL40-RA
chr2L	4228402	4228423	4	+	3'UTR	RpL40-RA
chr2L	4228419	4228440	4	+	3'UTR	RpL40-RA
chr3L	4243186	4243207	2	+	Exon/CD	pav-RA
chr3L	4243657	4243678	2	+	Exon/CD	pav-RA
chr3L	4245640	4245661	2	+	Exon/CD	pav-RA
chr3L	4246495	4246516	2	-	3'UTR	ago-RA
chr3L	4246898	4246919	2	-	3'UTR	ago-RA
chr3L	4247251	4247272	2	-	3'UTR	ago-RA
chr3L	4247951	4247972	2	-	Exon/CD	ago-RA
chr3L	4248207	4248228	4	-	Exon/CD	ago-RA
chr3L	4250004	4250025	3	-	Exon/CD	ago-RA
chr3L	4250552	4250573	2	-	Exon/CD	ago-RA
chr3L	4251398	4251419	2	-	Exon/CD	ago-RA
chr3L	4251585	4251606	2	-	Exon/CD	ago-RA
chr3L	4278998	4279019	4	+	Exon/CD	CG1311-RB
chr3L	4284015	4284036	4	+	Exon/CD	CG1316-RA
chr3L	4286247	4286268	2	+	3'UTR	CG1316-RA
chr3L	4286411	4286432	5	+	3'UTR	CG1316-RA
chr3L	4292144	4292165	2	-	5'UTR	CG15012-RC
chr2R	4315155	4315176	4	+	Exon/CD	CSN7-RA
chr3L	4316413	4316434	2	+	Exon/CD	Claspin-RB
chr3R	4344006	4344027	2	+	5'UTR	CG11737-RA
chr3L	4364915	4364936	2	+	Exon/CD	mRpS6-RA
chr2L	4372060	4372081	2	+	5'UTR	Traf4-RA
chr2L	4372067	4372088	2	+	5'UTR	Traf4-RA
chr2L	4372146	4372167	8	+	5'UTR	Traf4-RA
chr2L	4372180	4372201	4	+	5'UTR	Traf4-RA
chr2L	4372191	4372212	4	+	5'UTR	Traf4-RA
chr2L	4372205	4372226	2	+	5'UTR	Traf4-RA
chr2L	4372239	4372260	9	+	5'UTR	Traf4-RA
chr2L	4372252	4372273	5	+	5'UTR	Traf4-RA
chr2L	4372258	4372279	3	+	5'UTR	Traf4-RA
chr2L	4372287	4372308	3	+	Exon/CD	Traf4-RA
chr2L	4372387	4372408	3	+	Exon/CD	Traf4-RA
chr2L	4372501	4372522	2	+	Exon/CD	Traf4-RA
chr2L	4380039	4380060	3	+	Exon/CD	Traf4-RA
chr2L	4380741	4380762	2	-	3'UTR	CG17612-RA
chr2L	4381016	4381037	3	-	Exon/CD	CG17612-RA
chr3R	4386133	4386154	2	-	Exon/CD	pch2-RB
chr3R	4392053	4392074	2	+	Exon/CD	Cenp-C-RB
chr3L	4407276	4407297	5	+	5'UTR	DOR-RG
chrX	4447141	4447162	3	-	3'UTR	CG11444-RA
chrX	4447230	4447251	2	-	3'UTR	CG11444-RA
chrX	4447256	4447277	3	-	3'UTR	CG11444-RA
chr2L	4449441	4449462	3	-	3'UTR	CG15439-RA
chr2L	4457266	4457287	3	-	3'UTR	RpL27A-RA
chr2L	4457490	4457511	3	-	Exon/CD	RpL27A-RA
chr2L	4457909	4457930	4	-	Exon/CD	RpL27A-RA
chr2L	4457915	4457936	5	-	Exon/CD	RpL27A-RA
chr2L	4477629	4477650	2	-	3'UTR	dp-RV
chr3R	4477727	4477748	2	-	Exon/CD	Dhod-RA
chr2L	4477920	4477941	2	-	3'UTR	dp-RV
chr3R	4481193	4481214	2	-	3'UTR	bel-RB
chr3R	4481327	4481348	2	-	3'UTR	bel-RB
chr3R	4482669	4482690	2	-	Exon/CD	bel-RB
chr3R	4485779	4485800	5	-	5'UTR	bel-RB
chr3R	4485868	4485889	4	-	5'UTR	bel-RB
chr3R	4485887	4485908	3	-	5'UTR	bel-RB
chr3R	4485950	4485971	3	-	5'UTR	bel-RB
chr2R	4502407	4502428	2	+	5'UTR	Cirl-RG
chr3R	4504053	4504074	2	+	Exon/CD	CG11755-RA
chr2R	4504750	4504771	2	+	Exon/CD	Cirl-RF
chr2R	4506165	4506186	2	+	Exon/CD	Cirl-RF
chrX	4511784	4511805	2	+	5'UTR	peb-RA
chrX	4511843	4511864	2	+	5'UTR	peb-RA
chr2R	4516610	4516631	2	+	Exon/CD	CG14749-RA
chr3R	4517240	4517261	2	-	3'UTR	hb-RA
chr3R	4518113	4518134	2	-	Exon/CD	hb-RA
chr3R	4518993	4519014	3	-	Exon/CD	hb-RA
chr3R	4523355	4523376	4	-	5'UTR	hb-RB
chr3R	4523370	4523391	2	-	5'UTR	hb-RB
chrX	4531878	4531899	2	+	Exon/CD	pon-RA
chr2R	4537295	4537316	2	+	5'UTR	ptc-RA
chr2R	4537532	4537553	2	+	5'UTR	ptc-RA
chr2R	4537743	4537764	3	+	5'UTR	ptc-RA
chr2R	4537838	4537859	2	+	5'UTR	ptc-RA
chr2R	4537993	4538014	2	+	Exon/CD	ptc-RA
chr3L	4542745	4542766	2	+	5'UTR	CG11357-RA
chrX	4543116	4543137	2	-	Exon/CD	Torsin-RA
chr3L	4551315	4551336	2	+	Exon/CD	CG11357-RB
chr3L	4553214	4553235	2	+	3'UTR	CG11357-RB
chr3R	4557364	4557385	2	-	5'UTR	M1BP-RA
chrX	4562393	4562414	2	-	Exon/CD	rap-RB
chrX	4570501	4570522	3	-	5'UTR	rap-RB
chrX	4570508	4570529	3	-	5'UTR	rap-RB
chrX	4573308	4573329	2	-	5'UTR	rap-RA
chrX	4573332	4573353	2	-	5'UTR	rap-RA
chrX	4574768	4574789	2	-	Exon/CD	Pp2C1-RB
chrX	4576225	4576246	2	-	Exon/CD	Pp2C1-RB
chrX	4577205	4577226	3	-	Exon/CD	Pp2C1-RB
chrX	4580227	4580248	2	-	5'UTR	Pp2C1-RB
chrX	4580810	4580831	5	-	5'UTR	Pp2C1-RB
chrX	4592426	4592447	2	+	Exon/CD	ctp-RE
chrX	4593005	4593026	4	+	3'UTR	ctp-RE
chrX	4593049	4593070	2	+	3'UTR	ctp-RE
chr3L	4593138	4593159	3	-	3'UTR	Src64B-RJ
chrX	4593422	4593443	2	+	3'UTR	ctp-RE
chr3L	4594352	4594373	2	-	3'UTR	Src64B-RJ
chr3L	4594579	4594600	3	-	3'UTR	Src64B-RJ
chr3L	4595609	4595630	2	-	Exon/CD	Src64B-RJ
chrX	4598708	4598729	2	+	Exon/CD	l(1)G0334-RC
chrX	4599031	4599052	2	+	3'UTR	l(1)G0334-RC
chr2R	4606443	4606464	2	-	Exon/CD	CG14767-RB
chr3R	4616343	4616364	2	-	5'UTR	Pif1B-RA
chr2R	4618643	4618664	2	-	Exon/CD	stmA-RA
chr3L	4625290	4625311	2	-	5'UTR	Src64B-RJ
chr3L	4625299	4625320	2	-	5'UTR	Src64B-RJ
chr3L	4626004	4626025	2	-	5'UTR	Src64B-RJ
chr3L	4627428	4627449	3	+	Exon/CD	Rpd3-RA
chr3L	4627491	4627512	2	+	Exon/CD	Rpd3-RA
chr3R	4627638	4627659	2	+	Exon/CD	Tcp-1eta-RA
chr3L	4627683	4627704	2	+	Exon/CD	Rpd3-RA
chr3L	4627686	4627707	2	+	Exon/CD	Rpd3-RA
chr3L	4628116	4628137	2	+	Exon/CD	Rpd3-RA
chr3L	4628148	4628169	2	+	Exon/CD	Rpd3-RA
chr3L	4628501	4628522	2	+	Exon/CD	Rpd3-RA
chr3L	4628628	4628649	2	+	Exon/CD	Rpd3-RA
chr3L	4629031	4629052	2	+	Exon/CD	Rpd3-RA
chr3L	4629098	4629119	2	+	Exon/CD	Rpd3-RA
chr3L	4629172	4629193	2	+	3'UTR	Rpd3-RA
chr3R	4641146	4641167	3	-	3'UTR	CG9821-RC
chr3R	4641256	4641277	2	-	3'UTR	CG9821-RC
chr3R	4641380	4641401	2	-	3'UTR	CG9821-RC
chr3R	4641889	4641910	2	-	3'UTR	CG9821-RC
chr3R	4642266	4642287	3	-	3'UTR	CG9821-RC
chr3R	4642276	4642297	2	-	3'UTR	CG9821-RC
chr3R	4642552	4642573	2	-	3'UTR	CG9821-RC
chr3R	4642592	4642613	2	-	3'UTR	CG9821-RC
chr3R	4642594	4642615	14	-	3'UTR	CG9821-RC
chr3R	4642703	4642724	4	-	3'UTR	CG9821-RC
chr3R	4642791	4642812	6	-	3'UTR	CG9821-RC
chr3R	4642808	4642829	3	-	3'UTR	CG9821-RC
chr3R	4642820	4642841	2	-	3'UTR	CG9821-RC
chr3R	4642942	4642963	3	-	3'UTR	CG9821-RC
chr3R	4643091	4643112	2	-	3'UTR	CG9821-RC
chr3R	4643121	4643142	2	-	3'UTR	CG9821-RC
chr3R	4643142	4643163	4	-	3'UTR	CG9821-RC
chr3R	4643198	4643219	5	-	3'UTR	CG9821-RC
chr3R	4643309	4643330	6	-	3'UTR	CG9821-RC
chr3R	4643330	4643351	2	-	3'UTR	CG9821-RC
chr3R	4643351	4643372	2	-	3'UTR	CG9821-RC
chr3R	4643613	4643634	2	-	Exon/CD	CG9821-RC
chr3R	4644362	4644383	2	-	Exon/CD	CG9821-RC
chr3R	4644417	4644438	2	-	Exon/CD	CG9821-RC
chr3R	4644433	4644454	3	-	5'UTR	CG9821-RC
chr3R	4644530	4644551	3	-	5'UTR	CG9821-RC
chr3R	4644794	4644815	2	-	5'UTR	CG9821-RC
chr3R	4644812	4644833	3	-	5'UTR	CG9821-RC
chr3R	4644852	4644873	5	-	5'UTR	CG9821-RC
chr3R	4644860	4644881	13	-	5'UTR	CG9821-RC
chr3R	4646097	4646118	12	-	5'UTR	CG9821-RC
chr3R	4646111	4646132	3	-	5'UTR	CG9821-RC
chr3R	4646244	4646265	2	-	5'UTR	CG9821-RC
chr3R	4646274	4646295	5	-	5'UTR	CG9821-RC
chr3R	4646341	4646362	26	-	5'UTR	CG9821-RC
chr3R	4653436	4653457	2	-	3'UTR	pyd-RB
chr3R	4653836	4653857	2	-	3'UTR	pyd-RB
chr3R	4653879	4653900	2	-	3'UTR	pyd-RB
chr3R	4660148	4660169	2	-	Exon/CD	pyd-RB
chr3R	4665456	4665477	2	-	Exon/CD	pyd-RB
chr3R	4665588	4665609	2	-	Exon/CD	pyd-RB
chr3R	4668524	4668545	2	-	Exon/CD	pyd-RB
chr3R	4670793	4670814	6	-	5'UTR	pyd-RB
chr2L	4688060	4688081	2	+	Exon/CD	Elba3-RA
chr3R	4763268	4763289	2	+	3'UTR	osk-RA
chr3R	4764574	4764595	2	+	Exon/CD	skap-RB
chr3R	4766750	4766771	2	+	Exon/CD	skap-RB
chr3R	4769041	4769062	2	-	Exon/CD	CG11964-RA
chr3R	4788518	4788539	2	-	5'UTR	CG11966-RB
chr2R	4788664	4788685	3	-	Exon/CD	MrgBP-RA
chr2R	4790186	4790207	2	+	3'UTR	Ggamma1-RA
chr2R	4790374	4790395	2	+	3'UTR	Ggamma1-RA
chr2R	4790386	4790407	6	+	3'UTR	Ggamma1-RA
chr2R	4790461	4790482	2	+	3'UTR	Ggamma1-RA
chr2R	4790512	4790533	4	+	3'UTR	Ggamma1-RA
chr2R	4790524	4790545	3	+	3'UTR	Ggamma1-RA
chr2R	4790532	4790553	4	+	3'UTR	Ggamma1-RA
chr2R	4790577	4790598	2	+	3'UTR	Ggamma1-RA
chr2R	4795709	4795730	2	+	Exon/CD	CG30349-RA
chr2R	4802257	4802278	5	+	5'UTR	lin-RA
chrX	4803323	4803344	2	+	5'UTR	CG32772-RE
chrX	4803601	4803622	2	+	5'UTR	CG32772-RE
chrX	4809161	4809182	2	+	3'UTR	CG32772-RF
chr2R	4810513	4810534	2	+	Exon/CD	CG8243-RA
chr2R	4812245	4812266	3	+	3'UTR	CG8243-RA
chr3R	4815218	4815239	2	+	Exon/CD	CG11970-RA
chr2R	4818982	4819003	2	+	Exon/CD	PAN2-RB
chrX	4821385	4821406	3	-	3'UTR	CG44774-RH
chrX	4821517	4821538	2	-	3'UTR	CG44774-RH
chr2L	4822130	4822151	3	+	5'UTR	CG15628-RA
chrX	4822139	4822160	2	-	Exon/CD	CG44774-RH
chr2L	4822195	4822216	2	+	5'UTR	CG15628-RA
chrX	4822660	4822681	3	-	Exon/CD	CG44774-RH
chr2L	4822738	4822759	4	+	5'UTR	CG15628-RA
chr2L	4822846	4822867	8	+	5'UTR	CG15628-RA
chr2L	4822910	4822931	2	+	5'UTR	CG15628-RA
chr2L	4822928	4822949	2	+	5'UTR	CG15628-RA
chrX	4823862	4823883	2	-	5'UTR	CG44774-RH
chrX	4823906	4823927	3	-	5'UTR	CG44774-RH
chrX	4823944	4823965	3	-	5'UTR	CG44774-RH
chr2L	4828032	4828053	3	+	3'UTR	CG15628-RA
chr2L	4828496	4828517	2	+	3'UTR	CG15628-RA
chr2L	4829394	4829415	3	-	3'UTR	CG2976-RB
chr3R	4830452	4830473	2	+	Exon/CD	CG11980-RA
chr3R	4830538	4830559	3	+	Exon/CD	CG11980-RA
chr3R	4830613	4830634	2	+	Exon/CD	CG11980-RA
chrX	4834518	4834539	2	+	5'UTR	Ptp4E-RD
chr2R	4835953	4835974	2	-	3'UTR	CG33199-RB
chr3R	4840823	4840844	2	-	Exon/CD	CG11985-RA
chr3R	4840933	4840954	2	-	Exon/CD	CG11985-RA
chr3R	4841024	4841045	3	-	5'UTR	CG11985-RA
chrX	4842164	4842185	2	+	Exon/CD	Ptp4E-RD
chr3R	4842798	4842819	2	-	3'UTR	tgo-RA
chr3R	4842886	4842907	3	-	3'UTR	tgo-RA
chrX	4843083	4843104	2	+	Exon/CD	Ptp4E-RD
chr3R	4843394	4843415	2	-	3'UTR	tgo-RA
chr3R	4844224	4844245	2	-	Exon/CD	tgo-RA
chr3R	4846074	4846095	2	-	3'UTR	neur-RB
chr3R	4846779	4846800	2	-	3'UTR	neur-RB
chrX	4848997	4849018	2	+	3'UTR	Ptp4E-RD
chr3R	4849457	4849478	2	-	Exon/CD	neur-RB
chr2L	4850772	4850793	2	+	Exon/CD	Mon1-RA
chr3R	4859286	4859307	12	-	5'UTR	neur-RB
chr3R	4867750	4867771	2	+	3'UTR	hyx-RA
chr3R	4867814	4867835	2	+	3'UTR	hyx-RA
chr2L	4884010	4884031	2	+	Exon/CD	CG3008-RA
chr2L	4892395	4892416	2	+	5'UTR	CG3036-RB
chr2L	4892404	4892425	8	+	5'UTR	CG3036-RB
chr2L	4892418	4892439	5	+	5'UTR	CG3036-RB
chr3R	4895613	4895634	2	-	3'UTR	pum-RH
chr3R	4897269	4897290	2	-	Exon/CD	pum-RH
chr2L	4903352	4903373	2	+	3'UTR	CG3036-RB
chr2R	4911219	4911240	2	-	5'UTR	CG8170-RB
chrX	4942582	4942603	6	+	5'UTR	ovo-RE
chrX	4942703	4942724	4	+	5'UTR	ovo-RE
chrX	4942816	4942837	2	+	5'UTR	ovo-RE
chr2L	4945302	4945323	2	-	5'UTR	mRpL24-RA
chrX	4964052	4964073	2	+	3'UTR	ovo-RD
chr2L	4966926	4966947	3	-	Exon/CD	Trip1-RA
chr2L	4967024	4967045	2	-	Exon/CD	Trip1-RA
chrX	4970852	4970873	2	-	3'UTR	CG32767-RH
chr2L	4972477	4972498	2	+	Exon/CD	CG14043-RA
chr2R	4973805	4973826	2	-	Exon/CD	CG13742-RE
chr2L	4974097	4974118	2	+	5'UTR	mRpL28-RB
chrX	4975768	4975789	4	-	5'UTR	CG32767-RH
chrX	4975892	4975913	2	-	5'UTR	CG32767-RH
chrX	4976120	4976141	5	-	5'UTR	CG32767-RH
chrX	4976131	4976152	3	-	5'UTR	CG32767-RH
chr2R	4976210	4976231	2	+	Exon/CD	Dbp45A-RA
chrX	4978617	4978638	2	-	5'UTR	CG32767-RC
chrX	4978675	4978696	2	-	5'UTR	CG32767-RC
chr2R	4980010	4980031	4	-	5'UTR	CG8080-RB
chrX	4980207	4980228	2	+	5'UTR	rg-RQ
chr3R	4983517	4983538	2	-	5'UTR	pum-RH
chrX	4983898	4983919	3	+	5'UTR	rg-RQ
chrX	4983940	4983961	5	+	5'UTR	rg-RQ
chr2L	4993674	4993695	4	-	3'UTR	Rtnl1-RG
chr2L	4993710	4993731	2	-	3'UTR	Rtnl1-RG
chr2L	4993844	4993865	2	-	3'UTR	Rtnl1-RG
chr2R	4993877	4993898	4	+	3'UTR	Vang-RA
chr2L	4993931	4993952	5	-	3'UTR	Rtnl1-RG
chr2L	4993936	4993957	2	-	3'UTR	Rtnl1-RG
chr2R	4994155	4994176	2	+	3'UTR	Vang-RA
chr2L	4994239	4994260	2	-	Exon/CD	Rtnl1-RG
chr2L	4994330	4994351	2	-	Exon/CD	Rtnl1-RG
chr2L	4994334	4994355	2	-	Exon/CD	Rtnl1-RG
chr2L	4994343	4994364	2	-	Exon/CD	Rtnl1-RG
chr2L	4994657	4994678	2	-	Exon/CD	Rtnl1-RG
chr2R	4998376	4998397	2	+	5'UTR	tsu-RA
chr2R	4998378	4998399	3	+	5'UTR	tsu-RA
chr2R	4998826	4998847	2	+	Exon/CD	tsu-RA
chr2R	5004313	5004334	2	+	5'UTR	Su(var)2-10-RJ
chr2L	5004740	5004761	2	-	5'UTR	Rtnl1-RJ
chr2R	5005022	5005043	2	+	Exon/CD	Su(var)2-10-RJ
chr2R	5005635	5005656	2	+	Exon/CD	Su(var)2-10-RJ
chr2R	5005737	5005758	2	+	Exon/CD	Su(var)2-10-RJ
chr2R	5005893	5005914	2	+	Exon/CD	Su(var)2-10-RJ
chr2R	5006292	5006313	2	+	Exon/CD	Su(var)2-10-RJ
chr2L	5006512	5006533	2	-	5'UTR	Rtnl1-RI
chr2L	5008806	5008827	2	-	Exon/CD	Rtnl1-RF
chr2R	5010334	5010355	2	+	Exon/CD	GstE13-RA
chr2L	5010426	5010447	2	-	5'UTR	CG31917-RA
chr2L	5010467	5010488	2	-	5'UTR	CG31917-RA
chr2R	5010689	5010710	3	+	3'UTR	GstE13-RA
chr2L	5011306	5011327	2	+	Exon/CD	CG3887-RB
chr2L	5011892	5011913	2	+	3'UTR	CG3887-RB
chr2L	5011914	5011935	2	+	3'UTR	CG3887-RB
chr2L	5011924	5011945	3	+	3'UTR	CG3887-RB
chr2R	5019026	5019047	2	-	5'UTR	CG18659-RA
chr2R	5021177	5021198	2	+	Exon/CD	Hydr1-RE
chr2R	5022421	5022442	2	+	Exon/CD	Hydr1-RE
chr2R	5029048	5029069	2	+	5'UTR	CG44286-RA
chr2R	5029074	5029095	2	+	5'UTR	CG44286-RA
chr2R	5029750	5029771	2	-	3'UTR	shrb-RA
chr2R	5031378	5031399	3	-	5'UTR	shrb-RA
chr2R	5031876	5031897	2	+	Exon/CD	Prp38-RA
chr3R	5039912	5039933	8	-	Exon/CD	pum-RC
chr2L	5042736	5042757	5	-	5'UTR	CG31650-RG
chr2L	5046394	5046415	5	+	5'UTR	CG44001-RC
chr2L	5046509	5046530	2	+	5'UTR	CG44001-RC
chr2L	5047719	5047740	2	+	Exon/CD	CG44001-RC
chr2L	5048019	5048040	3	+	3'UTR	CG44001-RC
chr2L	5048070	5048091	2	+	3'UTR	CG44001-RC
chr2L	5051245	5051266	3	-	3'UTR	eIF-3p40-RB
chr2L	5051253	5051274	2	-	3'UTR	eIF-3p40-RB
chr2L	5051402	5051423	2	-	Exon/CD	eIF-3p40-RB
chr2L	5051719	5051740	2	-	Exon/CD	eIF-3p40-RB
chr2L	5051986	5052007	2	-	Exon/CD	eIF-3p40-RB
chr2R	5055721	5055742	2	-	Exon/CD	Rme-8-RB
chr2L	5055795	5055816	4	+	3'UTR	His3.3A-RD
chr2L	5055829	5055850	2	+	3'UTR	His3.3A-RD
chr3R	5059921	5059942	6	-	5'UTR	pum-RC
chr3R	5059965	5059986	5	-	5'UTR	pum-RC
chr3R	5060093	5060114	3	-	5'UTR	pum-RC
chr3R	5060098	5060119	2	-	5'UTR	pum-RC
chr3R	5060177	5060198	2	-	5'UTR	pum-RC
chr3R	5060188	5060209	3	-	5'UTR	pum-RC
chr3R	5060191	5060212	7	-	5'UTR	pum-RC
chr3R	5060296	5060317	3	-	5'UTR	pum-RC
chr3R	5060309	5060330	5	-	5'UTR	pum-RC
[truncated: 6,784 more rows]

## Sheet: Timepoint4
Chromosome	Start	End	m	strand	Feature	Gene
chrX	19058	19079	2	+	Exon/CD	CR40469-RA
chrX	19064	19085	2	+	Exon/CD	CR40469-RA
chr3R	56535	56556	2	-	3'UTR	CG14641-RA
chr3R	57969	57990	2	-	5'UTR	CG14641-RA
chr3R	59076	59097	2	+	Exon/CD	abs-RA
chr4	60580	60601	2	-	Exon/CD	PlexB-RB
chrXHet	62612	62633	2	+	Exon/CD	CG17168-RA
chrXHet	62744	62765	2	+	Exon/CD	CG17168-RA
chrXHet	62948	62969	3	+	Exon/CD	CG17168-RA
chr4	63800	63821	2	-	Exon/CD	PlexB-RB
chr4	64067	64088	4	-	5'UTR	PlexB-RB
chr4	64102	64123	3	-	5'UTR	PlexB-RB
chr4	64304	64325	2	-	5'UTR	PlexB-RB
chrX	72631	72652	4	+	5'UTR	tyn-RA
chrX	72675	72696	3	+	5'UTR	tyn-RA
chr3R	73628	73649	2	+	Exon/CD	TwdlF-RA
chr2R	75523	75544	2	-	5'UTR	CG40127-RB
chr4	76497	76518	2	-	5'UTR	ci-RA
chrXHet	76697	76718	2	+	Exon/CD	su(f)-RF
chrXHet	79840	79861	2	+	Exon/CD	su(f)-RF
chr4	86845	86866	6	-	3'UTR	RpS3A-RF
chr4	87025	87046	3	-	Exon/CD	RpS3A-RF
chr4	87053	87074	3	-	Exon/CD	RpS3A-RF
chr4	87064	87085	4	-	Exon/CD	RpS3A-RF
chr4	87168	87189	3	-	Exon/CD	RpS3A-RF
chr4	87180	87201	3	-	Exon/CD	RpS3A-RF
chr4	87287	87308	3	-	Exon/CD	RpS3A-RF
chr4	87328	87349	2	-	Exon/CD	RpS3A-RF
chr4	87508	87529	3	-	Exon/CD	RpS3A-RF
chr4	87552	87573	2	-	Exon/CD	RpS3A-RF
chr4	87577	87598	4	-	Exon/CD	RpS3A-RF
chr4	87646	87667	2	-	Exon/CD	RpS3A-RF
chr4	87656	87677	2	-	Exon/CD	RpS3A-RF
chr4	87709	87730	6	-	Exon/CD	RpS3A-RF
chr4	90207	90228	2	+	5'UTR	pan-RB
chr4	90429	90450	2	+	5'UTR	pan-RR
chrX	93737	93758	2	+	Exon/CD	tyn-RA
chr2L	103793	103814	3	+	3'UTR	CG11377-RA
chr4	107675	107696	2	+	Exon/CD	pan-RD
chr2L	108663	108684	2	+	5'UTR	Sam-S-RI
chr2L	108688	108709	2	+	Exon/CD	Sam-S-RI
chr2L	110841	110862	3	+	Exon/CD	Sam-S-RG
chr4	128375	128396	2	+	Exon/CD	pan-RJ
chr3L	129636	129657	2	+	5'UTR	Pdk1-RD
chr3L	129682	129703	2	+	5'UTR	Pdk1-RD
chr3L	129707	129728	5	+	5'UTR	Pdk1-RD
chr3L	129739	129760	2	+	5'UTR	Pdk1-RD
chr2L	133303	133324	2	+	Exon/CD	Gs1-RD
chr3R	136175	136196	2	-	Exon/CD	Vps24-RA
chr4	143852	143873	2	-	Exon/CD	Ank-RE
chr2L	159141	159162	2	+	5'UTR	spen-RG
chr2L	159363	159384	3	+	5'UTR	spen-RG
chr2L	159699	159720	2	+	5'UTR	spen-RG
chr4	162237	162258	2	+	Exon/CD	CG32000-RA
chr3R	163954	163975	2	+	Exon/CD	CG1103-RB
chr2LHet	168902	168923	2	-	5'UTR	CG40042-RA
chr2L	189918	189939	2	+	Exon/CD	spen-RH
chr2L	190792	190813	2	+	Exon/CD	spen-RH
chr2L	191159	191180	2	+	Exon/CD	spen-RH
chr3L	202065	202086	4	+	3'UTR	mri-RA
chr4	206760	206781	2	-	Exon/CD	CG2316-RB
chr3R	209749	209770	3	+	Exon/CD	Cont-RA
chr2L	210789	210810	2	-	3'UTR	kis-RB
chr2L	210900	210921	2	-	3'UTR	kis-RB
chr3R	211001	211022	2	+	Exon/CD	Cont-RA
chr2L	211480	211501	2	-	3'UTR	kis-RB
chr3R	212639	212660	2	+	3'UTR	Cont-RA
chr4	214303	214324	2	-	5'UTR	CG2316-RC
chr2L	214463	214484	2	-	Exon/CD	kis-RB
chr2L	216440	216461	2	-	Exon/CD	kis-RB
chr3L	216454	216475	2	+	3'UTR	CG16940-RA
chr4	217361	217382	2	-	3'UTR	CG31998-RB
chr3L	224125	224146	5	+	Exon/CD	CR42862-RA
chr3L	224160	224181	2	+	Exon/CD	CR42862-RA
chr3L	225743	225764	2	+	Exon/CD	CR42862-RA
chr3L	225939	225960	2	+	Exon/CD	CR42862-RA
chr3L	226183	226204	2	+	Exon/CD	CR42862-RA
chr4	226427	226448	2	-	5'UTR	CG31998-RB
chr3L	226850	226871	2	+	Exon/CD	CR42862-RA
chr3L	226988	227009	3	+	Exon/CD	CR42862-RA
chr3L	227617	227638	2	+	Exon/CD	CR42862-RA
chr3L	228211	228232	2	+	Exon/CD	CR42862-RA
chr3L	228409	228430	2	+	Exon/CD	CR42862-RA
chr3R	228887	228908	3	+	5'UTR	lost-RA
chr3L	229509	229530	2	+	Exon/CD	CR42862-RA
chr3L	229928	229949	2	+	Exon/CD	CR42862-RA
chr3R	230669	230690	2	+	Exon/CD	lost-RA
chr3R	231782	231803	2	+	Exon/CD	lost-RA
chr3R	231997	232018	2	+	3'UTR	lost-RA
chr3R	232805	232826	3	+	3'UTR	lost-RA
chr3L	239889	239910	2	-	Exon/CD	E(bx)-RG
chr3L	240620	240641	2	-	Exon/CD	E(bx)-RG
chr3R	254993	255014	2	-	5'UTR	srl-RB
chr3L	256407	256428	2	-	Exon/CD	DIP2-RB
chr3L	259276	259297	3	-	3'UTR	Tudor-SN-RB
chr3L	259302	259323	2	-	3'UTR	Tudor-SN-RB
chr3R	259771	259792	2	+	5'UTR	CG1074-RA
chr3L	259888	259909	3	-	Exon/CD	Tudor-SN-RB
chr3R	264865	264886	2	+	Exon/CD	CG14650-RA
chr3L	271751	271772	2	+	5'UTR	miple2-RE
chr3R	273481	273502	2	-	5'UTR	CG31522-RD
chr3L	274148	274169	2	+	Exon/CD	miple2-RF
chr3R	293620	293641	2	-	Exon/CD	CG31523-RD
chr2L	296705	296726	2	+	Exon/CD	Hop-RA
chr2L	297209	297230	3	+	3'UTR	Hop-RA
chr3L	301522	301543	2	+	Exon/CD	RhoGEF3-RG
chr3L	305539	305560	2	-	3'UTR	fwd-RA
chr3L	308139	308160	2	-	Exon/CD	fwd-RA
chr3L	309422	309443	4	-	Exon/CD	fwd-RA
chr3L	314103	314124	2	-	5'UTR	fwd-RA
chr3L	322518	322539	2	-	Exon/CD	CG32344-RA
chr4	329456	329477	3	+	Exon/CD	Rad23-RC
chr3L	351681	351702	2	+	Exon/CD	Ptpmeg-RG
chr3L	353599	353620	2	+	Exon/CD	Ptpmeg-RG
chr3L	354556	354577	2	+	Exon/CD	Ptpmeg-RG
chr3L	355210	355231	2	+	Exon/CD	Ptpmeg-RG
chr2R	358421	358442	2	-	5'UTR	Gprk1-RC
chr2R	358435	358456	2	-	5'UTR	Gprk1-RC
chr2R	358467	358488	2	-	5'UTR	Gprk1-RC
chr4	369980	370001	3	-	Exon/CD	PMCA-RQ
chr4	373130	373151	2	-	Exon/CD	PMCA-RQ
chr4	380690	380711	4	+	5'UTR	Hcf-RF
chr4	383611	383632	2	+	Exon/CD	Hcf-RF
chr4	385096	385117	2	+	Exon/CD	Hcf-RF
chr4	390162	390183	3	+	Exon/CD	Hcf-RF
chr2RHet	392580	392601	2	+	Exon/CD	CG40191-RE
chr2R	403599	403620	2	-	3'UTR	RpL38-RB
chr2R	403624	403645	3	-	Exon/CD	RpL38-RB
chr2R	403685	403706	3	-	Exon/CD	RpL38-RB
chr2R	403920	403941	3	-	5'UTR	RpL38-RB
chr2R	403932	403953	6	-	5'UTR	RpL38-RB
chrX	411660	411681	3	-	3'UTR	elav-RD
chrX	411730	411751	2	-	3'UTR	elav-RD
chrX	412790	412811	2	-	Exon/CD	elav-RD
chr2L	417783	417804	2	+	3'UTR	ebi-RA
chr2L	419005	419026	2	-	Exon/CD	CG13690-RA
chr2L	420029	420050	5	+	5'UTR	RpLP1-RA
chr2L	420035	420056	3	+	5'UTR	RpLP1-RA
chr2L	420295	420316	2	+	Exon/CD	RpLP1-RA
chr2L	420334	420355	2	+	Exon/CD	RpLP1-RA
chr2L	420394	420415	2	+	Exon/CD	RpLP1-RA
chr2L	420517	420538	2	+	Exon/CD	RpLP1-RA
chr2L	420569	420590	2	+	3'UTR	RpLP1-RA
chr2L	420656	420677	3	+	3'UTR	RpLP1-RA
chr3L	462184	462205	2	-	5'UTR	klar-RF
chr3R	463969	463990	2	-	3'UTR	CG9775-RC
chr3R	464340	464361	2	-	Exon/CD	CG9775-RC
chr2RHet	471087	471108	2	-	Exon/CD	Yeti-RB
chr2RHet	471292	471313	3	-	Exon/CD	Yeti-RB
chr2RHet	471312	471333	2	-	Exon/CD	Yeti-RB
chr2RHet	471388	471409	3	-	Exon/CD	Yeti-RB
chr2RHet	471597	471618	2	-	Exon/CD	Yeti-RB
chr2RHet	471702	471723	2	-	Exon/CD	Yeti-RB
chr4	473755	473776	2	+	Exon/CD	CaMKI-RA
chr3R	476776	476797	4	+	Exon/CD	Karybeta3-RB
chr3R	477499	477520	2	+	Exon/CD	Karybeta3-RB
chr4	482308	482329	2	-	Exon/CD	bip2-RA
chr4	483993	484014	2	-	Exon/CD	bip2-RA
chr4	484900	484921	3	-	Exon/CD	bip2-RA
chr3R	485960	485981	2	+	5'UTR	CG43427-RE
chr3R	486004	486025	2	+	5'UTR	CG43427-RE
chr3L	490125	490146	3	-	5'UTR	klar-RF
chr3L	490467	490488	4	-	5'UTR	klar-RF
chr3L	490641	490662	2	-	5'UTR	klar-RF
chr2R	495877	495898	3	+	Exon/CD	p120ctn-RA
chrX	522403	522424	4	-	3'UTR	RpL36-RE
chrX	522463	522484	3	-	3'UTR	RpL36-RE
chrX	522493	522514	3	-	Exon/CD	RpL36-RE
chrX	522518	522539	2	-	Exon/CD	RpL36-RE
chrX	522562	522583	5	-	Exon/CD	RpL36-RE
chrX	522881	522902	2	-	Exon/CD	RpL36-RE
chr3R	539351	539372	2	-	Exon/CD	CG9769-RA
chr3R	539518	539539	2	-	Exon/CD	CG9769-RA
chrX	540303	540324	2	+	3'UTR	CG13367-RA
chrX	542029	542050	2	+	3'UTR	Roc1a-RC
chr2L	542241	542262	2	-	5'UTR	lwr-RC
chrX	542730	542751	2	-	3'UTR	Hmt4-20-RA
chr2L	543035	543056	2	-	3'UTR	Spp-RA
chr3L	543168	543189	2	+	5'UTR	hipk-RB
chr2L	543202	543223	2	-	3'UTR	Spp-RA
chr2L	543884	543905	2	-	Exon/CD	Spp-RA
chr3R	549242	549263	2	-	Exon/CD	Nep2-RC
chrX	551726	551747	2	+	3'UTR	skpA-RI
chrX	551757	551778	4	+	3'UTR	skpA-RI
chr2R	559689	559710	2	+	Exon/CD	CG17883-RB
chr3R	561386	561407	2	-	Exon/CD	tacc-RH
chr2L	567992	568013	2	-	Exon/CD	Nle-RA
chr2L	570071	570092	3	+	Exon/CD	CG2807-RA
chr2L	575428	575449	2	+	3'UTR	cold-RA
chr2R	579699	579720	3	-	Exon/CD	Nipped-B-RG
chrX	581064	581085	3	+	5'UTR	sdk-RI
chrX	581639	581660	2	+	5'UTR	sdk-RI
chrX	581646	581667	3	+	5'UTR	sdk-RI
chr2R	582772	582793	2	-	Exon/CD	Nipped-B-RG
chr4	589183	589204	2	-	Exon/CD	CG1970-RA
chr4	592560	592581	2	+	5'UTR	Ephrin-RA
chr3R	601582	601603	2	+	Exon/CD	atms-RA
chr3R	602359	602380	3	+	Exon/CD	atms-RA
chr3R	602443	602464	2	+	Exon/CD	atms-RA
chr3L	603736	603757	2	-	5'UTR	CG13893-RA
chr3LHet	606536	606557	2	+	Exon/CD	Ucrh-RD
chr3R	616744	616765	2	-	Exon/CD	ctrip-RL
chr3R	620135	620156	2	-	Exon/CD	ctrip-RL
chrX	624282	624303	2	+	Exon/CD	sdk-RI
chr3R	627300	627321	2	-	Exon/CD	ctrip-RL
chr4	632217	632238	2	+	Exon/CD	Eph-RE
chr4	640277	640298	2	+	Exon/CD	Eph-RE
chr4	640492	640513	3	+	Exon/CD	Eph-RE
chr2L	640679	640700	3	-	3'UTR	ds-RA
chr2R	643908	643929	2	+	Exon/CD	conu-RI
chr3R	645352	645373	2	-	Exon/CD	CG14657-RC
chr4	646439	646460	2	-	5'UTR	mav-RA
chr4	646521	646542	2	-	5'UTR	mav-RA
chr3R	646974	646995	2	-	5'UTR	CG14657-RC
chr3L	650684	650705	2	+	Exon/CD	Gale-RB
chr3L	651712	651733	2	-	3'UTR	CG3402-RA
chr3L	653612	653633	2	-	Exon/CD	MED30-RA
chrX	655246	655267	2	+	Exon/CD	CG5273-RA
chrX	656621	656642	2	-	3'UTR	RpL22-RA
chrX	656639	656660	6	-	3'UTR	RpL22-RA
chrX	656653	656674	4	-	3'UTR	RpL22-RA
chrX	656691	656712	2	-	3'UTR	RpL22-RA
chrX	656774	656795	3	-	Exon/CD	RpL22-RA
chrX	656804	656825	3	-	Exon/CD	RpL22-RA
chrX	656819	656840	3	-	Exon/CD	RpL22-RA
chrX	656954	656975	2	-	Exon/CD	RpL22-RA
chr4	670467	670488	2	-	3'UTR	gw-RI
chr2R	674099	674120	2	-	Exon/CD	CG12547-RB
chr2R	674239	674260	2	-	Exon/CD	CG12547-RB
chr4	675871	675892	3	-	Exon/CD	gw-RI
chrX	678920	678941	2	+	5'UTR	tw-RB
chr4	679066	679087	2	-	5'UTR	gw-RI
chr4	682057	682078	2	-	5'UTR	gw-RI
chr3L	685335	685356	2	-	5'UTR	ebd1-RA
chrX	704051	704072	2	-	Exon/CD	CG43867-RF
chr2R	706364	706385	2	-	Exon/CD	CG17528-RD
chr3L	707522	707543	2	-	Exon/CD	CG13895-RB
chr2R	716855	716876	2	+	Exon/CD	CG14464-RD
chr4	725579	725600	2	+	5'UTR	ey-RD
chr3R	736555	736576	2	+	5'UTR	Cdep-RE
chr3R	736635	736656	2	+	5'UTR	Cdep-RE
chr3L	749484	749505	3	+	5'UTR	emc-RA
chr3L	749865	749886	2	+	Exon/CD	emc-RA
chr3L	752322	752343	4	+	3'UTR	emc-RA
chr3L	752563	752584	2	+	3'UTR	emc-RA
chr4	800897	800918	2	-	Exon/CD	MED26-RA
chr2L	824182	824203	2	+	3'UTR	CG3662-RB
chr2L	826175	826196	2	+	5'UTR	dock-RD
chr3L	829242	829263	2	-	Exon/CD	CR45184-RA
chr3L	829248	829269	2	-	Exon/CD	CR45184-RA
chr3L	829813	829834	2	-	Exon/CD	CR45184-RA
chrX	831533	831554	2	+	3'UTR	TRAM-RC
chr3L	833093	833114	2	-	Exon/CD	snoRNA
chr3L	833192	833213	2	-	Exon/CD	snoRNA
chr2L	833728	833749	2	-	3'UTR	drongo-RG
chr3L	881286	881307	2	-	5'UTR	CG13907-RA
chr4	884261	884282	2	-	Exon/CD	CG11148-RH
chr3R	909549	909570	3	-	3'UTR	corto-RC
chr3R	909729	909750	3	-	3'UTR	corto-RC
chr3R	909769	909790	4	-	3'UTR	corto-RC
chr3R	909893	909914	3	-	3'UTR	corto-RC
chr3R	909939	909960	2	-	3'UTR	corto-RC
chr3L	911175	911196	2	+	3'UTR	nerfin-1-RA
chr3R	911710	911731	2	-	Exon/CD	corto-RC
chr3R	911732	911753	2	-	Exon/CD	corto-RC
chr3R	911843	911864	5	-	5'UTR	corto-RC
chr3R	911968	911989	3	-	5'UTR	corto-RC
chr3R	911976	911997	2	-	5'UTR	corto-RC
chr3R	912059	912080	4	-	5'UTR	corto-RC
chr3R	912065	912086	2	-	5'UTR	corto-RC
chr3R	912108	912129	2	-	5'UTR	corto-RC
chr3R	912118	912139	3	-	5'UTR	corto-RC
chr3R	912192	912213	2	-	5'UTR	corto-RC
chr3R	912228	912249	5	-	5'UTR	corto-RC
chr3R	912314	912335	2	-	5'UTR	corto-RC
chr3R	912335	912356	2	-	5'UTR	corto-RC
chr3R	912582	912603	7	-	5'UTR	corto-RD
chr4	937659	937680	2	-	Exon/CD	eIF4G-RC
chr4	937678	937699	2	-	Exon/CD	eIF4G-RC
chr4	937996	938017	2	-	Exon/CD	eIF4G-RC
chr4	941035	941056	2	-	Exon/CD	eIF4G-RC
chrX	946313	946334	2	+	Exon/CD	CG14629-RA
chr4	946849	946870	2	-	Exon/CD	eIF4G-RC
chr4	951137	951158	2	-	5'UTR	eIF4G-RC
chrX	971308	971329	2	-	Exon/CD	CG3655-RB
chr4	978668	978689	2	-	5'UTR	4E-T-RH
chr4	978701	978722	2	-	5'UTR	4E-T-RH
chr2R	980285	980306	2	+	Exon/CD	CG3107-RC
chr3R	1000375	1000396	2	-	Exon/CD	cno-RC
chr4	1010570	1010591	3	+	5'UTR	toy-RA
chr4	1030919	1030940	3	-	3'UTR	PlexA-RF
chr4	1037537	1037558	2	-	Exon/CD	PlexA-RF
chr4	1038885	1038906	2	-	Exon/CD	PlexA-RF
chr3R	1042817	1042838	4	-	5'UTR	cno-RC
chr2L	1050243	1050264	2	-	3'UTR	S-RB
chr4	1053807	1053828	3	+	Exon/CD	ATPsyn-beta-RA
chr4	1054182	1054203	2	+	Exon/CD	ATPsyn-beta-RA
chr4	1054213	1054234	2	+	Exon/CD	ATPsyn-beta-RA
chr4	1054442	1054463	3	+	Exon/CD	ATPsyn-beta-RA
chr4	1054481	1054502	2	+	Exon/CD	ATPsyn-beta-RA
chr4	1054690	1054711	2	+	Exon/CD	ATPsyn-beta-RA
chr4	1054734	1054755	2	+	Exon/CD	ATPsyn-beta-RA
chr4	1054938	1054959	4	+	Exon/CD	ATPsyn-beta-RA
chr4	1055101	1055122	5	+	3'UTR	ATPsyn-beta-RA
chr4	1068684	1068705	2	-	Exon/CD	CaMKII-RI
chr2R	1073277	1073298	2	-	Exon/CD	Nipped-A-RE
chr2L	1076924	1076945	3	-	5'UTR	S-RB
chr2L	1076971	1076992	3	-	5'UTR	S-RB
chr2L	1077082	1077103	2	-	5'UTR	S-RB
chr2L	1077203	1077224	3	-	5'UTR	S-RB
chr2L	1077273	1077294	3	-	5'UTR	S-RB
chr2L	1077292	1077313	4	-	5'UTR	S-RB
chr4	1078907	1078928	2	-	Exon/CD	Zyx-RG
chr4	1080412	1080433	2	-	Exon/CD	Zyx-RG
chr2L	1081121	1081142	2	+	5'UTR	Atg4a-RA
chr2L	1082334	1082355	2	+	Exon/CD	Atg4a-RA
chr3R	1082905	1082926	3	+	5'UTR	Hph-RD
chr3R	1083083	1083104	5	+	5'UTR	Hph-RD
chr2L	1083168	1083189	2	+	3'UTR	Atg4a-RA
chr4	1086836	1086857	2	+	Exon/CD	Rfabg-RA
chr4	1091797	1091818	2	+	Exon/CD	Rfabg-RA
chr4	1094589	1094610	3	+	Exon/CD	Rfabg-RA
chr4	1095011	1095032	2	+	Exon/CD	Rfabg-RA
chr4	1096011	1096032	2	+	Exon/CD	Rfabg-RA
chr3R	1099168	1099189	2	-	3'UTR	mtd-RA
chr4	1112931	1112952	2	+	Exon/CD	sv-RC
chrX	1113645	1113666	2	-	3'UTR	CG3638-RJ
chrX	1117882	1117903	2	-	Exon/CD	CG3638-RJ
chr4	1131952	1131973	3	+	Exon/CD	sv-RI
chr4	1136086	1136107	2	-	3'UTR	Cals-RD
chr4	1136373	1136394	2	-	3'UTR	Cals-RD
chr4	1137456	1137477	2	-	Exon/CD	Cals-RD
chr4	1138914	1138935	2	-	Exon/CD	Cals-RD
chr4	1139631	1139652	2	-	Exon/CD	Cals-RD
chr3L	1141575	1141596	2	-	3'UTR	bab2-RB
chr4	1144822	1144843	2	+	5'UTR	Arf102F-RA
chrX	1145810	1145831	2	-	5'UTR	Atf3-RC
chr2L	1146006	1146027	2	+	Exon/CD	MFS3-RA
chr2L	1147025	1147046	2	+	Exon/CD	MFS3-RA
chr2L	1153221	1153242	2	-	Exon/CD	capt-RB
chr2L	1160508	1160529	2	-	Exon/CD	CG5080-RB
chr2L	1160730	1160751	2	-	Exon/CD	CG5080-RB
chr2L	1161355	1161376	2	-	Exon/CD	CG5080-RB
chr2L	1166846	1166867	2	+	Exon/CD	CG14341-RB
chr3L	1177055	1177076	2	-	5'UTR	bab2-RB
chr3L	1177069	1177090	5	-	5'UTR	bab2-RB
chr3L	1177092	1177113	2	-	5'UTR	bab2-RB
chr3R	1182340	1182361	2	+	3'UTR	CG1161-RA
chr4	1201792	1201813	2	-	5'UTR	pho-RA
chr4	1202002	1202023	2	-	5'UTR	pho-RA
chr2R	1228306	1228327	2	-	5'UTR	CG10465-RA
chr4	1233662	1233683	2	-	Exon/CD	Dyrk3-RE
chr4	1233746	1233767	3	-	5'UTR	Dyrk3-RE
chr4	1233808	1233829	2	-	5'UTR	Dyrk3-RE
chrX	1236274	1236295	3	+	5'UTR	CG11412-RA
chr4	1236854	1236875	2	+	5'UTR	Caps-RB
chrX	1248650	1248671	2	+	Exon/CD	CG11417-RA
chr3R	1291397	1291418	4	-	3'UTR	RpL35A-RA
chr3R	1291700	1291721	2	-	Exon/CD	RpL35A-RA
chr3R	1291945	1291966	7	-	Exon/CD	RpL35A-RA
chr3R	1291954	1291975	5	-	Exon/CD	RpL35A-RA
chr3R	1292073	1292094	2	-	Exon/CD	RpL35A-RA
chr3R	1292075	1292096	3	-	Exon/CD	RpL35A-RA
chr3R	1292708	1292729	3	-	5'UTR	RpL35A-RA
chr3R	1293697	1293718	2	+	5'UTR	CG12162-RB
chr3R	1298282	1298303	2	+	Exon/CD	Snr1-RA
chr3L	1298867	1298888	3	+	Exon/CD	scf-RA
chr3L	1299106	1299127	3	+	5'UTR	scf-RB
chr3L	1299363	1299384	2	+	Exon/CD	scf-RB
chr3L	1300263	1300284	2	+	3'UTR	scf-RB
chr3L	1335185	1335206	2	+	5'UTR	l(3)02640-RA
chr2RHet	1335778	1335799	2	-	5'UTR	MFS17-RF
chrX	1358506	1358527	2	-	3'UTR	O-fut2-RA
chr3R	1365497	1365518	3	-	3'UTR	CG2519-RC
chrX	1366105	1366126	2	+	3'UTR	pck-RC
chrX	1375883	1375904	3	-	3'UTR	sta-RE
chrX	1375892	1375913	5	-	3'UTR	sta-RE
chrX	1375954	1375975	4	-	Exon/CD	sta-RE
chrX	1375979	1376000	4	-	Exon/CD	sta-RE
chrX	1376029	1376050	2	-	Exon/CD	sta-RE
chrX	1376215	1376236	3	-	Exon/CD	sta-RE
chrX	1376227	1376248	5	-	Exon/CD	sta-RE
chrX	1376230	1376251	5	-	Exon/CD	sta-RE
chrX	1376269	1376290	4	-	Exon/CD	sta-RE
chrX	1376275	1376296	6	-	Exon/CD	sta-RE
chrX	1376299	1376320	3	-	Exon/CD	sta-RE
chrX	1376338	1376359	5	-	Exon/CD	sta-RE
chrX	1376411	1376432	3	-	Exon/CD	sta-RE
chrX	1376437	1376458	3	-	Exon/CD	sta-RE
chrX	1376797	1376818	5	-	Exon/CD	sta-RE
chrX	1376821	1376842	3	-	Exon/CD	sta-RE
chrX	1376827	1376848	2	-	Exon/CD	sta-RE
chrX	1376849	1376870	3	-	Exon/CD	sta-RE
chrX	1376920	1376941	3	-	5'UTR	sta-RE
chrX	1376929	1376950	3	-	5'UTR	sta-RE
chr3R	1379696	1379717	2	-	Exon/CD	Pcmt-RA
chr2L	1382606	1382627	3	-	Exon/CD	lea-RB
chrX	1407492	1407513	2	+	Exon/CD	inc-RB
chrX	1410920	1410941	2	+	3'UTR	inc-RB
chr3R	1415913	1415934	2	-	Exon/CD	noi-RA
chr2L	1420158	1420179	4	-	5'UTR	lea-RB
chr2L	1420163	1420184	3	-	5'UTR	lea-RB
chr2L	1420282	1420303	5	-	5'UTR	lea-RB
chr2L	1420286	1420307	3	-	5'UTR	lea-RB
chr3R	1421759	1421780	5	-	3'UTR	kra-RA
chr3R	1421813	1421834	2	-	Exon/CD	kra-RA
chr3R	1424150	1424171	2	-	Exon/CD	snoRNA
chr3R	1424171	1424192	2	-	Exon/CD	snoRNA
chr3R	1431293	1431314	2	-	Exon/CD	asl-RA
chr3R	1450215	1450236	7	+	Exon/CD	RpL13A-RB
chr3R	1450228	1450249	2	+	Exon/CD	RpL13A-RB
chr3L	1463986	1464007	2	+	5'UTR	rho-RB
chr3L	1464054	1464075	3	+	5'UTR	rho-RB
chr3R	1465265	1465286	2	-	3'UTR	MTA1-like-RC
chr3L	1465582	1465603	2	+	Exon/CD	rho-RB
chr3R	1466008	1466029	4	-	3'UTR	MTA1-like-RC
chr3L	1467683	1467704	3	+	3'UTR	rho-RB
chr3R	1474297	1474318	2	-	5'UTR	MTA1-like-RB
chr3R	1474308	1474329	3	-	5'UTR	MTA1-like-RB
chr3R	1476275	1476296	2	+	Exon/CD	Sec23-RE
chr3R	1476389	1476410	2	+	Exon/CD	Sec23-RE
chr3R	1478177	1478198	3	+	Exon/CD	Sec23-RE
chr3R	1485428	1485449	2	-	5'UTR	CG2182-RA
chr3L	1493541	1493562	2	-	Exon/CD	CG12084-RB
chr3R	1494561	1494582	2	-	5'UTR	Xe7-RD
chr3L	1496385	1496406	2	-	5'UTR	CG12084-RB
chr3R	1504655	1504676	3	+	3'UTR	Atg17-RB
chr3L	1522353	1522374	2	+	Exon/CD	Psa-RI
chr3L	1523006	1523027	2	+	3'UTR	Psa-RI
chr3L	1523106	1523127	3	+	3'UTR	Psa-RI
chr3L	1523333	1523354	2	+	3'UTR	Psa-RI
chr2R	1529928	1529949	2	-	Exon/CD	CG11665-RB
chr2R	1530301	1530322	2	-	Exon/CD	CG11665-RB
chr2R	1531522	1531543	2	-	Exon/CD	CG11665-RB
chr3L	1536667	1536688	3	-	5'UTR	CG12091-RB
chr3R	1542199	1542220	4	-	Exon/CD	cas-RC
chr3R	1542288	1542309	2	-	Exon/CD	cas-RC
chr2R	1542576	1542597	2	+	Exon/CD	CG1344-RB
chr3L	1546243	1546264	2	+	5'UTR	Cct1-RE
chr3L	1552706	1552727	2	+	3'UTR	Cct1-RC
chr3L	1552929	1552950	2	+	3'UTR	Cct1-RC
chr2L	1556738	1556759	3	+	5'UTR	haf-RE
chr2L	1556760	1556781	2	+	5'UTR	haf-RE
chr3L	1558193	1558214	2	-	5'UTR	CG12099-RB
chr3L	1558213	1558234	3	-	5'UTR	CG12099-RB
chr2R	1559502	1559523	3	+	Exon/CD	kune-RA
chr3L	1561611	1561632	2	-	Exon/CD	CG7879-RA
chr3R	1562524	1562545	2	+	Exon/CD	CG1236-RA
chr3R	1563183	1563204	2	+	Exon/CD	CG1236-RA
chr3L	1569307	1569328	2	+	5'UTR	CG12004-RC
chrX	1589617	1589638	2	-	5'UTR	a6-RA
chr2L	1614111	1614132	2	-	5'UTR	RFeSP-RD
chr3R	1616275	1616296	2	+	Exon/CD	Rpn5-RA
chr3L	1638018	1638039	2	-	3'UTR	metl-RB
chr3L	1639932	1639953	2	+	5'UTR	Bgb-RB
chr3L	1640044	1640065	3	+	Exon/CD	Bgb-RB
chr3L	1640503	1640524	2	+	Exon/CD	Bgb-RB
chr3L	1642402	1642423	2	-	Exon/CD	alphaCOP-RA
chr3L	1642641	1642662	4	-	Exon/CD	alphaCOP-RA
chr3L	1649156	1649177	4	+	5'UTR	CG13920-RA
chr3L	1649183	1649204	2	+	5'UTR	CG13920-RA
chr2L	1651493	1651514	2	+	5'UTR	chinmo-RH
chr2L	1652949	1652970	2	+	5'UTR	chinmo-RH
chr2L	1652962	1652983	2	+	5'UTR	chinmo-RH
chr2L	1652999	1653020	2	+	5'UTR	chinmo-RH
chr2L	1653049	1653070	2	+	5'UTR	chinmo-RH
chr2L	1653676	1653697	3	+	5'UTR	chinmo-RH
chr3L	1666184	1666205	2	+	Exon/CD	CG7974-RB
chr3L	1667240	1667261	3	-	3'UTR	RpL23A-RA
chr3L	1667242	1667263	2	-	3'UTR	RpL23A-RA
chr3L	1667261	1667282	4	-	3'UTR	RpL23A-RA
chr3L	1667353	1667374	3	-	Exon/CD	RpL23A-RA
chr3L	1667362	1667383	5	-	Exon/CD	RpL23A-RA
chr3L	1667452	1667473	2	-	Exon/CD	RpL23A-RA
chr3L	1667484	1667505	2	-	Exon/CD	RpL23A-RA
chr3L	1667505	1667526	7	-	Exon/CD	RpL23A-RA
chr3L	1667527	1667548	9	-	Exon/CD	RpL23A-RA
chr3L	1667530	1667551	4	-	Exon/CD	RpL23A-RA
chr3L	1667581	1667602	3	-	Exon/CD	RpL23A-RA
chr3L	1667599	1667620	3	-	Exon/CD	RpL23A-RA
chr3L	1667626	1667647	2	-	Exon/CD	RpL23A-RA
chr3L	1667654	1667675	3	-	Exon/CD	RpL23A-RA
chr3L	1667657	1667678	2	-	Exon/CD	RpL23A-RA
chr3L	1667677	1667698	4	-	Exon/CD	RpL23A-RA
chr3L	1667868	1667889	2	-	Exon/CD	RpL23A-RA
chr3L	1668003	1668024	3	-	Exon/CD	RpL23A-RA
chr3L	1668609	1668630	2	-	Exon/CD	RpL23A-RA
chr3L	1695523	1695544	3	+	Exon/CD	CG12011-RA
chr3L	1695725	1695746	2	+	Exon/CD	CG12011-RA
chr3L	1696009	1696030	2	+	Exon/CD	CG12011-RA
chr3L	1696092	1696113	2	+	Exon/CD	CG12011-RA
chr3L	1696286	1696307	3	+	Exon/CD	CG12011-RA
chr3L	1696325	1696346	2	+	3'UTR	CG12011-RA
chr2L	1725063	1725084	2	-	3'UTR	Eno-RE
chr3L	1730709	1730730	3	-	5'UTR	drpr-RF
chr3L	1730925	1730946	5	-	5'UTR	drpr-RF
chr2L	1737552	1737573	2	+	5'UTR	CG17646-RA
chr2L	1737780	1737801	3	+	5'UTR	CG17646-RA
chr2L	1750191	1750212	2	+	3'UTR	CG17646-RA
chrX	1753411	1753432	2	-	3'UTR	deltaCOP-RA
chrX	1754246	1754267	2	-	Exon/CD	deltaCOP-RA
chrX	1760860	1760881	2	+	3'UTR	MED18-RC
chrX	1769227	1769248	2	+	Exon/CD	Vps26-RA
chr3L	1779001	1779022	2	-	3'UTR	alpha-Spec-RA
chr3L	1782462	1782483	2	-	Exon/CD	alpha-Spec-RA
chrX	1785532	1785553	2	-	3'UTR	arm-RF
chrX	1785576	1785597	2	-	3'UTR	arm-RF
chrX	1785672	1785693	4	-	3'UTR	arm-RF
chrX	1785795	1785816	2	-	3'UTR	arm-RF
chrX	1785888	1785909	2	-	Exon/CD	arm-RF
chrX	1787459	1787480	2	-	Exon/CD	arm-RF
chr3L	1788537	1788558	2	-	Exon/CD	alpha-Spec-RA
chr3L	1788565	1788586	2	-	Exon/CD	alpha-Spec-RA
chrX	1788575	1788596	3	-	Exon/CD	arm-RF
chrX	1788600	1788621	2	-	Exon/CD	arm-RF
chrX	1788641	1788662	2	-	Exon/CD	arm-RF
chrX	1789010	1789031	2	-	Exon/CD	arm-RF
chrX	1790003	1790024	2	-	Exon/CD	arm-RF
chrX	1790165	1790186	2	-	Exon/CD	arm-RF
chrX	1790678	1790699	2	-	Exon/CD	arm-RF
chr3L	1795215	1795236	2	-	5'UTR	alpha-Spec-RA
chr3L	1796301	1796322	3	+	Exon/CD	Cdc37-RA
chr3RHet	1823901	1823922	2	-	5'UTR	Tim17b-RB
chr3R	1826302	1826323	2	-	3'UTR	Rm62-RI
chr3R	1826344	1826365	2	-	3'UTR	Rm62-RI
chr3R	1826382	1826403	2	-	3'UTR	Rm62-RI
chr3R	1826562	1826583	2	-	3'UTR	Rm62-RI
chr3R	1826568	1826589	2	-	3'UTR	Rm62-RI
chr3R	1826584	1826605	2	-	3'UTR	Rm62-RI
chr3R	1826687	1826708	2	-	3'UTR	Rm62-RI
chr3R	1826732	1826753	2	-	3'UTR	Rm62-RI
chr3R	1826739	1826760	2	-	3'UTR	Rm62-RI
chr3R	1826889	1826910	2	-	Exon/CD	Rm62-RI
chr3R	1827354	1827375	4	-	Exon/CD	Rm62-RI
chr3R	1827369	1827390	2	-	Exon/CD	Rm62-RI
chr3R	1827380	1827401	3	-	Exon/CD	Rm62-RI
chr3R	1827401	1827422	3	-	Exon/CD	Rm62-RI
chr3R	1827410	1827431	2	-	Exon/CD	Rm62-RI
chr3R	1829590	1829611	2	-	Exon/CD	Rm62-RI
chr3R	1829592	1829613	3	-	Exon/CD	Rm62-RI
chr3R	1829775	1829796	3	-	Exon/CD	Rm62-RI
chr3R	1829808	1829829	3	-	Exon/CD	Rm62-RI
chr3R	1829979	1830000	2	-	Exon/CD	Rm62-RI
chr3R	1830167	1830188	2	-	Exon/CD	Rm62-RI
chr3R	1830460	1830481	2	-	Exon/CD	Rm62-RI
chr3R	1830651	1830672	2	-	Exon/CD	Rm62-RI
chr3R	1833937	1833958	2	-	5'UTR	Rm62-RE
chr3R	1834283	1834304	2	-	5'UTR	Rm62-RE
chrX	1836490	1836511	4	+	5'UTR	Hr4-RG
chrX	1836515	1836536	2	+	5'UTR	Hr4-RG
chrX	1836615	1836636	4	+	5'UTR	Hr4-RG
chrX	1836618	1836639	2	+	5'UTR	Hr4-RG
chr3L	1859600	1859621	8	-	3'UTR	R-RC
chr3L	1861426	1861447	2	-	5'UTR	R-RC
chr3L	1861447	1861468	2	-	5'UTR	R-RC
chr3L	1861469	1861490	2	-	5'UTR	R-RC
chr2R	1869408	1869429	4	+	5'UTR	Src42A-RA
chr2R	1869805	1869826	3	+	5'UTR	Src42A-RA
chr2R	1869812	1869833	2	+	5'UTR	Src42A-RA
chr2R	1869816	1869837	3	+	5'UTR	Src42A-RA
chr2R	1870032	1870053	2	+	Exon/CD	Src42A-RA
chr3L	1872862	1872883	2	-	Exon/CD	dre4-RA
chr3L	1876191	1876212	2	-	5'UTR	dre4-RA
chr2L	1884828	1884849	3	+	5'UTR	CG7337-RE
chr2L	1884906	1884927	2	+	5'UTR	CG7337-RE
chr2L	1885146	1885167	2	+	5'UTR	CG7337-RE
chr2L	1885217	1885238	2	+	5'UTR	CG7337-RE
chrX	1886617	1886638	3	+	5'UTR	Hr4-RE
chr3L	1895093	1895114	6	-	Exon/CD	CG1887-RF
chr2R	1896803	1896824	2	+	Exon/CD	Src42A-RB
chr2R	1899756	1899777	2	+	3'UTR	Src42A-RB
chr2R	1901437	1901458	2	-	3'UTR	Act42A-RA
chr2R	1901483	1901504	4	-	3'UTR	Act42A-RA
chr2R	1901499	1901520	2	-	3'UTR	Act42A-RA
chr2R	1901597	1901618	2	-	3'UTR	Act42A-RA
chr2R	1901668	1901689	2	-	3'UTR	Act42A-RA
chr2R	1902059	1902080	2	-	Exon/CD	Act42A-RA
chr2R	1902508	1902529	2	-	Exon/CD	Act42A-RA
chr2R	1902515	1902536	2	-	Exon/CD	Act42A-RA
chr2R	1902616	1902637	2	-	Exon/CD	Act42A-RA
chr2R	1902626	1902647	2	-	Exon/CD	Act42A-RA
chr2R	1902708	1902729	2	-	Exon/CD	Act42A-RA
chr2R	1902747	1902768	3	-	Exon/CD	Act42A-RA
chr2R	1902777	1902798	2	-	Exon/CD	Act42A-RA
chrX	1909873	1909894	2	+	Exon/CD	east-RD
chr2R	1915983	1916004	2	-	Exon/CD	SCAP-RA
chrX	1929122	1929143	2	-	5'UTR	Actn-RC
chrX	1938874	1938895	2	-	3'UTR	moody-RA
chr3L	1950329	1950350	2	-	3'UTR	mv-RB
chrX	1950465	1950486	2	-	Exon/CD	Sik2-RA
chr3L	1966142	1966163	2	+	Exon/CD	SCOT-RC
chrX	1973288	1973309	2	-	Exon/CD	CG16903-RA
chrX	1974189	1974210	2	-	Exon/CD	CG16903-RA
chr2R	1979597	1979618	2	-	3'UTR	EcR-RG
chr2L	1983140	1983161	3	+	Exon/CD	CG7289-RA
chrX	1986372	1986393	3	+	3'UTR	Unc-76-RD
chrX	2005824	2005845	2	+	Exon/CD	csw-RC
chr2R	2018704	2018725	3	-	5'UTR	EcR-RG
chr2R	2018894	2018915	3	-	5'UTR	EcR-RG
chr2R	2019180	2019201	2	-	5'UTR	EcR-RG
chr2R	2019270	2019291	2	-	5'UTR	EcR-RG
chrX	2030210	2030231	3	-	5'UTR	ph-p-RC
chr2L	2040297	2040318	2	+	Exon/CD	Su(dx)-RC
chrX	2050696	2050717	2	-	Exon/CD	wapl-RC
chr3R	2062149	2062170	2	+	3'UTR	Osi6-RB
chr3R	2062185	2062206	2	+	3'UTR	Osi6-RB
chr3R	2074897	2074918	3	+	5'UTR	Osi7-RA
chr2R	2120820	2120841	2	+	5'UTR	bin3-RC
chr2R	2121082	2121103	3	+	5'UTR	bin3-RC
chr2R	2121112	2121133	3	+	5'UTR	bin3-RC
chr2L	2141682	2141703	2	-	Exon/CD	tho2-RA
chr2L	2158809	2158830	2	-	Exon/CD	aop-RA
chrX	2158841	2158862	2	+	3'UTR	CG3071-RA
chrX	2160490	2160511	2	-	Exon/CD	CG2924-RE
chrX	2166304	2166325	2	-	Exon/CD	CG2918-RB
chrX	2166878	2166899	2	-	Exon/CD	CG2918-RB
chrX	2173947	2173968	2	-	3'UTR	CG2865-RB
chrX	2175138	2175159	2	-	3'UTR	CG2865-RB
chrX	2176241	2176262	2	-	Exon/CD	CG2865-RB
chr3R	2176870	2176891	2	+	5'UTR	Pak-RA
chr2L	2177891	2177912	2	-	5'UTR	aop-RC
chr2L	2177962	2177983	3	-	5'UTR	aop-RC
chr2L	2178046	2178067	2	-	5'UTR	aop-RC
chr2L	2178114	2178135	2	-	5'UTR	aop-RC
chr2L	2178188	2178209	4	-	5'UTR	aop-RC
chr2L	2178267	2178288	3	-	5'UTR	aop-RC
chr2L	2178380	2178401	3	-	5'UTR	aop-RC
chr2L	2178392	2178413	2	-	5'UTR	aop-RC
chr2L	2178627	2178648	2	-	5'UTR	aop-RC
chrX	2187066	2187087	3	-	5'UTR	CG2865-RB
chrX	2187199	2187220	4	-	5'UTR	CG2865-RB
chrX	2187212	2187233	2	-	5'UTR	CG2865-RB
chrX	2187217	2187238	3	-	5'UTR	CG2865-RB
chrX	2187273	2187294	2	-	5'UTR	CG2865-RB
chr3R	2187819	2187840	3	-	Exon/CD	CG42724-RK
chr3R	2195810	2195831	2	+	Exon/CD	CG10286-RA
chr3R	2215969	2215990	2	-	Exon/CD	Dmtn-RE
chr3R	2216733	2216754	2	-	Exon/CD	Dmtn-RE
chr3R	2217490	2217511	2	-	Exon/CD	Dmtn-RE
chr3R	2217582	2217603	2	-	Exon/CD	Dmtn-RE
chr3R	2217736	2217757	2	-	5'UTR	Dmtn-RE
chr3R	2217819	2217840	2	-	5'UTR	Dmtn-RE
chr3R	2217902	2217923	2	-	5'UTR	Dmtn-RE
chr2L	2220499	2220520	2	+	3'UTR	mio-RA
chr2L	2225572	2225593	2	-	3'UTR	CG15387-RB
chr2L	2226714	2226735	2	+	5'UTR	rti-RA
chrX	2227560	2227581	2	-	5'UTR	Ilp6-RA
chrX	2227725	2227746	20	-	5'UTR	Ilp6-RA
chrX	2227743	2227764	5	-	5'UTR	Ilp6-RA
chr2L	2232107	2232128	2	-	Exon/CD	Sec24CD-RB
chr3R	2232664	2232685	3	+	5'UTR	gpp-RE
chr2L	2236637	2236658	2	-	5'UTR	Sec24CD-RB
chr3LHet	2243824	2243845	3	+	Exon/CD	vtd-RB
chr3LHet	2254993	2255014	2	+	Exon/CD	vtd-RB
chr3L	2263939	2263960	3	-	Exon/CD	ecd-RA
chr3R	2284360	2284381	2	+	Exon/CD	Zif-RA
chrX	2322075	2322096	2	-	Exon/CD	gt-RB
chrX	2337837	2337858	2	-	5'UTR	tko-RC
chrX	2344106	2344127	2	+	Exon/CD	z-RC
chr2L	2360177	2360198	2	-	3'UTR	Rab5-RE
chr2L	2360288	2360309	2	-	3'UTR	Rab5-RE
chr2L	2369724	2369745	2	+	3'UTR	Axud1-RD
chr3L	2388109	2388130	2	+	5'UTR	CG45186-RAB
chr3LHet	2398162	2398183	4	+	Exon/CD	RpL15-RA
chr3LHet	2398224	2398245	4	+	Exon/CD	RpL15-RA
chr3LHet	2423536	2423557	3	+	Exon/CD	Dbp80-RE
chr3L	2439546	2439567	2	+	5'UTR	CG45186-RV
chr2L	2455394	2455415	3	+	Exon/CD	dpp-RE
chr2L	2455830	2455851	2	+	Exon/CD	dpp-RE
chr3L	2464366	2464387	2	+	3'UTR	CG45186-RC
chr3L	2467025	2467046	3	+	5'UTR	CG45186-RY
chr3L	2467187	2467208	2	+	5'UTR	CG45186-RY
chrX	2477915	2477936	2	-	3'UTR	CG13760-RD
chrX	2481357	2481378	2	+	Exon/CD	wds-RA
chr3R	2482303	2482324	2	-	Exon/CD	CG1307-RE
chr3R	2484113	2484134	2	+	Exon/CD	twr-RA
chrX	2493431	2493452	3	-	3'UTR	Klp3A-RA
chr2R	2498180	2498201	2	+	5'UTR	jing-RJ
chr2R	2502740	2502761	2	+	Exon/CD	jing-RD
chr3L	2507084	2507105	2	-	3'UTR	Spn-RH
chr3L	2510145	2510166	2	-	Exon/CD	Spn-RH
chr2R	2513409	2513430	2	-	3'UTR	Vha16-1-RB
chr2R	2513604	2513625	2	-	3'UTR	Vha16-1-RB
chr2R	2513733	2513754	2	-	3'UTR	Vha16-1-RB
chr2R	2522981	2523002	2	-	Exon/CD	Trap1-RB
chrX	2526452	2526473	2	+	Exon/CD	PI4KIIIalpha-RC
chr2R	2529168	2529189	3	+	Exon/CD	Bap170-RA
chrX	2535620	2535641	2	+	5'UTR	sgg-RN
chrX	2535684	2535705	2	+	5'UTR	sgg-RN
chrX	2535708	2535729	3	+	5'UTR	sgg-RN
chrX	2535805	2535826	2	+	5'UTR	sgg-RN
chrX	2537266	2537287	3	+	5'UTR	sgg-RG
chrX	2537507	2537528	2	+	5'UTR	sgg-RG
chr2R	2542967	2542988	3	-	3'UTR	geminin-RB
chr2R	2549120	2549141	2	-	Exon/CD	Dpit47-RB
chr2R	2549919	2549940	2	+	5'UTR	Adf1-RB
chr2R	2550169	2550190	2	+	Exon/CD	Adf1-RB
chr2R	2550184	2550205	2	+	Exon/CD	Adf1-RB
chrX	2552890	2552911	2	+	5'UTR	sgg-RD
chrX	2553282	2553303	2	+	5'UTR	sgg-RD
chrX	2553318	2553339	2	+	5'UTR	sgg-RD
chr3L	2556079	2556100	2	-	3'UTR	msn-RI
chr3L	2556357	2556378	3	-	3'UTR	msn-RI
chr3L	2556418	2556439	2	-	3'UTR	msn-RI
chr2R	2559049	2559070	2	-	Exon/CD	Hsepi-RB
chr3L	2566717	2566738	2	-	Exon/CD	msn-RI
chrX	2566971	2566992	2	+	Exon/CD	sgg-RM
chr3L	2567684	2567705	2	-	Exon/CD	msn-RI
chrX	2570339	2570360	2	+	Exon/CD	CR45197-RA
chr2R	2582906	2582927	2	-	3'UTR	Mob4-RB
chr2R	2583670	2583691	2	-	Exon/CD	Mob4-RB
chr2R	2583694	2583715	2	-	Exon/CD	Mob4-RB
chr2R	2585824	2585845	2	+	Exon/CD	Rab2-RB
chr2R	2585840	2585861	2	+	Exon/CD	Rab2-RB
chr2R	2587287	2587308	2	-	3'UTR	CG45092-RF
chr3L	2588135	2588156	4	+	Exon/CD	RpL8-RA
chr3L	2588141	2588162	4	+	Exon/CD	RpL8-RA
chr3L	2588218	2588239	2	+	Exon/CD	RpL8-RA
chr3L	2588234	2588255	5	+	Exon/CD	RpL8-RA
chr3L	2588330	2588351	2	+	Exon/CD	RpL8-RA
chr3L	2588333	2588354	2	+	Exon/CD	RpL8-RA
chr3L	2588338	2588359	3	+	Exon/CD	RpL8-RA
chr3L	2588351	2588372	2	+	Exon/CD	RpL8-RA
chr3L	2588371	2588392	3	+	Exon/CD	RpL8-RA
chr3L	2588420	2588441	3	+	Exon/CD	RpL8-RA
chr3L	2588492	2588513	2	+	Exon/CD	RpL8-RA
chr3L	2588501	2588522	3	+	Exon/CD	RpL8-RA
chr3L	2588690	2588711	2	+	Exon/CD	RpL8-RA
chr3L	2588808	2588829	3	+	3'UTR	RpL8-RA
chr3L	2588843	2588864	2	+	3'UTR	RpL8-RA
chr3L	2588845	2588866	7	+	3'UTR	RpL8-RA
chr3L	2588871	2588892	2	+	3'UTR	RpL8-RA
chr3R	2589206	2589227	2	+	5'UTR	Ama-RA
chr3R	2589805	2589826	2	+	Exon/CD	Ama-RA
chr3R	2589850	2589871	2	+	Exon/CD	Ama-RA
chr3R	2590029	2590050	2	+	Exon/CD	Ama-RA
chr3R	2590186	2590207	2	+	Exon/CD	Ama-RA
chr3R	2590318	2590339	2	+	Exon/CD	Ama-RA
chr3R	2590719	2590740	2	+	3'UTR	Ama-RA
chr2R	2592904	2592925	2	-	Exon/CD	CG45092-RF
chr2R	2592909	2592930	4	-	Exon/CD	CG45092-RF
chr2R	2593047	2593068	2	-	Exon/CD	CG45092-RF
chr2R	2593525	2593546	2	-	5'UTR	CG45092-RF
chrX	2614183	2614204	2	-	Exon/CD	CG2701-RA
chrX	2623240	2623261	2	+	Exon/CD	dwg-RA
chrX	2623731	2623752	2	+	Exon/CD	dwg-RA
chr3L	2629404	2629425	2	-	5'UTR	Pxn-RC
chr3L	2640677	2640698	2	+	Exon/CD	MEP-1-RE
chr3L	2641856	2641877	2	+	3'UTR	MEP-1-RE
chr3L	2641955	2641976	2	+	3'UTR	MEP-1-RE
chr2R	2643172	2643193	3	+	3'UTR	Eb1-RA
chr3R	2651165	2651186	2	-	Exon/CD	Scr-RA
chr2R	2695174	2695195	2	+	5'UTR	SdhB-RA
chr3R	2703706	2703727	2	-	Exon/CD	CR44931-RA
chr2R	2750775	2750796	2	-	Exon/CD	coro-RB
chr2L	2752812	2752833	4	+	5'UTR	Bacc-RB
chr2L	2753311	2753332	6	+	5'UTR	Bacc-RA
chr2L	2753314	2753335	2	+	5'UTR	Bacc-RA
chr2L	2753319	2753340	2	+	5'UTR	Bacc-RA
chr2L	2753326	2753347	4	+	5'UTR	Bacc-RA
chr2L	2753364	2753385	3	+	5'UTR	Bacc-RA
chr2L	2753393	2753414	3	+	5'UTR	Bacc-RA
chr2L	2753425	2753446	2	+	Exon/CD	Bacc-RA
chr2L	2756116	2756137	4	+	Exon/CD	Bacc-RA
chr2L	2756271	2756292	4	+	Exon/CD	Bacc-RA
chr2L	2756549	2756570	2	+	3'UTR	Bacc-RA
chr2L	2756594	2756615	2	+	3'UTR	Bacc-RA
chr2L	2756615	2756636	4	+	3'UTR	Bacc-RA
chr2L	2756641	2756662	8	+	3'UTR	Bacc-RA
chr2L	2756647	2756668	4	+	3'UTR	Bacc-RA
chr3R	2757516	2757537	2	-	5'UTR	Antp-RK
chr3R	2757582	2757603	3	-	5'UTR	Antp-RK
chr3R	2758010	2758031	2	-	5'UTR	Antp-RK
chr3R	2758256	2758277	2	-	5'UTR	Antp-RK
chr3L	2768358	2768379	2	+	3'UTR	CG1240-RA
chr2L	2770326	2770347	2	+	Exon/CD	CG2862-RB
chr2L	2770765	2770786	2	+	3'UTR	CG2862-RB
chr3L	2772045	2772066	2	-	5'UTR	CG9977-RA
chr2R	2774753	2774774	2	+	Exon/CD	Spn42De-RA
chr3L	2782757	2782778	2	+	5'UTR	pgant6-RC
chr3L	2787792	2787813	2	-	3'UTR	CG43444-RD
chr3L	2789188	2789209	2	-	Exon/CD	CG43444-RD
chr3L	2790163	2790184	2	-	Exon/CD	CG43444-RD
chr3L	2790256	2790277	2	-	Exon/CD	CG43444-RD
chr3L	2820500	2820521	6	-	5'UTR	CG43444-RD
chr3R	2824236	2824257	2	-	5'UTR	Antp-RM
chr3R	2824436	2824457	2	-	5'UTR	Antp-RM
chr2L	2827774	2827795	2	-	5'UTR	Duox-RB
chr2L	2856513	2856534	4	+	Exon/CD	RpS21-RF
chr2R	2863349	2863370	2	-	3'UTR	vimar-RC
chr3L	2869960	2869981	2	-	Exon/CD	CG43444-RB
chr3L	2871839	2871860	3	-	5'UTR	CG43444-RB
chr3L	2871846	2871867	3	-	5'UTR	CG43444-RB
chr3L	2872031	2872052	2	-	5'UTR	CG43444-RB
chr3L	2872265	2872286	3	-	5'UTR	CG43444-RB
chr3L	2872716	2872737	2	-	5'UTR	CG43444-RB
chr2L	2873797	2873818	2	-	5'UTR	CG31694-RA
chr2L	2873994	2874015	4	-	5'UTR	CG31694-RA
chr2L	2874079	2874100	2	-	5'UTR	CG31694-RA
chr3L	2878919	2878940	2	-	5'UTR	CG43444-RB
chr3L	2879015	2879036	5	-	5'UTR	CG43444-RB
chr2L	2880967	2880988	2	-	3'UTR	NTPase-RC
chr2L	2885997	2886018	3	+	5'UTR	lilli-RH
chr2L	2886113	2886134	3	+	5'UTR	lilli-RH
chr2L	2890479	2890500	4	+	5'UTR	lilli-RG
chr3R	2903158	2903179	2	+	3'UTR	CG1943-RC
chr2RHet	2903203	2903224	2	+	Exon/CD	eIF-4B-RE
chr3R	2903340	2903361	3	+	3'UTR	CG1943-RC
chr3R	2903666	2903687	3	-	3'UTR	Ref1-RA
chr2R	2905252	2905273	2	+	Exon/CD	Tsp42Ee-RB
chr2R	2905523	2905544	2	+	3'UTR	Tsp42Ee-RB
chr3R	2905933	2905954	3	-	5'UTR	Ref1-RA
chr3R	2908454	2908475	2	+	Exon/CD	Dpck-RA
chr3R	2910338	2910359	2	-	Exon/CD	CG1091-RA
chr3R	2912397	2912418	3	+	5'UTR	alphaTub84B-RA
chr3R	2912399	2912420	3	+	5'UTR	alphaTub84B-RA
chr3R	2912447	2912468	5	+	5'UTR	alphaTub84B-RA
chr3R	2913058	2913079	5	+	Exon/CD	alphaTub84B-RA
chr3R	2913159	2913180	4	+	Exon/CD	alphaTub84B-RA
chr3R	2913190	2913211	2	+	Exon/CD	alphaTub84B-RA
chr3R	2913205	2913226	2	+	Exon/CD	alphaTub84B-RA
chr3R	2913222	2913243	2	+	Exon/CD	alphaTub84B-RA
chr3R	2913477	2913498	3	+	Exon/CD	alphaTub84B-RA
chr3R	2913574	2913595	2	+	Exon/CD	alphaTub84B-RA
chr3R	2913790	2913811	2	+	Exon/CD	alphaTub84B-RA
chr3R	2913877	2913898	2	+	Exon/CD	alphaTub84B-RA
chr3R	2914023	2914044	8	+	Exon/CD	alphaTub84B-RA
chr3R	2914365	2914386	3	+	3'UTR	alphaTub84B-RA
chr3R	2914399	2914420	3	+	3'UTR	alphaTub84B-RA
chr3R	2914463	2914484	20	+	3'UTR	alphaTub84B-RA
chr3R	2914508	2914529	3	+	3'UTR	alphaTub84B-RA
chr3R	2914510	2914531	5	+	3'UTR	alphaTub84B-RA
chr3R	2921371	2921392	2	-	Exon/CD	Alh-RJ
chr3R	2922685	2922706	2	-	Exon/CD	Alh-RJ
chr3R	2924564	2924585	2	-	Exon/CD	Alh-RJ
chr3R	2924784	2924805	2	-	Exon/CD	Alh-RJ
chr3R	2933061	2933082	2	-	Exon/CD	Alh-RJ
chr3R	2951576	2951597	2	+	Exon/CD	CG10098-RA
chr2L	2969443	2969464	2	-	Exon/CD	Ts-RA
chr3R	2973772	2973793	3	-	Exon/CD	gfzf-RB
chr2L	2978730	2978751	2	-	Exon/CD	CG9643-RB
chr2L	2980759	2980780	2	-	Exon/CD	Chd1-RC
chr2L	2981503	2981524	2	-	Exon/CD	Chd1-RC
chr2L	2985870	2985891	2	-	Exon/CD	Chd1-RC
chr3R	2990164	2990185	2	+	5'UTR	sas-RC
chrX	2993721	2993742	2	+	5'UTR	kirre-RD
chrX	2993744	2993765	2	+	5'UTR	kirre-RD
chr2L	2999463	2999484	2	+	5'UTR	CG17265-RA
chr2L	2999722	2999743	2	+	5'UTR	CG17265-RA
chr2L	2999780	2999801	2	+	5'UTR	CG17265-RA
chr2L	3023338	3023359	2	+	5'UTR	CG3542-RA
chrX	3029052	3029073	3	+	5'UTR	N-RA
chrX	3029154	3029175	2	+	5'UTR	N-RA
chrX	3029560	3029581	6	+	5'UTR	N-RA
chrX	3029680	3029701	2	+	5'UTR	N-RA
chr2L	3036202	3036223	2	-	Exon/CD	CG17259-RB
chr2R	3038680	3038701	2	+	5'UTR	pk-RA
chr3L	3040067	3040088	2	+	3'UTR	CG2162-RF
chr3L	3047271	3047292	2	+	Exon/CD	Sk2-RA
chr3L	3056266	3056287	2	-	3'UTR	CG32486-RD
chr3L	3057705	3057726	2	-	Exon/CD	CG32486-RD
chr3L	3070562	3070583	2	-	5'UTR	CG32486-RD
chr3L	3070713	3070734	2	-	5'UTR	CG32486-RD
chr3L	3070722	3070743	2	-	5'UTR	CG32486-RD
chr3L	3070772	3070793	3	-	5'UTR	CG32486-RD
chr3L	3071169	3071190	2	+	5'UTR	CG11486-RK
chr3R	3071763	3071784	2	-	Exon/CD	CG1234-RA
chr3L	3073116	3073137	3	+	5'UTR	CG11486-RJ
chr3L	3073269	3073290	2	+	5'UTR	CG11486-RR
chr3L	3073287	3073308	3	+	5'UTR	CG11486-RR
chr3L	3073300	3073321	2	+	5'UTR	CG11486-RR
chr3L	3081688	3081709	2	+	5'UTR	CG11486-RD
chr3L	3087610	3087631	2	+	Exon/CD	CG11486-RA
chr3L	3120787	3120808	2	-	Exon/CD	prominin-like-RD
chr2L	3149034	3149055	2	-	Exon/CD	Mad-RB
chr3L	3149760	3149781	2	+	5'UTR	BtbVII-RE
chr3L	3154067	3154088	3	+	3'UTR	BtbVII-RE
chr2RHet	3155047	3155068	4	-	Exon/CD	uex-RE
chr2L	3159559	3159580	2	-	5'UTR	Mad-RA
chr2L	3168458	3168479	3	+	3'UTR	Hydr2-RC
chr2R	3169082	3169103	2	+	3'UTR	Incenp-RA
chr2R	3171169	3171190	2	+	5'UTR	pwn-RB
chr2R	3173258	3173279	2	+	5'UTR	pwn-RB
chr2RHet	3179254	3179275	3	-	5'UTR	uex-RE
chrX	3184165	3184186	3	+	5'UTR	dnc-RQ
chr3L	3194700	3194721	2	+	Exon/CD	Hsp83-RA
chr3L	3194931	3194952	2	+	Exon/CD	Hsp83-RA
chr3L	3195591	3195612	2	+	Exon/CD	Hsp83-RA
chr3L	3195804	3195825	3	+	Exon/CD	Hsp83-RA
chr3L	3196376	3196397	2	+	Exon/CD	Hsp83-RA
chr3L	3196623	3196644	3	+	Exon/CD	Hsp83-RA
chr3L	3197186	3197207	2	-	Exon/CD	CG14966-RA
chr3L	3197853	3197874	3	-	3'UTR	CG32276-RA
chr3L	3198125	3198146	2	-	3'UTR	CG32276-RA
chr3L	3198186	3198207	4	-	3'UTR	CG32276-RA
chr3L	3198220	3198241	2	-	3'UTR	CG32276-RA
chr3L	3198223	3198244	2	-	3'UTR	CG32276-RA
chr3L	3198836	3198857	2	-	5'UTR	CG32276-RA
chr3L	3198880	3198901	2	-	5'UTR	CG32276-RA
chr2RHet	3200368	3200389	2	+	Exon/CD	Haspin-RA
chr3L	3221167	3221188	4	-	3'UTR	RpL28-RB
chr3L	3221172	3221193	3	-	3'UTR	RpL28-RB
chr3L	3221552	3221573	2	-	Exon/CD	RpL28-RB
chr3L	3221612	3221633	3	-	Exon/CD	RpL28-RB
chr3L	3221660	3221681	4	-	Exon/CD	RpL28-RB
chr3L	3221687	3221708	5	-	Exon/CD	RpL28-RB
chr3L	3221690	3221711	3	-	Exon/CD	RpL28-RB
chr3L	3221916	3221937	2	-	Exon/CD	RpL28-RB
chr3L	3221922	3221943	6	-	Exon/CD	RpL28-RB
chr3L	3224400	3224421	3	+	Exon/CD	CG17737-RA
chr3L	3226467	3226488	2	+	5'UTR	CG11505-RB
chr3L	3238914	3238935	2	-	5'UTR	CG17746-RB
chrX	3267365	3267386	3	+	5'UTR	dm-RA
chrX	3267473	3267494	6	+	5'UTR	dm-RA
chrX	3267484	3267505	3	+	5'UTR	dm-RA
chrX	3267534	3267555	2	+	5'UTR	dm-RA
chr2R	3278444	3278465	2	+	3'UTR	CG11107-RB
chr2R	3278465	3278486	2	+	3'UTR	CG11107-RB
chr3R	3300529	3300550	2	-	Exon/CD	snRNA
chr2L	3301469	3301490	2	-	Exon/CD	CG9663-RA
chr2L	3301689	3301710	4	-	5'UTR	CG9663-RA
chr3L	3323377	3323398	2	-	Exon/CD	CG11526-RC
chr3L	3337679	3337700	2	+	5'UTR	kst-RB
chr2R	3342814	3342835	2	-	Exon/CD	Inos-RA
chr2L	3354597	3354618	2	-	5'UTR	E23-RC
chr3R	3356556	3356577	2	+	5'UTR	alphaTub84D-RA
chr3R	3356805	3356826	2	+	5'UTR	alphaTub84D-RA
chr2L	3359610	3359631	2	-	3'UTR	CG34394-RG
chr2R	3368715	3368736	2	-	3'UTR	wech-RC
chr2R	3369058	3369079	2	-	3'UTR	wech-RC
chr3L	3371149	3371170	2	-	3'UTR	YT521-B-RA
chr3L	3371194	3371215	5	-	3'UTR	YT521-B-RA
chr3L	3371257	3371278	2	-	3'UTR	YT521-B-RA
chr3L	3371293	3371314	2	-	3'UTR	YT521-B-RA
chr3L	3371357	3371378	3	-	3'UTR	YT521-B-RA
chr3L	3371423	3371444	2	-	3'UTR	YT521-B-RA
chr3L	3371602	3371623	5	-	Exon/CD	YT521-B-RA
chr3L	3372244	3372265	2	-	Exon/CD	YT521-B-RA
chr2L	3373294	3373315	2	-	5'UTR	CG34394-RH
chrX	3378878	3378899	2	-	Exon/CD	CG14270-RA
chr2R	3385714	3385735	2	-	Exon/CD	dpa-RA
chr3L	3401786	3401807	7	-	3'UTR	sty-RC
chr3L	3403835	3403856	2	-	Exon/CD	sty-RC
chr2R	3415374	3415395	2	-	5'UTR	Drat-RB
chr2R	3421093	3421114	3	+	5'UTR	Cyt-b5-RB
chr2R	3421127	3421148	3	+	Exon/CD	Cyt-b5-RB
chr2R	3422965	3422986	2	+	Exon/CD	Cyt-b5-RA
chr2R	3423080	3423101	2	+	Exon/CD	Cyt-b5-RA
chr2R	3423120	3423141	2	+	3'UTR	Cyt-b5-RA
chr3L	3458434	3458455	2	-	Exon/CD	eIF5B-RE
chr2R	3462707	3462728	2	+	Exon/CD	Vps13-RB
chr2R	3472652	3472673	2	-	5'UTR	blow-RD
chr2R	3472790	3472811	2	-	5'UTR	blow-RD
chr2R	3477943	3477964	3	+	Exon/CD	scra-RA
chr2R	3478676	3478697	2	+	Exon/CD	scra-RA
chr2R	3479195	3479216	2	+	Exon/CD	scra-RA
chr2R	3480217	3480238	2	+	Exon/CD	scra-RA
chr3L	3546028	3546049	2	+	5'UTR	Eip63E-RJ
chr2L	3578264	3578285	2	-	3'UTR	sob-RA
chrX	3587035	3587056	2	+	5'UTR	Mnt-RJ
chrX	3587064	3587085	4	+	5'UTR	Mnt-RJ
chrX	3587119	3587140	2	+	5'UTR	Mnt-RJ
chrX	3587230	3587251	3	+	5'UTR	Mnt-RJ
chr3L	3626515	3626536	2	+	5'UTR	dar1-RB
chr2R	3628375	3628396	2	-	5'UTR	CG45093-RD
chr2R	3629097	3629118	2	-	5'UTR	CG45093-RD
chrX	3674578	3674599	2	+	5'UTR	tlk-RC
chrX	3676866	3676887	2	+	Exon/CD	tlk-RC
chr2R	3692203	3692224	2	-	Exon/CD	Nop17l-RC
chr2R	3692379	3692400	2	-	5'UTR	Nop17l-RC
chr2R	3698017	3698038	2	-	Exon/CD	CG1550-RA
chrX	3706136	3706157	2	+	5'UTR	ec-RB
chr2R	3710515	3710536	2	-	Exon/CD	cathD-RA
chr2R	3713165	3713186	2	+	Exon/CD	phr-RB
chrX	3730221	3730242	2	+	5'UTR	ec-RA
chrX	3730324	3730345	3	+	5'UTR	ec-RA
chrX	3730395	3730416	2	+	5'UTR	ec-RA
chr3R	3735320	3735341	2	-	3'UTR	Prat-RB
chr3R	3738008	3738029	2	-	3'UTR	CG2846-RA
chrX	3749582	3749603	3	+	Exon/CD	ec-RC
chrX	3753085	3753106	3	-	Exon/CD	roX1-RE
chrX	3753200	3753221	4	-	Exon/CD	roX1-RE
chrX	3753474	3753495	3	-	Exon/CD	roX1-RE
chrX	3754087	3754108	3	-	Exon/CD	roX1-RE
chrX	3754624	3754645	4	-	Exon/CD	roX1-RE
chrX	3755055	3755076	2	-	Exon/CD	roX1-RE
chrX	3755768	3755789	12	-	Exon/CD	roX1-RE
chrX	3755777	3755798	2	-	Exon/CD	roX1-RE
chrX	3755787	3755808	2	-	Exon/CD	roX1-RE
chrX	3755809	3755830	2	-	Exon/CD	roX1-RE
chrX	3755826	3755847	2	-	Exon/CD	roX1-RE
chrX	3755828	3755849	3	-	Exon/CD	roX1-RE
chrX	3755844	3755865	2	-	Exon/CD	roX1-RE
chrX	3755922	3755943	4	-	Exon/CD	roX1-RE
chrX	3755950	3755971	2	-	Exon/CD	roX1-RE
chr2L	3772494	3772515	6	+	5'UTR	bowl-RD
chr2L	3772552	3772573	11	+	5'UTR	bowl-RD
chr2L	3772580	3772601	2	+	5'UTR	bowl-RD
chr2L	3779030	3779051	2	+	5'UTR	bowl-RA
chr2L	3779051	3779072	3	+	5'UTR	bowl-RA
chr3L	3781272	3781293	2	-	5'UTR	CG32264-RD
chr2L	3783281	3783302	3	+	3'UTR	bowl-RA
chr3L	3787582	3787603	2	-	5'UTR	CG32264-RD
chr3L	3787868	3787889	3	-	5'UTR	CG32264-RD
chr3R	3802628	3802649	2	-	Exon/CD	CD98hc-RA
chr2R	3805601	3805622	2	+	Exon/CD	Cul1-RA
chr2R	3805938	3805959	2	+	Exon/CD	Cul1-RA
chr3L	3806311	3806332	2	-	5'UTR	ntc-RA
chr3L	3806336	3806357	2	-	5'UTR	ntc-RA
chr2R	3808118	3808139	2	+	3'UTR	Cul1-RA
chr2R	3811194	3811215	3	-	Exon/CD	Kdm4A-RA
chr3L	3813691	3813712	3	+	3'UTR	CG12006-RA
chr3L	3813750	3813771	2	+	3'UTR	CG12006-RA
chr2L	3837089	3837110	7	+	5'UTR	slp2-RA
chrX	3843296	3843317	3	+	5'UTR	Vap-33A-RC
chrX	3843322	3843343	2	+	5'UTR	Vap-33A-RC
chrX	3843353	3843374	2	+	5'UTR	Vap-33A-RC
chrX	3843520	3843541	2	+	5'UTR	Vap-33A-RC
chrX	3843541	3843562	2	+	5'UTR	Vap-33A-RC
chrX	3843546	3843567	2	+	5'UTR	Vap-33A-RC
chrX	3848646	3848667	2	+	3'UTR	Vap-33A-RC
chr2R	3849030	3849051	2	-	Exon/CD	Sep5-RB
chrX	3849147	3849168	2	+	3'UTR	Vap-33A-RC
chrX	3853220	3853241	2	-	Exon/CD	lva-RD
chr3R	3857343	3857364	3	+	Exon/CD	CG10903-RA
chr3L	3861669	3861690	2	+	3'UTR	Awh-RD
chr3L	3908507	3908528	3	-	Exon/CD	mge-RA
chr3R	3931249	3931270	3	+	5'UTR	puc-RA
chr3R	3952418	3952439	2	+	5'UTR	Gie-RA
chr3R	3953783	3953804	2	+	Exon/CD	Gie-RA
chr2R	3958866	3958887	2	+	Exon/CD	lig-RD
chr2R	3961931	3961952	2	+	Exon/CD	lig-RD
chr2R	3963224	3963245	2	+	Exon/CD	lig-RD
chr2R	3963843	3963864	2	+	Exon/CD	lig-RD
chr3R	3965948	3965969	2	-	Exon/CD	tRNA
chr3L	3984557	3984578	2	+	5'UTR	scrt-RA
chrX	3992190	3992211	2	-	3'UTR	CG6379-RB
chrX	3992295	3992316	2	-	Exon/CD	CG6379-RB
chr2R	3994297	3994318	2	+	Exon/CD	udd-RA
chrX	3997167	3997188	2	-	3'UTR	Xpac-RA
chrX	4000212	4000233	2	+	5'UTR	cib-RC
chrX	4003964	4003985	2	+	Exon/CD	cib-RD
chrX	4004595	4004616	2	+	3'UTR	cib-RD
chrX	4004706	4004727	2	+	3'UTR	cib-RD
chrX	4004752	4004773	2	+	3'UTR	cib-RD
chr2R	4004893	4004914	2	-	Exon/CD	Asap-RC
chrX	4004971	4004992	2	+	3'UTR	cib-RD
chr3R	4005150	4005171	3	-	Exon/CD	grn-RB
chr3R	4005407	4005428	2	-	5'UTR	grn-RB
chr3R	4006942	4006963	6	-	5'UTR	grn-RB
chrX	4009112	4009133	2	-	Exon/CD	Tip60-RC
chr2R	4010267	4010288	3	-	5'UTR	Asap-RC
chrX	4011121	4011142	3	+	5'UTR	tyf-RN
chr2R	4019101	4019122	2	+	5'UTR	Pabp2-RA
chr2R	4019438	4019459	2	+	5'UTR	Pabp2-RA
chr2R	4020456	4020477	2	+	Exon/CD	Pabp2-RA
chrX	4020580	4020601	2	+	3'UTR	tyf-RM
chr2R	4021857	4021878	5	+	3'UTR	Pabp2-RA
chr2L	4031498	4031519	4	+	5'UTR	ed-RB
chr2L	4031521	4031542	3	+	5'UTR	ed-RB
chr2L	4031534	4031555	7	+	5'UTR	ed-RB
chr2L	4032471	4032492	2	+	5'UTR	ed-RB
chr2L	4032494	4032515	5	+	5'UTR	ed-RB
chr2L	4032500	4032521	2	+	5'UTR	ed-RB
chr2L	4032534	4032555	3	+	5'UTR	ed-RB
chr2L	4032622	4032643	4	+	5'UTR	ed-RB
chr2L	4032631	4032652	3	+	5'UTR	ed-RB
chr2L	4032637	4032658	2	+	5'UTR	ed-RB
chrX	4036836	4036857	2	-	Exon/CD	Fas2-RF
chrX	4037090	4037111	2	-	Exon/CD	Fas2-RF
chr3L	4042419	4042440	2	+	Exon/CD	Rcd5-RA
chr3R	4092436	4092457	2	+	Exon/CD	Mcm2-RA
chr3L	4094917	4094938	2	-	3'UTR	CG14995-RH
chr3R	4094937	4094958	2	-	Exon/CD	CG9630-RA
chrX	4097389	4097410	4	-	5'UTR	Fas2-RF
chrX	4097404	4097425	4	-	5'UTR	Fas2-RF
chrX	4097460	4097481	2	-	5'UTR	Fas2-RF
chrX	4097467	4097488	8	-	5'UTR	Fas2-RF
chrX	4097489	4097510	6	-	5'UTR	Fas2-RF
chrX	4100044	4100065	8	-	5'UTR	Fas2-RF
chr3L	4108607	4108628	3	+	5'UTR	Ack-RA
chr2R	4125818	4125839	3	+	Exon/CD	pnut-RA
chr2R	4127725	4127746	2	+	3'UTR	pnut-RA
chr2R	4127780	4127801	3	+	3'UTR	pnut-RA
chr3L	4141287	4141308	2	+	3'UTR	Ras64B-RA
chr3R	4175642	4175663	4	+	5'UTR	Atg13-RA
chr3R	4175799	4175820	5	+	5'UTR	Atg13-RA
chr3R	4175805	4175826	4	+	5'UTR	Atg13-RA
chr2L	4207122	4207143	2	-	Exon/CD	ft-RA
chr2L	4217706	4217727	2	-	Exon/CD	ft-RA
chr2L	4217848	4217869	4	-	5'UTR	ft-RA
chr2L	4217894	4217915	3	-	5'UTR	ft-RA
chr2L	4221391	4221412	2	-	5'UTR	ft-RA
chr2L	4225720	4225741	2	-	Exon/CD	CG3702-RB
chr3L	4226703	4226724	3	-	5'UTR	ImpL2-RB
chr3L	4226716	4226737	2	-	5'UTR	ImpL2-RB
chr3L	4227083	4227104	2	-	5'UTR	ImpL2-RB
chr3L	4227098	4227119	2	-	5'UTR	ImpL2-RB
chr3L	4227119	4227140	3	-	5'UTR	ImpL2-RB
chr3L	4227140	4227161	2	-	5'UTR	ImpL2-RB
chr2L	4228004	4228025	2	+	5'UTR	RpL40-RA
chr2L	4228217	4228238	3	+	Exon/CD	RpL40-RA
chr2L	4228280	4228301	2	+	Exon/CD	RpL40-RA
chr2L	4228289	4228310	5	+	Exon/CD	RpL40-RA
chr2L	4228340	4228361	3	+	Exon/CD	RpL40-RA
chr2L	4228364	4228385	3	+	Exon/CD	RpL40-RA
chr2L	4228532	4228553	3	+	3'UTR	RpL40-RA
chr3L	4243150	4243171	2	+	Exon/CD	pav-RA
chr3L	4243327	4243348	2	+	Exon/CD	pav-RA
chr3L	4248047	4248068	2	-	Exon/CD	ago-RA
chr3L	4248823	4248844	2	-	Exon/CD	ago-RA
chr3L	4251180	4251201	2	-	Exon/CD	ago-RA
chr3L	4254221	4254242	2	-	5'UTR	ago-RC
chr3L	4279050	4279071	2	+	Exon/CD	CG1311-RB
chr2L	4284848	4284869	2	+	5'UTR	tutl-RG
chr2L	4284900	4284921	2	+	5'UTR	tutl-RG
chr3L	4286215	4286236	2	+	3'UTR	CG1316-RA
chr3L	4291954	4291975	2	-	Exon/CD	CG15012-RC
chrX	4322228	4322249	2	+	5'UTR	bi-RE
chr3L	4324358	4324379	2	-	Exon/CD	Cip4-RG
chr3R	4343790	4343811	2	+	5'UTR	CG11737-RA
chr2L	4372067	4372088	2	+	5'UTR	Traf4-RA
chr2L	4372146	4372167	3	+	5'UTR	Traf4-RA
chr2L	4372180	4372201	16	+	5'UTR	Traf4-RA
chr2L	4372191	4372212	4	+	5'UTR	Traf4-RA
chr2L	4372205	4372226	4	+	5'UTR	Traf4-RA
chr2L	4372252	4372273	4	+	5'UTR	Traf4-RA
chr2L	4372258	4372279	2	+	5'UTR	Traf4-RA
chr2L	4372339	4372360	2	+	Exon/CD	Traf4-RA
chr3L	4384711	4384732	2	+	5'UTR	slow-RA
chr3L	4407276	4407297	4	+	5'UTR	DOR-RG
chr3L	4420239	4420260	2	+	3'UTR	DOR-RF
chrX	4435350	4435371	2	+	Exon/CD	CHOp24-RB
chrX	4436278	4436299	2	+	3'UTR	CHOp24-RB
chrX	4447223	4447244	2	-	3'UTR	CG11444-RA
chrX	4447651	4447672	2	-	Exon/CD	CG11444-RA
chrX	4448039	4448060	4	-	5'UTR	CG11444-RA
chr2L	4457266	4457287	3	-	3'UTR	RpL27A-RA
chr2L	4457867	4457888	4	-	Exon/CD	RpL27A-RA
chr2L	4457924	4457945	3	-	Exon/CD	RpL27A-RA
chr3R	4475595	4475616	2	-	Exon/CD	Mkk4-RC
chr3R	4478855	4478876	2	+	Exon/CD	CG11753-RA
chr3R	4481364	4481385	2	-	3'UTR	bel-RB
chr3R	4483936	4483957	2	-	Exon/CD	bel-RB
chr2R	4485206	4485227	2	-	Exon/CD	CG8735-RB
chr3R	4485758	4485779	2	-	5'UTR	bel-RB
chr3R	4485835	4485856	2	-	5'UTR	bel-RB
chr3R	4485868	4485889	5	-	5'UTR	bel-RB
chr3R	4498322	4498343	2	+	Exon/CD	CG8036-RD
chr2R	4502355	4502376	3	+	5'UTR	Cirl-RG
chr2R	4502464	4502485	2	+	5'UTR	Cirl-RG
chr2R	4502527	4502548	2	+	5'UTR	Cirl-RG
chr2R	4502563	4502584	5	+	5'UTR	Cirl-RG
chr2R	4502617	4502638	3	+	5'UTR	Cirl-RG
chrX	4511733	4511754	2	+	5'UTR	peb-RA
chrX	4511921	4511942	4	+	5'UTR	peb-RA
chr2R	4518302	4518323	2	-	Exon/CD	CG8635-RB
chr3R	4523443	4523464	3	-	5'UTR	hb-RB
chr2R	4537555	4537576	2	+	5'UTR	ptc-RA
chr2R	4537743	4537764	2	+	5'UTR	ptc-RA
chrX	4543022	4543043	2	-	Exon/CD	Torsin-RA
chrX	4544740	4544761	2	+	Exon/CD	Cbp80-RB
chr3R	4547003	4547024	2	+	3'UTR	CG11760-RB
chrX	4570441	4570462	7	-	5'UTR	rap-RB
chrX	4570501	4570522	3	-	5'UTR	rap-RB
chrX	4570530	4570551	2	-	5'UTR	rap-RB
chrX	4573308	4573329	5	-	5'UTR	rap-RA
chrX	4574477	4574498	3	-	3'UTR	Pp2C1-RB
chrX	4580740	4580761	2	-	5'UTR	Pp2C1-RB
chrX	4592321	4592342	2	+	Exon/CD	ctp-RE
chrX	4592414	4592435	2	+	Exon/CD	ctp-RE
chrX	4593122	4593143	2	+	3'UTR	ctp-RE
chr3L	4593138	4593159	2	-	3'UTR	Src64B-RJ
chr3L	4594388	4594409	2	-	3'UTR	Src64B-RJ
chr3L	4598421	4598442	2	-	5'UTR	Src64B-RJ
chr2R	4606941	4606962	2	-	Exon/CD	CG14767-RB
chr3L	4626020	4626041	3	-	5'UTR	Src64B-RJ
chr3L	4626891	4626912	2	+	5'UTR	Rpd3-RA
chr3L	4627807	4627828	3	+	Exon/CD	Rpd3-RA
chr3L	4629098	4629119	2	+	Exon/CD	Rpd3-RA
chr3L	4629205	4629226	3	+	3'UTR	Rpd3-RA
chr3R	4640332	4640353	2	-	3'UTR	CG9821-RC
chr3R	4642266	4642287	2	-	3'UTR	CG9821-RC
chr3R	4642410	4642431	2	-	3'UTR	CG9821-RC
chr3R	4642592	4642613	2	-	3'UTR	CG9821-RC
chr3R	4642594	4642615	8	-	3'UTR	CG9821-RC
chr3R	4642791	4642812	2	-	3'UTR	CG9821-RC
chr3R	4643130	4643151	2	-	3'UTR	CG9821-RC
chr3R	4643198	4643219	4	-	3'UTR	CG9821-RC
chr3R	4643280	4643301	3	-	3'UTR	CG9821-RC
chr3R	4643330	4643351	2	-	3'UTR	CG9821-RC
chr3R	4643345	4643366	2	-	3'UTR	CG9821-RC
chr3R	4644228	4644249	2	-	Exon/CD	CG9821-RC
chr3R	4644280	4644301	2	-	Exon/CD	CG9821-RC
chr3R	4644812	4644833	2	-	5'UTR	CG9821-RC
chr3R	4644860	4644881	4	-	5'UTR	CG9821-RC
chr3R	4644864	4644885	2	-	5'UTR	CG9821-RC
chr3R	4644926	4644947	2	-	5'UTR	CG9821-RC
chr3R	4646074	4646095	4	-	5'UTR	CG9821-RC
chr3R	4646097	4646118	5	-	5'UTR	CG9821-RC
chr3R	4646193	4646214	2	-	5'UTR	CG9821-RC
chr3R	4646295	4646316	2	-	5'UTR	CG9821-RC
chr3R	4646341	4646362	10	-	5'UTR	CG9821-RC
chr3R	4665161	4665182	2	-	Exon/CD	pyd-RB
chr3R	4670780	4670801	2	-	5'UTR	pyd-RB
chr2R	4686123	4686144	2	+	5'UTR	sns-RA
chr2R	4686252	4686273	2	+	5'UTR	sns-RA
chr3L	4693118	4693139	2	+	5'UTR	RhoGEF64C-RB
chr3L	4693158	4693179	3	+	5'UTR	RhoGEF64C-RB
chr2R	4711182	4711203	2	+	Exon/CD	sns-RA
chr2R	4771199	4771220	2	+	Exon/CD	RyR-RI
chr2R	4774077	4774098	2	+	Exon/CD	RyR-RI
chr2R	4780813	4780834	2	+	3'UTR	Dmn-RA
chr3R	4788078	4788099	3	-	5'UTR	CG11966-RB
chr3R	4788133	4788154	2	-	5'UTR	CG11966-RB
chr2R	4788224	4788245	2	-	Exon/CD	MrgBP-RA
chr3R	4788261	4788282	2	-	5'UTR	CG11966-RB
chr3R	4788348	4788369	5	-	5'UTR	CG11966-RB
chr3R	4788487	4788508	2	-	5'UTR	CG11966-RB
chr3R	4788549	4788570	2	-	5'UTR	CG11966-RB
chr2R	4789000	4789021	2	+	5'UTR	Ggamma1-RA
chr2R	4790368	4790389	2	+	3'UTR	Ggamma1-RA
chr2R	4790386	4790407	9	+	3'UTR	Ggamma1-RA
chr2R	4790494	4790515	3	+	3'UTR	Ggamma1-RA
chr2R	4790512	4790533	2	+	3'UTR	Ggamma1-RA
chr2R	4790560	4790581	3	+	3'UTR	Ggamma1-RA
chr2R	4790597	4790618	2	+	3'UTR	Ggamma1-RA
chr2R	4794162	4794183	2	-	Exon/CD	CG8258-RA
chr2R	4796296	4796317	2	+	Exon/CD	CG30349-RA
chr2L	4799794	4799815	2	-	Exon/CD	Clect27-RB
chr2R	4800145	4800166	2	-	Exon/CD	Pgi-RC
chr2R	4802190	4802211	2	+	5'UTR	lin-RA
chr2R	4802209	4802230	2	+	5'UTR	lin-RA
chrX	4803558	4803579	3	+	5'UTR	CG32772-RE
chrX	4813120	4813141	3	+	5'UTR	CG6903-RB
chr3R	4816882	4816903	2	-	Exon/CD	E(var)3-9-RA
chr2R	4820432	4820453	2	+	3'UTR	PAN2-RB
chrX	4821317	4821338	2	-	3'UTR	CG44774-RH
chr2L	4822126	4822147	2	+	5'UTR	CG15628-RA
chrX	4823862	4823883	3	-	5'UTR	CG44774-RH
chrX	4823989	4824010	2	-	5'UTR	CG44774-RH
chr3R	4829885	4829906	2	+	Exon/CD	CG11980-RA
chr2R	4840314	4840335	2	+	5'UTR	babo-RC
chr3R	4846103	4846124	2	-	3'UTR	neur-RB
chr2L	4848219	4848240	2	+	Exon/CD	CG11927-RA
chr2R	4848358	4848379	2	+	3'UTR	babo-RC
chr3R	4859286	4859307	3	-	5'UTR	neur-RB
chr3R	4868233	4868254	3	-	3'UTR	Nmdmc-RC
chr3R	4877075	4877096	2	+	Exon/CD	Mst85C-RA
chr2L	4892395	4892416	2	+	5'UTR	CG3036-RB
chr2L	4892404	4892425	2	+	5'UTR	CG3036-RB
chr3R	4895879	4895900	2	-	3'UTR	pum-RH
chrX	4942394	4942415	2	+	5'UTR	ovo-RE
chrX	4942460	4942481	2	+	5'UTR	ovo-RE
chrX	4942703	4942724	2	+	5'UTR	ovo-RE
chrX	4942738	4942759	3	+	5'UTR	ovo-RE
chrX	4942806	4942827	2	+	5'UTR	ovo-RE
chrX	4942876	4942897	3	+	5'UTR	ovo-RE
chr2L	4966666	4966687	2	-	Exon/CD	Trip1-RA
chr2L	4967696	4967717	2	-	5'UTR	Trip1-RA
chr2L	4969586	4969607	2	+	Exon/CD	CG3756-RA
chr2L	4971782	4971803	2	+	5'UTR	CG14043-RA
chrX	4975868	4975889	2	-	5'UTR	CG32767-RH
chrX	4976587	4976608	2	-	5'UTR	CG32767-RH
chr2R	4980015	4980036	2	-	5'UTR	CG8080-RB
chrX	4980039	4980060	6	+	5'UTR	rg-RQ
chrX	4980220	4980241	2	+	5'UTR	rg-RQ
chr3R	4982998	4983019	2	-	5'UTR	pum-RH
chr3R	4983024	4983045	2	-	5'UTR	pum-RH
chr3R	4983083	4983104	4	-	5'UTR	pum-RH
chr3R	4983520	4983541	2	-	5'UTR	pum-RH
chrX	4983595	4983616	2	+	5'UTR	rg-RQ
chrX	4983898	4983919	3	+	5'UTR	rg-RQ
chrX	4983940	4983961	4	+	5'UTR	rg-RQ
chr2R	4984023	4984044	2	+	Exon/CD	snoRNA
chr2R	4984059	4984080	2	+	Exon/CD	snoRNA
chr2R	4990840	4990861	5	+	5'UTR	Vang-RA
chr2L	4990904	4990925	2	+	Exon/CD	CG34126-RF
chr2L	4993634	4993655	2	-	3'UTR	Rtnl1-RG
chr2L	4993710	4993731	2	-	3'UTR	Rtnl1-RG
chr2R	4993866	4993887	3	+	3'UTR	Vang-RA
chr2R	4993920	4993941	2	+	3'UTR	Vang-RA
chr2L	4993988	4994009	3	-	3'UTR	Rtnl1-RG
chr2R	4994044	4994065	2	+	3'UTR	Vang-RA
chr2R	4994218	4994239	2	+	3'UTR	Vang-RA
chr2L	4994375	4994396	3	-	Exon/CD	Rtnl1-RG
chr2L	4994390	4994411	2	-	Exon/CD	Rtnl1-RG
chr2L	4999342	4999363	2	-	5'UTR	Rtnl1-RG
chr2L	5009179	5009200	2	-	Exon/CD	Rtnl1-RF
chr2L	5009611	5009632	3	-	5'UTR	Rtnl1-RF
chr2L	5011924	5011945	2	+	3'UTR	CG3887-RB
chr2R	5023146	5023167	2	-	Exon/CD	alc-RB
chr2R	5025270	5025291	3	-	5'UTR	alc-RA
chr2R	5029919	5029940	2	-	3'UTR	shrb-RA
chr3R	5039912	5039933	3	-	Exon/CD	pum-RC
chr2L	5041436	5041457	3	-	Exon/CD	CG31650-RG
chr2L	5042798	5042819	2	-	5'UTR	CG31650-RG
chr2L	5044523	5044544	2	+	5'UTR	CG33995-RC
chr2L	5048281	5048302	2	+	3'UTR	CG44001-RC
chr2L	5051249	5051270	3	-	3'UTR	eIF-3p40-RB
chr2L	5051440	5051461	2	-	Exon/CD	eIF-3p40-RB
chr2L	5051510	5051531	2	-	Exon/CD	eIF-3p40-RB
chr2L	5054547	5054568	4	+	3'UTR	CG14040-RA
chr2L	5055254	5055275	2	+	Exon/CD	His3.3A-RD
chr2L	5055637	5055658	2	+	Exon/CD	His3.3A-RD
chr2L	5055693	5055714	2	+	Exon/CD	His3.3A-RD
chr2L	5055937	5055958	4	+	3'UTR	His3.3A-RD
chr3R	5059921	5059942	6	-	5'UTR	pum-RC
chr3R	5059990	5060011	2	-	5'UTR	pum-RC
chr3R	5060093	5060114	2	-	5'UTR	pum-RC
chr3R	5060106	5060127	2	-	5'UTR	pum-RC
chr3R	5060188	5060209	4	-	5'UTR	pum-RC
chr3R	5060191	5060212	3	-	5'UTR	pum-RC
chr3R	5060296	5060317	5	-	5'UTR	pum-RC
chr3R	5060309	5060330	6	-	5'UTR	pum-RC
chr3R	5060350	5060371	2	-	5'UTR	pum-RC
chr2R	5063607	5063628	2	-	Exon/CD	Rme-8-RB
chr3R	5063818	5063839	2	-	3'UTR	D1-RA
chr3R	5064041	5064062	11	-	3'UTR	D1-RA
chr3R	5064422	5064443	3	-	Exon/CD	D1-RA
chr3R	5064783	5064804	2	-	Exon/CD	D1-RA
chr3R	5064854	5064875	3	-	Exon/CD	D1-RA
chr3R	5065465	5065486	2	-	Exon/CD	D1-RA
chr3R	5065671	5065692	2	-	5'UTR	D1-RA
chr2L	5071123	5071144	3	+	5'UTR	RpL37A-RB
chr2L	5071131	5071152	2	+	5'UTR	RpL37A-RB
chr2L	5071739	5071760	2	+	Exon/CD	RpL37A-RB
chr2L	5071746	5071767	2	+	3'UTR	RpL37A-RB
chr2L	5071771	5071792	6	+	3'UTR	RpL37A-RB
chr2L	5071823	5071844	2	+	3'UTR	RpL37A-RB
chr3R	5090912	5090933	2	-	3'UTR	Aats-trp-RB
chr2L	5093454	5093475	2	-	5'UTR	pgant5-RB
chr3L	5129529	5129550	2	+	5'UTR	CG4611-RA
chr2R	5143197	5143218	2	-	Exon/CD	Pkn-RE
chr3R	5160143	5160164	2	-	Exon/CD	CG8866-RA
chr3R	5167937	5167958	4	+	5'UTR	CG45050-RD
chr3R	5167981	5168002	3	+	5'UTR	CG45050-RD
chr3R	5168031	5168052	3	+	5'UTR	CG45050-RD
chr3R	5168103	5168124	7	+	5'UTR	CG45050-RD
chr3R	5168112	5168133	3	+	5'UTR	CG45050-RD
chr3R	5168114	5168135	2	+	5'UTR	CG45050-RD
chr2R	5171425	5171446	4	-	5'UTR	Pkn-RM
chr2R	5171455	5171476	2	-	5'UTR	Pkn-RM
chr2R	5171459	5171480	5	-	5'UTR	Pkn-RM
chr2R	5171521	5171542	2	-	5'UTR	Pkn-RM
chr3L	5177511	5177532	2	-	5'UTR	shep-RH
chr2R	5177523	5177544	2	-	Exon/CD	Mad1-RA
chr3L	5177755	5177776	2	-	5'UTR	shep-RH
chr3L	5177767	5177788	2	-	5'UTR	shep-RH
chr2R	5179651	5179672	2	+	5'UTR	Drep-2-RC
chr2R	5195649	5195670	4	-	5'UTR	Myd88-RB
chr2R	5195663	5195684	2	-	5'UTR	Myd88-RB
chrX	5212752	5212773	2	+	Exon/CD	Sas10-RA
chr2L	5219454	5219475	2	-	3'UTR	tkv-RD
chr3R	5220044	5220065	3	-	5'UTR	FER-RF
chr2L	5221470	5221491	2	-	Exon/CD	tkv-RD
chr3R	5226431	5226452	2	-	Exon/CD	RpL34b-RB
chr3R	5226664	5226685	2	-	Exon/CD	RpL34b-RB
chr3R	5226679	5226700	3	-	Exon/CD	RpL34b-RB
chr3R	5226690	5226711	3	-	Exon/CD	RpL34b-RB
chr3R	5226727	5226748	2	-	5'UTR	RpL34b-RB
chr3R	5226730	5226751	2	-	5'UTR	RpL34b-RB
chr2L	5237075	5237096	2	-	5'UTR	tkv-RD
chr2L	5237185	5237206	4	-	5'UTR	tkv-RD
chr2L	5237214	5237235	2	-	5'UTR	tkv-RD
chr3R	5258314	5258335	3	+	5'UTR	ps-RR
chr2R	5284395	5284416	2	-	Exon/CD	CG8801-RB
chr2R	5284618	5284639	2	-	Exon/CD	CG8801-RB
chr2R	5284699	5284720	2	-	Exon/CD	CG8801-RB
chr2R	5284702	5284723	2	-	Exon/CD	CG8801-RB
chr2R	5284705	5284726	2	-	Exon/CD	CG8801-RB
chr2R	5284759	5284780	3	-	Exon/CD	CG8801-RB
chr2R	5285046	5285067	2	-	Exon/CD	CG8801-RB
chr2R	5285093	5285114	2	-	Exon/CD	CG8801-RB
chr2R	5285267	5285288	2	-	Exon/CD	CG8801-RB
chr2R	5285305	5285326	5	-	Exon/CD	CG8801-RB
chr2R	5285314	5285335	3	-	Exon/CD	CG8801-RB
chr2R	5285749	5285770	2	-	Exon/CD	CG8801-RB
chr2R	5285782	5285803	2	-	Exon/CD	CG8801-RB
chr2R	5285906	5285927	2	-	Exon/CD	CG8801-RB
chr2R	5286139	5286160	2	-	5'UTR	CG8801-RB
chr2R	5300780	5300801	2	-	5'UTR	wun-RB
chr2R	5301985	5302006	5	+	5'UTR	wun2-RB
chr2R	5301997	5302018	2	+	5'UTR	wun2-RB
chr2R	5302036	5302057	5	+	5'UTR	wun2-RB
chr2R	5302155	5302176	9	+	5'UTR	wun2-RB
chr2R	5302287	5302308	2	+	5'UTR	wun2-RB
chr2R	5304480	5304501	2	+	Exon/CD	wun2-RB
chr2L	5305979	5306000	3	+	5'UTR	vri-RF
chrX	5307519	5307540	2	-	3'UTR	spoon-RC
chrX	5314559	5314580	4	-	5'UTR	spoon-RA
chrX	5317932	5317953	3	+	Exon/CD	CG4165-RE
chr2L	5318395	5318416	2	-	Exon/CD	Ncoa6-RD
chr3R	5321281	5321302	2	+	Exon/CD	CG8147-RA
chr2R	5322321	5322342	2	-	3'UTR	ced-6-RA
chr2L	5326112	5326133	3	-	5'UTR	Ncoa6-RD
chr2L	5326158	5326179	2	-	5'UTR	Ncoa6-RD
chr2R	5328732	5328753	2	-	5'UTR	ced-6-RF
chr3R	5330890	5330911	3	+	Exon/CD	CG8149-RA
chr3R	5331681	5331702	5	-	3'UTR	rump-RB
chr3R	5331753	5331774	2	-	3'UTR	rump-RB
chr3R	5332079	5332100	2	-	3'UTR	rump-RB
chr3R	5332222	5332243	2	-	3'UTR	rump-RB
chr3R	5332381	5332402	2	-	3'UTR	rump-RB
chr3L	5347867	5347888	3	-	5'UTR	lama-RD
chr3L	5348181	5348202	2	-	5'UTR	lama-RD
chr3L	5348235	5348256	2	-	5'UTR	lama-RD
chr3L	5354816	5354837	2	+	Exon/CD	CG4769-RA
chr3L	5355740	5355761	2	+	3'UTR	CG4769-RA
chr3L	5355743	5355764	2	+	3'UTR	CG4769-RA
chr3L	5356557	5356578	2	-	3'UTR	Uev1A-RB
chr3L	5356868	5356889	2	-	3'UTR	Uev1A-RB
chr3R	5358451	5358472	2	-	Exon/CD	by-RC
chr3R	5363235	5363256	2	-	3'UTR	mura-RA
chr3R	5382814	5382835	2	+	Exon/CD	CG8199-RA
chr3R	5402831	5402852	2	-	Exon/CD	Kap-alpha3-RC
chr3R	5412799	5412820	6	+	5'UTR	P58IPK-RA
chr3R	5414301	5414322	2	+	Exon/CD	P58IPK-RA
chr3R	5416305	5416326	2	-	Exon/CD	bocksbeutel-RA
chr3R	5417174	5417195	2	+	5'UTR	CG8312-RA
chr3R	5417284	5417305	2	+	5'UTR	CG8312-RA
chr3R	5417537	5417558	2	+	5'UTR	CG8312-RA
chr3R	5417547	5417568	2	+	5'UTR	CG8312-RA
chr2R	5432698	5432719	2	-	3'UTR	CG1888-RC
chr2R	5453789	5453810	2	-	3'UTR	Not1-RG
chr3R	5454666	5454687	3	-	3'UTR	Crc-RB
chr3R	5454687	5454708	2	-	3'UTR	Crc-RB
chr3R	5455055	5455076	2	-	Exon/CD	Crc-RB
chr2R	5455420	5455441	2	-	3'UTR	Not1-RG
chr3R	5455488	5455509	2	-	Exon/CD	Crc-RB
chr3R	5455500	5455521	3	-	Exon/CD	Crc-RB
chr3R	5455579	5455600	2	-	Exon/CD	Crc-RB
chr3R	5455701	5455722	2	-	Exon/CD	Crc-RB
chr3R	5455743	5455764	2	-	Exon/CD	Crc-RB
chr3R	5455821	5455842	2	-	Exon/CD	Crc-RB
chr3R	5455860	5455881	2	-	Exon/CD	Crc-RB
chr3R	5456164	5456185	2	-	Exon/CD	Crc-RB
chr3R	5456179	5456200	3	-	Exon/CD	Crc-RB
chr3R	5456182	5456203	4	-	Exon/CD	Crc-RB
chr2R	5460605	5460626	2	-	Exon/CD	Not1-RG
chr2L	5461888	5461909	2	+	5'UTR	mid-RA
chr2R	5466152	5466173	2	-	5'UTR	Not1-RC
chr2R	5475021	5475042	4	+	Exon/CD	RpL31-RB
chr2R	5475174	5475195	2	+	Exon/CD	RpL31-RB
chr2R	5475180	5475201	3	+	Exon/CD	RpL31-RB
chr2R	5475418	5475439	4	+	Exon/CD	RpL31-RB
chr2R	5475426	5475447	3	+	3'UTR	RpL31-RB
chr2R	5475449	5475470	3	+	3'UTR	RpL31-RB
chr3R	5503774	5503795	2	+	5'UTR	CG16817-RB
chr3R	5504571	5504592	2	+	Exon/CD	CG16817-RB
chr3R	5504767	5504788	2	+	Exon/CD	CG16817-RB
chr3R	5504794	5504815	2	+	Exon/CD	CG16817-RB
chr3R	5504869	5504890	2	+	Exon/CD	CG16817-RB
chr3R	5505010	5505031	3	+	3'UTR	CG16817-RB
chr3R	5505051	5505072	2	+	3'UTR	CG16817-RB
chrX	5513161	5513182	2	-	3'UTR	Mlc-c-RB
chrX	5513494	5513515	2	-	3'UTR	Mlc-c-RB
chr2L	5539512	5539533	2	-	3'UTR	Hel25E-RB
chr2L	5541616	5541637	2	-	Exon/CD	Hel25E-RB
chr2L	5544449	5544470	3	+	Exon/CD	Lam-RB
chr2L	5544541	5544562	2	+	Exon/CD	Lam-RB
chr2L	5545505	5545526	2	+	3'UTR	Lam-RB
chr2L	5545596	5545617	4	+	3'UTR	Lam-RB
chr2L	5545669	5545690	2	+	3'UTR	Lam-RB
chr2L	5546081	5546102	2	+	3'UTR	Lam-RB
chr2L	5546497	5546518	2	+	3'UTR	Lam-RB
chr3R	5550270	5550291	2	-	Exon/CD	hyd-RB
chr3L	5553286	5553307	2	-	3'UTR	sinu-RA
chr3L	5558809	5558830	2	+	Exon/CD	bc10-RA
chrX	5566837	5566858	2	+	5'UTR	RpL35-RA
chrX	5567055	5567076	17	+	Exon/CD	RpL35-RA
chrX	5567323	5567344	15	+	Exon/CD	RpL35-RA
chrX	5567524	5567545	10	+	3'UTR	RpL35-RA
chrX	5567540	5567561	30	+	3'UTR	RpL35-RA
chr3R	5582347	5582368	2	+	5'UTR	CG8412-RA
chrX	5584716	5584737	4	+	5'UTR	cv-RB
chr3L	5592223	5592244	2	-	Exon/CD	CG10591-RA
chr3L	5592442	5592463	2	-	Exon/CD	CG10591-RA
chr3L	5592498	5592519	2	-	Exon/CD	CG10591-RA
chrX	5592834	5592855	2	+	5'UTR	CG4096-RB
chr3R	5593272	5593293	2	-	5'UTR	MED6-RE
chr3R	5593380	5593401	2	-	5'UTR	MED6-RE
chr2R	5599954	5599975	19	+	5'UTR	dap-RA
chr2R	5600098	5600119	9	+	5'UTR	dap-RA
chr2R	5600204	5600225	9	+	5'UTR	dap-RA
chr2R	5600397	5600418	2	+	5'UTR	dap-RA
chr2R	5600433	5600454	2	+	5'UTR	dap-RA
chr3L	5600481	5600502	2	-	Exon/CD	Eaf6-RA
chr3L	5600691	5600712	2	-	Exon/CD	Eaf6-RA
chr2R	5600960	5600981	2	+	Exon/CD	dap-RA
chr2R	5603060	5603081	2	+	3'UTR	dap-RA
chr3R	5603839	5603860	5	+	5'UTR	RpS29-RA
chr3L	5624159	5624180	2	+	5'UTR	Blimp-1-RB
chr3L	5624175	5624196	2	+	5'UTR	Blimp-1-RB
chr3L	5624197	5624218	2	+	5'UTR	Blimp-1-RB
chr3L	5624298	5624319	6	+	5'UTR	Blimp-1-RB
chr3R	5630071	5630092	2	-	3'UTR	FBX011-RB
chr3L	5647959	5647980	3	+	5'UTR	lin-28-RA
chr3L	5648048	5648069	2	+	5'UTR	lin-28-RA
chr3L	5649785	5649806	2	+	Exon/CD	lin-28-RA
chr3L	5649966	5649987	2	+	Exon/CD	lin-28-RA
chr3L	5650357	5650378	3	+	3'UTR	lin-28-RA
chrX	5653148	5653169	2	+	3'UTR	CG15771-RC
chr3R	5700502	5700523	2	+	5'UTR	Glut4EF-RA
chr3R	5700615	5700636	2	+	5'UTR	Glut4EF-RA
chr3R	5700734	5700755	3	+	5'UTR	Glut4EF-RA
chr3R	5701103	5701124	3	+	5'UTR	Glut4EF-RA
chr3R	5701108	5701129	2	+	5'UTR	Glut4EF-RA
chr3R	5701117	5701138	6	+	5'UTR	Glut4EF-RA
chr3R	5701134	5701155	2	+	5'UTR	Glut4EF-RA
chr3R	5701292	5701313	2	+	5'UTR	Glut4EF-RA
chr3R	5701296	5701317	2	+	5'UTR	Glut4EF-RA
chr3R	5701308	5701329	2	+	5'UTR	Glut4EF-RA
chr2R	5707414	5707435	2	-	5'UTR	CG1648-RC
chr2L	5724824	5724845	2	+	5'UTR	CG11030-RA
chr2L	5724986	5725007	2	+	5'UTR	CG11030-RA
chr2L	5725015	5725036	7	+	5'UTR	CG11030-RA
chr2R	5729452	5729473	2	-	Exon/CD	Vamp7-RA
chr3L	5743353	5743374	2	-	3'UTR	DnaJ-1-RA
chr3L	5745071	5745092	4	-	5'UTR	DnaJ-1-RA
chr3L	5745095	5745116	13	-	5'UTR	DnaJ-1-RA
chr3L	5745126	5745147	2	-	5'UTR	DnaJ-1-RA
chr3L	5755066	5755087	2	-	3'UTR	CG10576-RC
chr3L	5759232	5759253	2	+	Exon/CD	Txl-RA
chr3L	5762537	5762558	3	+	5'UTR	scny-RH
chr2R	5768000	5768021	2	-	Exon/CD	Sec24AB-RB
chr2R	5768157	5768178	2	-	Exon/CD	Sec24AB-RB
chr3R	5769495	5769516	2	+	Exon/CD	Glut4EF-RB
chr2R	5770610	5770631	2	-	3'UTR	CG1513-RC
chrX	5794991	5795012	11	+	5'UTR	Act5C-RA
chrX	5796881	5796902	4	+	Exon/CD	Act5C-RB
chrX	5796986	5797007	2	+	Exon/CD	Act5C-RB
chrX	5797552	5797573	2	+	Exon/CD	Act5C-RB
chrX	5797555	5797576	2	+	Exon/CD	Act5C-RB
chrX	5797559	5797580	2	+	Exon/CD	Act5C-RB
chrX	5798301	5798322	8	+	3'UTR	Act5C-RB
chrX	5798382	5798403	3	+	3'UTR	Act5C-RB
chrX	5798384	5798405	3	+	3'UTR	Act5C-RB
chrX	5798774	5798795	2	+	3'UTR	Act5C-RB
chr2R	5816436	5816457	2	-	5'UTR	Mef2-RC
chr2R	5816578	5816599	4	-	5'UTR	Mef2-RC
chr2R	5816662	5816683	2	-	5'UTR	Mef2-RC
chr2R	5816772	5816793	3	-	5'UTR	Mef2-RC
chr2R	5816955	5816976	2	-	5'UTR	Mef2-RC
chr3R	5831105	5831126	2	-	Exon/CD	Mical-RD
chr3L	5837796	5837817	2	-	5'UTR	vn-RC
chrX	5838713	5838734	2	+	3'UTR	CG12728-RB
chr2R	5846179	5846200	2	-	5'UTR	Mef2-RF
chr2R	5849300	5849321	2	+	Exon/CD	Pal1-RD
chr2R	5880710	5880731	4	+	3'UTR	TER94-RC
chr2R	5880844	5880865	2	+	3'UTR	TER94-RC
chr3L	5892979	5893000	2	+	Exon/CD	CG32409-RA
chrX	5906788	5906809	2	-	Exon/CD	mab-21-RA
chrX	5906887	5906908	2	-	5'UTR	mab-21-RA
chr2R	5920174	5920195	3	-	5'UTR	CG1407-RD
chr3L	5925341	5925362	3	-	Exon/CD	Rcc1-RC
chr2R	5926724	5926745	2	-	Exon/CD	oys-RE
chr3L	5943494	5943515	2	-	5'UTR	CG33993-RA
chr3R	5954665	5954686	2	-	Exon/CD	tws-RE
chr3R	5954783	5954804	2	-	Exon/CD	tws-RE
chr3L	5968938	5968959	9	-	5'UTR	CG10479-RB
chr2L	5972957	5972978	2	-	3'UTR	chic-RD
chr2L	5973200	5973221	2	-	3'UTR	chic-RD
chr2L	5973234	5973255	3	-	3'UTR	chic-RD
chr2L	5973552	5973573	4	-	3'UTR	chic-RD
chr2L	5973579	5973600	3	-	Exon/CD	chic-RD
chr2L	5976673	5976694	2	-	Exon/CD	chic-RD
chr2L	5976679	5976700	3	-	Exon/CD	chic-RD
chr2L	5976696	5976717	2	-	Exon/CD	chic-RD
chr2L	5983086	5983107	2	+	Exon/CD	eIF-4a-RF
chr2L	5983104	5983125	2	+	Exon/CD	eIF-4a-RF
chr2L	5984012	5984033	3	+	Exon/CD	eIF-4a-RF
chr2L	5984181	5984202	2	+	Exon/CD	eIF-4a-RF
chr2L	5984482	5984503	2	+	Exon/CD	eIF-4a-RF
chr2L	5984804	5984825	2	+	Exon/CD	eIF-4a-RF
chr2L	5985068	5985089	3	+	Exon/CD	eIF-4a-RF
chr2L	5985116	5985137	2	+	Exon/CD	eIF-4a-RF
chr2L	5985204	5985225	4	+	3'UTR	eIF-4a-RF
chr2R	5987210	5987231	5	+	5'UTR	14-3-3zeta-RE
chr2L	5988264	5988285	2	+	3'UTR	ifc-RB
chr2R	5992493	5992514	2	+	Exon/CD	14-3-3zeta-RL
chr2R	5993463	5993484	2	+	Exon/CD	14-3-3zeta-RL
chr2R	5995122	5995143	2	+	3'UTR	14-3-3zeta-RL
chr2R	5995254	5995275	2	+	3'UTR	14-3-3zeta-RL
chr2R	5995651	5995672	2	+	3'UTR	14-3-3zeta-RL
chr2R	5995738	5995759	2	+	3'UTR	14-3-3zeta-RL
chr2R	5995762	5995783	2	+	3'UTR	14-3-3zeta-RL
chr2R	5995764	5995785	2	+	3'UTR	14-3-3zeta-RL
chr2R	5995808	5995829	3	+	3'UTR	14-3-3zeta-RL
chr2R	6013084	6013105	3	+	5'UTR	gem-RA
chr2R	6013256	6013277	4	+	5'UTR	gem-RA
chr2R	6013268	6013289	2	+	5'UTR	gem-RA
chr2R	6013650	6013671	2	+	5'UTR	gem-RG
chr2R	6013894	6013915	2	+	5'UTR	gem-RG
chr2R	6014084	6014105	2	+	5'UTR	gem-RG
chr2R	6014531	6014552	2	+	5'UTR	gem-RG
chr2R	6024290	6024311	2	+	Exon/CD	gem-RF
chr2L	6036016	6036037	2	-	Exon/CD	mtm-RB
chr2L	6046924	6046945	2	-	3'UTR	slmo-RE
chr3L	6049858	6049879	3	+	3'UTR	tan-RA
chr2L	6051711	6051732	2	+	Exon/CD	CG9135-RB
chr2L	6073111	6073132	2	+	Exon/CD	Kr-h2-RB
chr2L	6083111	6083132	2	+	5'UTR	Kr-h1-RA
chr2L	6083139	6083160	2	+	5'UTR	Kr-h1-RA
chr3R	6090369	6090390	2	+	5'UTR	CG43143-RD
chr2L	6091566	6091587	3	+	5'UTR	Kr-h1-RB
chr2L	6091578	6091599	4	+	5'UTR	Kr-h1-RB
chr2L	6091614	6091635	3	+	5'UTR	Kr-h1-RB
chr2L	6091875	6091896	3	+	5'UTR	Kr-h1-RB
chr2R	6093939	6093960	3	-	3'UTR	Hr46-RF
chr2L	6096242	6096263	2	+	3'UTR	Kr-h1-RB
chr2L	6096292	6096313	2	+	3'UTR	Kr-h1-RB
chr2R	6110234	6110255	2	-	5'UTR	Hr46-RF
chr2R	6110387	6110408	3	-	5'UTR	Hr46-RF
chr2R	6110484	6110505	2	-	5'UTR	Hr46-RF
chr2R	6110592	6110613	3	-	5'UTR	Hr46-RF
chr2R	6110602	6110623	3	-	5'UTR	Hr46-RF
chr2R	6110734	6110755	2	-	5'UTR	Hr46-RF
chrX	6114165	6114186	3	+	5'UTR	Efr-RA
chr2R	6114838	6114859	5	-	5'UTR	Hr46-RF
chr2R	6114854	6114875	8	-	5'UTR	Hr46-RF
chr2R	6115027	6115048	2	-	5'UTR	Hr46-RF
chr2R	6115064	6115085	2	-	5'UTR	Hr46-RF
chr2R	6115177	6115198	2	-	5'UTR	Hr46-RF
chr2R	6115227	6115248	2	-	5'UTR	Hr46-RF
chrX	6117094	6117115	2	-	3'UTR	sqh-RE
chrX	6117176	6117197	2	-	3'UTR	sqh-RE
chrX	6117178	6117199	2	-	3'UTR	sqh-RE
chrX	6117214	6117235	2	-	3'UTR	sqh-RE
chrX	6128669	6128690	7	+	3'UTR	CG14446-RB
chr2R	6151202	6151223	2	-	Exon/CD	CR30009-RA
chrX	6152484	6152505	2	-	Exon/CD	schlank-RB
chr3R	6158971	6158992	2	+	5'UTR	sle-RB
chrX	6160608	6160629	5	-	Exon/CD	schlank-RB
chrX	6160651	6160672	5	-	5'UTR	schlank-RB
chrX	6160693	6160714	3	-	5'UTR	schlank-RB
chrX	6160935	6160956	5	-	5'UTR	schlank-RB
chrX	6160940	6160961	3	-	5'UTR	schlank-RB
chrX	6163974	6163995	2	+	Exon/CD	Spt6-RB
chrX	6164382	6164403	2	+	Exon/CD	Spt6-RB
chrX	6183653	6183674	2	-	Exon/CD	Rpt4-RB
chrX	6184295	6184316	2	-	Exon/CD	Rpt4-RB
chr3L	6185629	6185650	2	-	Exon/CD	CG13298-RA
chr3L	6185772	6185793	2	-	Exon/CD	CG13298-RA
chr3L	6186089	6186110	2	-	5'UTR	CG13298-RA
chr2R	6197173	6197194	2	-	5'UTR	JhI-1-RB
chr3L	6197220	6197241	2	-	3'UTR	LanA-RA
chr3L	6198209	6198230	2	-	Exon/CD	LanA-RA
chr3L	6200684	6200705	2	-	Exon/CD	LanA-RA
chr2R	6201563	6201584	3	+	5'UTR	Ndg-RA
chr3L	6201588	6201609	2	-	Exon/CD	LanA-RA
chr3L	6205642	6205663	2	-	Exon/CD	LanA-RA
chr2R	6205691	6205712	2	+	Exon/CD	Ndg-RA
chr2L	6209339	6209360	2	+	3'UTR	CG34380-RC
chr3L	6210944	6210965	2	-	5'UTR	LanA-RA
chr3L	6211045	6211066	2	-	5'UTR	LanA-RA
chr3R	6214091	6214112	3	+	5'UTR	cwo-RA
chr3R	6214574	6214595	3	+	5'UTR	cwo-RA
chr3R	6214629	6214650	2	+	5'UTR	cwo-RA
chr3R	6214932	6214953	2	+	5'UTR	cwo-RA
chr3R	6226081	6226102	2	+	3'UTR	cwo-RA
chr3R	6239917	6239938	2	+	3'UTR	Rrp46-RA
chrX	6246349	6246370	3	+	5'UTR	kdn-RA
chrX	6253270	6253291	2	+	Exon/CD	kdn-RA
chrX	6255054	6255075	2	+	3'UTR	kdn-RA
chrX	6255172	6255193	4	+	3'UTR	kdn-RA
chrX	6264321	6264342	2	+	3'UTR	Marf-RD
chr2R	6308164	6308185	2	-	3'UTR	CG11825-RA
chr2R	6319357	6319378	2	+	Exon/CD	RanBPM-RF
chr2R	6322760	6322781	2	+	Exon/CD	RanBPM-RF
chr2R	6332772	6332793	2	+	5'UTR	Galphao-RI
chr2L	6338210	6338231	2	-	5'UTR	Pez-RA
chr2L	6338984	6339005	2	+	5'UTR	Cpr-RA
chr2L	6339039	6339060	2	+	5'UTR	Cpr-RA
chr2L	6344165	6344186	2	+	Exon/CD	Cpr-RB
chr3L	6345297	6345318	2	-	5'UTR	CG13300-RA
chr2L	6346037	6346058	2	+	3'UTR	Cpr-RB
chr2R	6349426	6349447	2	+	3'UTR	Galphao-RJ
chr2R	6369050	6369071	2	+	Exon/CD	CG17765-RA
chr2R	6369330	6369351	2	+	3'UTR	CG17765-RA
chr2R	6369815	6369836	3	-	3'UTR	pre-lola-G-RB
chr3R	6411353	6411374	2	-	3'UTR	hth-RI
chr2R	6419844	6419865	2	-	Exon/CD	lola-RG
chr2R	6419861	6419882	2	-	Exon/CD	lola-RG
chr2R	6420224	6420245	3	-	Exon/CD	lola-RG
chr2R	6420737	6420758	2	-	Exon/CD	lola-RG
chrX	6425050	6425071	8	-	3'UTR	RpL7A-RF
chrX	6425241	6425262	3	-	Exon/CD	RpL7A-RF
chrX	6425319	6425340	3	-	Exon/CD	RpL7A-RF
chrX	6425322	6425343	6	-	Exon/CD	RpL7A-RF
chrX	6425350	6425371	2	-	Exon/CD	RpL7A-RF
chrX	6425929	6425950	5	-	Exon/CD	RpL7A-RF
chrX	6426046	6426067	2	-	Exon/CD	RpL7A-RF
chrX	6426095	6426116	3	-	Exon/CD	RpL7A-RF
chrX	6426172	6426193	3	-	Exon/CD	RpL7A-RF
chrX	6426357	6426378	2	-	Exon/CD	RpL7A-RF
chrX	6426397	6426418	2	-	Exon/CD	RpL7A-RF
chrX	6426418	6426439	2	-	Exon/CD	RpL7A-RF
chr2R	6428868	6428889	5	-	5'UTR	lola-RG
chr2R	6428996	6429017	2	-	5'UTR	lola-RG
chr2R	6429014	6429035	3	-	5'UTR	lola-RG
chr2R	6429045	6429066	6	-	5'UTR	lola-RG
chr2R	6430610	6430631	3	-	5'UTR	lola-RAA
chr3R	6438888	6438909	3	-	5'UTR	hth-RI
chr3R	6438896	6438917	2	-	5'UTR	hth-RI
chr3R	6438948	6438969	2	-	5'UTR	hth-RI
chr3R	6439036	6439057	2	-	5'UTR	hth-RI
chr3R	6439049	6439070	9	-	5'UTR	hth-RI
chr3R	6439081	6439102	3	-	5'UTR	hth-RI
chr3R	6439109	6439130	2	-	5'UTR	hth-RI
chr3R	6439140	6439161	10	-	5'UTR	hth-RI
chr3R	6439157	6439178	3	-	5'UTR	hth-RI
chr3R	6439188	6439209	2	-	5'UTR	hth-RI
chr3R	6439193	6439214	6	-	5'UTR	hth-RI
chr3R	6439409	6439430	2	-	5'UTR	hth-RI
chr3R	6439435	6439456	6	-	5'UTR	hth-RI
chr3R	6439534	6439555	6	-	5'UTR	hth-RI
chr3R	6439564	6439585	4	-	5'UTR	hth-RI
chr3R	6439587	6439608	4	-	5'UTR	hth-RI
chr3R	6439732	6439753	2	-	5'UTR	hth-RI
chr3R	6439738	6439759	5	-	5'UTR	hth-RI
chr3R	6439743	6439764	2	-	5'UTR	hth-RI
chr3R	6439780	6439801	5	-	5'UTR	hth-RI
chr2L	6455604	6455625	3	-	5'UTR	retm-RC
chr2L	6459558	6459579	2	-	Exon/CD	CG16947-RA
chr2L	6477541	6477562	2	-	3'UTR	Sec61alpha-RA
chr2L	6478170	6478191	2	-	Exon/CD	Sec61alpha-RA
chr2L	6478221	6478242	2	-	Exon/CD	Sec61alpha-RA
chr2L	6478263	6478284	2	-	Exon/CD	Sec61alpha-RA
chr2L	6478331	6478352	2	-	Exon/CD	Sec61alpha-RA
chr2L	6478558	6478579	2	-	Exon/CD	Sec61alpha-RA
chr2L	6478813	6478834	2	-	Exon/CD	Sec61alpha-RA
chr2L	6480334	6480355	2	-	5'UTR	Sec61alpha-RA
chr2L	6480366	6480387	2	-	5'UTR	Sec61alpha-RA
chr3L	6488878	6488899	3	+	5'UTR	sfl-RB
chr3L	6489008	6489029	2	+	5'UTR	sfl-RB
chr3L	6489035	6489056	2	+	5'UTR	sfl-RB
chr3L	6489050	6489071	2	+	5'UTR	sfl-RB
chr3L	6489337	6489358	2	+	5'UTR	sfl-RB
chr3L	6489365	6489386	2	+	5'UTR	sfl-RB
chr2L	6490315	6490336	2	-	Exon/CD	CG9548-RA
chr2L	6535975	6535996	2	-	5'UTR	eya-RA
chr2L	6562953	6562974	2	+	Exon/CD	Ent2-RB
chrX	6563069	6563090	2	-	3'UTR	CG3198-RA
chr2L	6564093	6564114	2	+	3'UTR	Ent2-RB
chrX	6565930	6565951	2	-	3'UTR	CG3198-RA
chrX	6584171	6584192	4	-	Exon/CD	CG14442-RA
chrX	6588803	6588824	2	-	5'UTR	CG14442-RA
chrX	6588818	6588839	2	-	5'UTR	CG14442-RA
chr3R	6592904	6592925	2	-	Exon/CD	TfIIFbeta-RA
chrX	6594064	6594085	2	+	5'UTR	CG14441-RD
chrX	6594090	6594111	7	+	5'UTR	CG14441-RD
chrX	6594183	6594204	3	+	5'UTR	CG14441-RD
chr3L	6600465	6600486	2	+	Exon/CD	CG8368-RA
chr3R	6612627	6612648	2	-	Exon/CD	Art1-RA
chr2L	6616563	6616584	2	+	3'UTR	CG11050-RC
chr2R	6624881	6624902	2	+	3'UTR	CG7220-RB
chrX	6635943	6635964	4	-	Exon/CD	RpL17-RE
chrX	6636012	6636033	2	-	Exon/CD	RpL17-RE
chrX	6636124	6636145	2	-	Exon/CD	RpL17-RE
chrX	6636276	6636297	3	-	Exon/CD	RpL17-RE
chr2L	6646622	6646643	3	-	Exon/CD	CG31635-RC
chr3R	6653446	6653467	2	+	5'UTR	Cad86C-RC
chrX	6666539	6666560	2	+	Exon/CD	COQ7-RA
chr2L	6674549	6674570	2	+	3'UTR	CG34310-RA
chr3R	6677408	6677429	2	+	3'UTR	CG42394-RB
chr3R	6682897	6682918	2	+	Exon/CD	CG4570-RA
chr3L	6685613	6685634	2	-	5'UTR	SP1173-RB
chr3L	6696133	6696154	2	-	5'UTR	SP1173-RC
chrX	6697410	6697431	2	-	5'UTR	C3G-RI
chrX	6697427	6697448	2	-	5'UTR	C3G-RI
chr2R	6698389	6698410	2	-	5'UTR	CG7637-RA
chr2L	6700221	6700242	2	-	Exon/CD	Tsp-RA
chr2R	6700518	6700539	3	-	5'UTR	CG12341-RA
chr2R	6702667	6702688	2	+	3'UTR	CG7222-RA
chrX	6707251	6707272	2	+	3'UTR	pod1-RE
chr2R	6707819	6707840	2	+	Exon/CD	Prosbeta5-RB
chr2R	6709259	6709280	2	+	5'UTR	RpS15Ab-RA
chr2R	6709270	6709291	2	+	5'UTR	RpS15Ab-RA
chr2R	6709296	6709317	5	+	5'UTR	RpS15Ab-RA
chr2R	6709351	6709372	2	+	Exon/CD	RpS15Ab-RA
chr2R	6709889	6709910	3	+	3'UTR	RpS15Ab-RA
chr2L	6720459	6720480	3	-	3'UTR	homer-RD
chrX	6720565	6720586	2	+	Exon/CD	nonC-RB
chr2L	6721938	6721959	2	-	Exon/CD	homer-RD
chr2R	6724690	6724711	2	-	Exon/CD	CG7686-RB
chr3L	6749199	6749220	2	-	Exon/CD	CG10103-RE
chr2R	6762107	6762128	3	-	5'UTR	CG30015-RB
chr2R	6763579	6763600	2	+	Exon/CD	nclb-RA
chrX	6763958	6763979	2	+	Exon/CD	CG43736-RI
chrX	6774151	6774172	2	+	3'UTR	CG43736-RA
chr3L	6783383	6783404	2	+	5'UTR	vvl-RC
chr3L	6783709	6783730	3	+	5'UTR	vvl-RC
chr2L	6786471	6786492	2	-	5'UTR	nrv1-RA
chr3L	6786847	6786868	2	+	3'UTR	vvl-RC
chr2L	6790168	6790189	2	-	3'UTR	nrv2-RA
chr2L	6790423	6790444	2	-	3'UTR	nrv2-RA
chr2L	6790515	6790536	2	-	3'UTR	nrv2-RA
chr2L	6791207	6791228	2	-	Exon/CD	nrv2-RA
chr2L	6791254	6791275	2	-	Exon/CD	nrv2-RA
chr2L	6791560	6791581	2	-	Exon/CD	nrv2-RA
chr2L	6791612	6791633	2	-	Exon/CD	nrv2-RA
chr2L	6853436	6853457	2	+	Exon/CD	Rca1-RA
chrX	6867798	6867819	2	-	3'UTR	ogre-RC
chrX	6871289	6871310	2	-	Exon/CD	ogre-RC
chrX	6871338	6871359	3	-	Exon/CD	ogre-RC
chrX	6875287	6875308	2	-	5'UTR	ogre-RA
chrX	6875314	6875335	2	-	5'UTR	ogre-RA
chrX	6875401	6875422	3	-	5'UTR	ogre-RA
chrX	6875454	6875475	7	-	5'UTR	ogre-RA
chrX	6875572	6875593	2	-	5'UTR	ogre-RA
chrX	6875577	6875598	2	-	5'UTR	ogre-RA
chrX	6880618	6880639	2	+	Exon/CD	bou-RA
chrX	6881155	6881176	4	+	3'UTR	bou-RA
chrX	6892983	6893004	4	+	5'UTR	Inx2-RB
chrX	6893039	6893060	4	+	5'UTR	Inx2-RB
chrX	6893063	6893084	4	+	5'UTR	Inx2-RB
chrX	6893213	6893234	6	+	Exon/CD	Inx2-RB
chrX	6893374	6893395	2	+	Exon/CD	Inx2-RB
chrX	6893477	6893498	3	+	Exon/CD	Inx2-RB
chrX	6893711	6893732	2	+	Exon/CD	Inx2-RB
chrX	6894176	6894197	2	+	Exon/CD	Inx2-RB
chrX	6896950	6896971	2	+	3'UTR	Inx2-RB
chrX	6896958	6896979	2	+	3'UTR	Inx2-RB
chrX	6896977	6896998	2	+	3'UTR	Inx2-RB
chrX	6897025	6897046	2	+	3'UTR	Inx2-RB
chrX	6897057	6897078	2	+	3'UTR	Inx2-RB
chrX	6897257	6897278	2	+	3'UTR	Inx2-RB
chrX	6898004	6898025	2	+	3'UTR	Inx2-RB
chr3L	6906467	6906488	2	-	Exon/CD	Prat2-RA
chr2L	6910855	6910876	2	+	Exon/CD	Rat1-RB
chr2L	6919866	6919887	2	-	Exon/CD	x16-RB
chr2L	6920783	6920804	2	+	5'UTR	Hrb27C-RH
chr2L	6920836	6920857	6	+	5'UTR	Hrb27C-RH
chr2L	6922735	6922756	2	+	5'UTR	Hrb27C-RE
chr2L	6923882	6923903	3	+	5'UTR	Hrb27C-RE
chr2L	6923906	6923927	3	+	Exon/CD	Hrb27C-RE
chr2L	6924121	6924142	2	+	Exon/CD	Hrb27C-RE
chr2L	6924151	6924172	2	+	Exon/CD	Hrb27C-RE
chr2L	6924727	6924748	2	+	Exon/CD	Hrb27C-RE
chr2L	6925016	6925037	2	+	Exon/CD	Hrb27C-RE
chr2L	6925369	6925390	2	+	Exon/CD	Hrb27C-RE
chr2L	6925700	6925721	3	+	3'UTR	Hrb27C-RE
chr2L	6925889	6925910	2	+	3'UTR	Hrb27C-RE
chr2L	6925899	6925920	2	+	3'UTR	Hrb27C-RE
chr2L	6926033	6926054	3	+	3'UTR	Hrb27C-RE
chr2L	6934833	6934854	2	-	Exon/CD	CG18304-RA
chr3L	6942684	6942705	2	-	3'UTR	CG10077-RD
chr3L	6942720	6942741	2	-	3'UTR	CG10077-RD
chr3L	6942853	6942874	2	-	3'UTR	CG10077-RD
chr2L	6943790	6943811	2	-	3'UTR	CG10158-RB
chr3L	6948520	6948541	2	-	5'UTR	CG10077-RD
chr2L	6948607	6948628	2	-	5'UTR	ihog-RA
chr3L	6953092	6953113	2	-	3'UTR	sgl-RA
chr3L	6953617	6953638	2	-	Exon/CD	sgl-RA
chr3L	6965889	6965910	2	-	3'UTR	Galphai-RA
chr3L	6966109	6966130	2	-	3'UTR	Galphai-RA
chr3L	6966226	6966247	2	-	3'UTR	Galphai-RA
chr2L	6966774	6966795	3	-	3'UTR	smt3-RA
chr2L	6966805	6966826	2	-	3'UTR	smt3-RA
chr2L	6966975	6966996	2	-	3'UTR	smt3-RA
chr2L	6966982	6967003	3	-	3'UTR	smt3-RA
chr2L	6967057	6967078	2	-	Exon/CD	smt3-RA
chr2L	6967194	6967215	2	-	Exon/CD	smt3-RA
chr2L	6967227	6967248	2	-	Exon/CD	smt3-RA
chr2L	6967335	6967356	3	-	5'UTR	smt3-RA
chr2L	6967372	6967393	2	-	5'UTR	smt3-RA
chr2L	6971455	6971476	2	-	5'UTR	snRNP-U1-70K-RC
chr3L	6972853	6972874	5	-	5'UTR	Galphai-RA
chr3L	6972971	6972992	5	-	5'UTR	Galphai-RA
chr3L	6973004	6973025	6	-	5'UTR	Galphai-RA
chr3L	6973052	6973073	2	-	5'UTR	Galphai-RA
chrX	6978427	6978448	2	-	Exon/CD	uif-RB
chr2L	6978427	6978448	2	-	Exon/CD	uif-RB
chrX	6978666	6978687	2	-	Exon/CD	Sxl-RO
chr2R	6993983	6994004	3	-	5'UTR	luna-RC
chr2L	7025000	7025021	3	-	3'UTR	CG31908-RB
chr2L	7025699	7025720	2	-	Exon/CD	CG31908-RB
chr2L	7026614	7026635	2	-	Exon/CD	CG31908-RB
chr2L	7031406	7031427	2	-	3'UTR	Rab30-RB
chr3R	7034699	7034720	2	-	3'UTR	SdhC-RB
chr3R	7034874	7034895	2	-	3'UTR	SdhC-RB
chr3R	7034911	7034932	2	-	3'UTR	SdhC-RB
chr2L	7035695	7035716	2	+	3'UTR	CG11266-RL
chr3R	7036079	7036100	3	+	5'UTR	Tctp-RA
chr3R	7036124	7036145	3	+	Exon/CD	Tctp-RA
chr3R	7036145	7036166	2	+	Exon/CD	Tctp-RA
chr3R	7036264	7036285	2	+	Exon/CD	Tctp-RA
chr3R	7036367	7036388	3	+	Exon/CD	Tctp-RA
chr3R	7036370	7036391	5	+	Exon/CD	Tctp-RA
chr3R	7036457	7036478	2	+	Exon/CD	Tctp-RA
chr3R	7036514	7036535	2	+	Exon/CD	Tctp-RA
chr3R	7036586	7036607	4	+	Exon/CD	Tctp-RA
chr3R	7036631	7036652	3	+	3'UTR	Tctp-RA
chr3R	7036664	7036685	3	+	3'UTR	Tctp-RA
chr3R	7036668	7036689	4	+	3'UTR	Tctp-RA
chr3R	7036697	7036718	3	+	3'UTR	Tctp-RA
chr3R	7036730	7036751	3	+	3'UTR	Tctp-RA
chr3R	7036736	7036757	2	+	3'UTR	Tctp-RA
chr3R	7036807	7036828	2	+	3'UTR	Tctp-RA
chr3R	7036894	7036915	6	+	3'UTR	Tctp-RA
chr3R	7036958	7036979	2	+	3'UTR	Tctp-RA
chr3R	7036975	7036996	4	+	3'UTR	Tctp-RA
chr3R	7036988	7037009	3	+	3'UTR	Tctp-RA
chr2L	7038108	7038129	2	+	5'UTR	milt-RC
chr3R	7041200	7041221	3	-	3'UTR	RpS25-RA
chr3R	7041292	7041313	2	-	Exon/CD	RpS25-RA
chr3R	7041492	7041513	3	-	Exon/CD	RpS25-RA
chr3R	7041534	7041555	2	-	Exon/CD	RpS25-RA
chr3R	7041549	7041570	2	-	Exon/CD	RpS25-RA
chr2L	7046381	7046402	2	+	5'UTR	milt-RF
chr2L	7046388	7046409	2	+	5'UTR	milt-RF
chr3R	7047623	7047644	3	+	5'UTR	RpL3-RG
chr3R	7047933	7047954	2	+	Exon/CD	RpL3-RG
chr3R	7048029	7048050	4	+	Exon/CD	RpL3-RG
chr3R	7048047	7048068	3	+	Exon/CD	RpL3-RG
chr3R	7049485	7049506	2	+	Exon/CD	snoRNA
chr2L	7052072	7052093	2	+	Exon/CD	milt-RB
chr2L	7052436	7052457	2	+	Exon/CD	milt-RB
chr2L	7054267	7054288	2	+	Exon/CD	milt-RB
chr2L	7054369	7054390	2	+	Exon/CD	milt-RB
chr3R	7054924	7054945	2	-	Exon/CD	GCC88-RA
chr2L	7064680	7064701	2	-	Exon/CD	Nuf2-RA
chrX	7090688	7090709	2	+	5'UTR	CG9650-RI
chr2L	7098995	7099016	2	-	3'UTR	Pvf3-RA
chr2L	7099186	7099207	3	-	3'UTR	Pvf3-RA
chr2R	7101876	7101897	3	+	Exon/CD	shn-RC
chr2R	7117199	7117220	2	-	Exon/CD	metro-RA
chr2R	7119836	7119857	2	-	5'UTR	metro-RA
chrX	7120700	7120721	4	+	5'UTR	CG9650-RH
chrX	7120716	7120737	2	+	5'UTR	CG9650-RH
chrX	7120819	7120840	2	+	5'UTR	CG9650-RH
chrX	7120943	7120964	2	+	5'UTR	CG9650-RH
chr2R	7124820	7124841	2	-	Exon/CD	CG34224-RA
chr2R	7124846	7124867	2	-	Exon/CD	CG34224-RA
chr2R	7124904	7124925	2	-	Exon/CD	CG34224-RA
chr3L	7128037	7128058	3	+	5'UTR	melt-RC
chr3L	7135363	7135384	2	+	Exon/CD	melt-RC
chr3L	7138087	7138108	2	-	Exon/CD	corn-RD
chr3L	7149546	7149567	5	-	5'UTR	corn-RD
chr3L	7149632	7149653	4	-	5'UTR	corn-RD
chr3L	7149779	7149800	4	-	5'UTR	corn-RD
chr3L	7149924	7149945	2	-	5'UTR	corn-RD
chr3L	7150078	7150099	2	-	5'UTR	corn-RD
chr2L	7156733	7156754	2	-	5'UTR	Pvf3-RD
chr2L	7156754	7156775	2	-	5'UTR	Pvf3-RD
chr2L	7157563	7157584	2	-	5'UTR	Pvf3-RD
chr2R	7174252	7174273	2	-	Exon/CD	fbl6-RA
chr2R	7174487	7174508	2	-	Exon/CD	fbl6-RA
chrX	7175285	7175306	2	-	3'UTR	CG1677-RC
chr2R	7182148	7182169	3	-	3'UTR	CG42336-RD
chr2R	7184869	7184890	9	-	5'UTR	CG42336-RB
chr2L	7204175	7204196	2	-	5'UTR	CG4502-RB
chr3R	7217754	7217775	2	+	Exon/CD	pros-RJ
chr2L	7219316	7219337	5	-	5'UTR	CG13784-RD
chrX	7231451	7231472	11	+	5'UTR	CBP-RC
chrX	7231488	7231509	13	+	5'UTR	CBP-RC
chrX	7231496	7231517	4	+	5'UTR	CBP-RC
chrX	7231534	7231555	10	+	5'UTR	CBP-RC
chrX	7231665	7231686	3	+	5'UTR	CBP-RC
chrX	7231734	7231755	2	+	5'UTR	CBP-RB
chr3L	7233372	7233393	2	-	3'UTR	RpL18-RC
chr3L	7233469	7233490	3	-	Exon/CD	RpL18-RC
chr3L	7233477	7233498	2	-	Exon/CD	RpL18-RC
chr3L	7233526	7233547	3	-	Exon/CD	RpL18-RC
chr3L	7233552	7233573	4	-	Exon/CD	RpL18-RC
chr3L	7233581	7233602	2	-	Exon/CD	RpL18-RC
chr3L	7233634	7233655	2	-	Exon/CD	RpL18-RC
chr3L	7233786	7233807	4	-	Exon/CD	RpL18-RC
chr3L	7233837	7233858	2	-	Exon/CD	RpL18-RC
chr3L	7234007	7234028	2	-	Exon/CD	RpL18-RC
chr3R	7239082	7239103	2	+	Exon/CD	Ranbp9-RD
chr3L	7240730	7240751	2	-	Exon/CD	Cdc27-RB
chr2R	7248486	7248507	3	+	Exon/CD	san-RA
chr2L	7255552	7255573	2	-	3'UTR	Wnt4-RA
chr3L	7256102	7256123	2	-	5'UTR	CG14830-RB
chr2R	7258494	7258515	2	-	Exon/CD	Tapdelta-RA
chr3R	7258810	7258831	2	+	Exon/CD	CG5276-RB
chr2L	7275726	7275747	2	-	Exon/CD	Wnt4-RA
chr2L	7276224	7276245	2	-	5'UTR	Wnt4-RA
chr2L	7276228	7276249	2	-	5'UTR	Wnt4-RA
chr2L	7276279	7276300	3	-	5'UTR	Wnt4-RA
chr2L	7276306	7276327	2	-	5'UTR	Wnt4-RA
chr2L	7276408	7276429	5	-	5'UTR	Wnt4-RA
chr2L	7276429	7276450	5	-	5'UTR	Wnt4-RA
chr2L	7276490	7276511	3	-	5'UTR	Wnt4-RA
chr2L	7276547	7276568	3	-	5'UTR	Wnt4-RA
chr2L	7277007	7277028	2	-	5'UTR	Wnt4-RA
chr2L	7307496	7307517	2	+	5'UTR	wg-RA
chr2L	7307499	7307520	2	+	5'UTR	wg-RA
chr3L	7319568	7319589	2	-	3'UTR	CG8602-RA
chr3L	7320041	7320062	2	-	Exon/CD	CG8602-RA
chr3L	7320208	7320229	2	-	Exon/CD	CG8602-RA
chr3L	7321643	7321664	2	-	5'UTR	CG8602-RA
chr3L	7321722	7321743	2	-	5'UTR	CG8602-RA
chr3L	7321739	7321760	5	-	5'UTR	CG8602-RA
chr3L	7333094	7333115	2	+	5'UTR	lark-RB
chr3L	7334739	7334760	2	+	3'UTR	lark-RB
chr3L	7334803	7334824	2	+	3'UTR	lark-RB
[truncated: 3,862 more rows]

## Sheet: Timepoint5
Chromosome	Start	End	m	strand	Feature	Gene
chr2L	10783	10804	2	-	3'UTR	l(2)gl-RC
chr2L	11258	11279	4	-	Exon/CD	l(2)gl-RC
chr2L	11901	11922	3	-	Exon/CD	l(2)gl-RC
chr2L	18332	18353	2	-	5'UTR	l(2)gl-RC
chrX	19058	19079	2	+	Exon/CD	CR40469-RA
chr2L	26318	26339	2	-	3'UTR	Cda5-RH
chr4	63899	63920	2	-	Exon/CD	PlexB-RB
chr3R	72893	72914	3	+	Exon/CD	TwdlF-RA
chr3R	73129	73150	3	+	Exon/CD	TwdlF-RA
chr3R	73311	73332	2	+	Exon/CD	TwdlF-RA
chr3R	73421	73442	3	+	Exon/CD	TwdlF-RA
chr3R	73544	73565	2	+	Exon/CD	TwdlF-RA
chr3R	73595	73616	4	+	Exon/CD	TwdlF-RA
chr4	86902	86923	2	-	Exon/CD	RpS3A-RF
chr4	87064	87085	2	-	Exon/CD	RpS3A-RF
chr4	87656	87677	2	-	Exon/CD	RpS3A-RF
chr4	87703	87724	5	-	Exon/CD	RpS3A-RF
chr4	87709	87730	4	-	Exon/CD	RpS3A-RF
chr2L	113278	113299	2	+	Exon/CD	Sam-S-RG
chr2L	113620	113641	2	+	3'UTR	Sam-S-RG
chr2L	124156	124177	2	-	Exon/CD	CG3164-RB
chr2L	124193	124214	2	-	Exon/CD	CG3164-RB
chr2L	124361	124382	2	-	Exon/CD	CG3164-RB
chr2L	128826	128847	2	-	Exon/CD	CG3164-RB
chr2L	128968	128989	3	-	Exon/CD	CG3164-RB
chr2L	129039	129060	2	-	5'UTR	CG3164-RB
chr3L	131898	131919	2	+	5'UTR	Pdk1-RA
chr3L	142510	142531	2	+	Exon/CD	Pdk1-RB
chr2L	159531	159552	3	+	5'UTR	spen-RG
chr4	161455	161476	2	+	Exon/CD	CG32000-RA
chr4	161529	161550	2	+	Exon/CD	CG32000-RA
chr2L	162677	162698	2	+	5'UTR	spen-RG
chr3R	165506	165527	2	+	3'UTR	CG1103-RB
chrX	166778	166799	2	-	Exon/CD	ewg-RE
chr2L	193438	193459	2	+	Exon/CD	spen-RH
chr4	195444	195465	2	-	Exon/CD	CG33978-RG
chr3L	202047	202068	2	+	3'UTR	mri-RA
chr3R	209755	209776	2	+	Exon/CD	Cont-RA
chr3R	212060	212081	2	+	Exon/CD	Cont-RA
chr3L	224125	224146	6	+	Exon/CD	CR42862-RA
chr3L	226850	226871	2	+	Exon/CD	CR42862-RA
chr3L	228409	228430	2	+	Exon/CD	CR42862-RA
chr3L	228953	228974	3	+	Exon/CD	CR42862-RA
chr3L	229229	229250	2	+	Exon/CD	CR42862-RA
chr3L	229383	229404	3	+	Exon/CD	CR42862-RA
chr3L	229640	229661	2	+	Exon/CD	CR42862-RA
chr3L	229928	229949	2	+	Exon/CD	CR42862-RA
chr3L	230404	230425	2	+	Exon/CD	CR42862-RA
chr3R	231669	231690	2	+	Exon/CD	lost-RA
chr3R	232678	232699	3	+	3'UTR	lost-RA
chr4	238044	238065	2	-	Exon/CD	CG31999-RA
chrX	245138	245159	2	+	3'UTR	CG43181-RA
chr3R	249564	249585	2	-	Exon/CD	srl-RB
chr3R	250481	250502	3	-	Exon/CD	srl-RB
chr3R	254836	254857	4	-	5'UTR	srl-RB
chr3R	258127	258148	2	-	Exon/CD	eIF3-S10-RD
chr3R	258387	258408	2	-	Exon/CD	eIF3-S10-RD
chr3L	259174	259195	2	-	3'UTR	Tudor-SN-RB
chr3L	259798	259819	2	-	Exon/CD	Tudor-SN-RB
chr4	264099	264120	2	+	Exon/CD	CG1674-RF
chr4	266007	266028	2	+	Exon/CD	CG1674-RF
chr3R	267464	267485	2	-	3'UTR	CG31522-RD
chr3R	267478	267499	3	-	3'UTR	CG31522-RD
chr3R	269895	269916	3	-	Exon/CD	CG31522-RD
chr3L	270127	270148	3	+	3'UTR	miple-RA
chr3R	273529	273550	2	-	5'UTR	CG31522-RD
chr2L	282181	282202	2	-	Exon/CD	CG11601-RC
chr3R	291927	291948	2	-	3'UTR	CG31523-RD
chr3R	292111	292132	2	-	3'UTR	CG31523-RD
chr3L	302467	302488	2	+	Exon/CD	RhoGEF3-RG
chr3L	338579	338600	2	-	5'UTR	mthl10-RF
chr3L	353568	353589	2	+	Exon/CD	Ptpmeg-RG
chr4	373130	373151	2	-	Exon/CD	PMCA-RQ
chrX	385197	385218	2	-	Exon/CD	CG17896-RA
chrX	394446	394467	2	+	Exon/CD	svr-RN
chr2R	403553	403574	2	-	3'UTR	RpL38-RB
chr2R	403621	403642	3	-	Exon/CD	RpL38-RB
chr2R	403685	403706	6	-	Exon/CD	RpL38-RB
chr2R	403721	403742	4	-	Exon/CD	RpL38-RB
chrX	411060	411081	2	-	3'UTR	elav-RD
chrX	417099	417120	2	-	5'UTR	elav-RD
chr2L	420012	420033	2	+	5'UTR	RpLP1-RA
chr2L	420029	420050	2	+	5'UTR	RpLP1-RA
chr2L	420035	420056	2	+	5'UTR	RpLP1-RA
chr2L	420523	420544	3	+	Exon/CD	RpLP1-RA
chr2L	431387	431408	2	+	5'UTR	ex-RB
chr3R	464294	464315	3	-	Exon/CD	CG9775-RC
chr2RHet	471312	471333	3	-	Exon/CD	Yeti-RB
chr2RHet	471334	471355	4	-	Exon/CD	Yeti-RB
chr2R	482917	482938	6	+	5'UTR	p120ctn-RA
chr4	484464	484485	2	-	Exon/CD	bip2-RA
chr3R	486004	486025	2	+	5'UTR	CG43427-RE
chr2R	494762	494783	2	+	Exon/CD	p120ctn-RA
chrX	522382	522403	3	-	3'UTR	RpL36-RE
chrX	522385	522406	6	-	3'UTR	RpL36-RE
chrX	522526	522547	2	-	Exon/CD	RpL36-RE
chrX	522676	522697	3	-	Exon/CD	RpL36-RE
chrX	522846	522867	2	-	Exon/CD	RpL36-RE
chrX	522860	522881	6	-	Exon/CD	RpL36-RE
chr3R	539388	539409	2	-	Exon/CD	CG9769-RA
chr3R	539674	539695	3	-	Exon/CD	CG9769-RA
chrX	541387	541408	3	+	5'UTR	Roc1a-RC
chr3R	546760	546781	2	-	Exon/CD	Nep2-RC
chrX	551307	551328	2	+	Exon/CD	skpA-RI
chr3R	557434	557455	2	-	5'UTR	Nep2-RC
chr4	578212	578233	6	-	5'UTR	Thd1-RC
chrX	581646	581667	6	+	5'UTR	sdk-RI
chr2R	582767	582788	2	-	Exon/CD	Nipped-B-RG
chr3LHet	606666	606687	2	+	3'UTR	Ucrh-RD
chrX	624428	624449	2	+	Exon/CD	sdk-RI
chr3L	628997	629018	2	+	Exon/CD	CR43334-RC
chr3L	629211	629232	2	+	Exon/CD	CR43334-RC
chr4	631391	631412	2	+	5'UTR	Eph-RE
chr4	631485	631506	3	+	5'UTR	Eph-RE
chr4	631945	631966	3	+	5'UTR	Eph-RE
chr3L	632243	632264	2	+	Exon/CD	CR43334-RC
chr4	634923	634944	2	+	Exon/CD	Eph-RE
chr4	646188	646209	3	-	Exon/CD	mav-RA
chr4	646439	646460	2	-	5'UTR	mav-RA
chrX	656954	656975	4	-	Exon/CD	RpL22-RA
chr4	675227	675248	2	-	Exon/CD	gw-RI
chr3L	698917	698938	2	-	5'UTR	CG13894-RA
chr3R	743272	743293	2	+	5'UTR	Cdep-RE
chr3L	749408	749429	2	+	5'UTR	emc-RA
chr3L	749490	749511	2	+	5'UTR	emc-RA
chr3L	752381	752402	2	+	3'UTR	emc-RA
chr3L	753090	753111	2	+	3'UTR	emc-RA
chr4	786038	786059	3	+	Exon/CD	bt-RH
chr4	799584	799605	2	-	Exon/CD	MED26-RA
chrX	830603	830624	2	+	Exon/CD	TRAM-RC
chr3L	839357	839378	2	+	Exon/CD	CG13887-RB
chr3L	881151	881172	2	-	5'UTR	CG13907-RA
chr3L	881426	881447	2	-	5'UTR	CG13907-RA
chr3L	881460	881481	2	-	5'UTR	CG13907-RA
chr3L	881497	881518	2	-	5'UTR	CG13907-RA
chr3R	912118	912139	6	-	5'UTR	corto-RC
chr3R	912283	912304	2	-	5'UTR	corto-RC
chr4	935933	935954	2	-	3'UTR	eIF4G-RC
chrX	945974	945995	2	+	Exon/CD	CG14629-RA
chr4	978661	978682	2	-	5'UTR	4E-T-RH
chr3R	998857	998878	2	-	3'UTR	cno-RC
chr2L	1009830	1009851	2	-	3'UTR	IA-2-RD
chr3R	1013124	1013145	3	-	Exon/CD	cno-RC
chr4	1037405	1037426	2	-	Exon/CD	PlexA-RF
chr3R	1042808	1042829	3	-	5'UTR	cno-RC
chr3R	1042817	1042838	2	-	5'UTR	cno-RC
chr4	1051154	1051175	2	-	Exon/CD	CG11076-RA
chr4	1053658	1053679	2	+	Exon/CD	ATPsyn-beta-RA
chr4	1054104	1054125	4	+	Exon/CD	ATPsyn-beta-RA
chr4	1054156	1054177	3	+	Exon/CD	ATPsyn-beta-RA
chr4	1054213	1054234	2	+	Exon/CD	ATPsyn-beta-RA
chr4	1054226	1054247	2	+	Exon/CD	ATPsyn-beta-RA
chr4	1054362	1054383	2	+	Exon/CD	ATPsyn-beta-RA
chr4	1054442	1054463	2	+	Exon/CD	ATPsyn-beta-RA
chr4	1056820	1056841	2	-	3'UTR	CaMKII-RI
chr4	1058106	1058127	2	-	Exon/CD	CaMKII-RI
chr4	1058997	1059018	2	-	Exon/CD	CaMKII-RI
chr2L	1076971	1076992	2	-	5'UTR	S-RB
chr2L	1077286	1077307	2	-	5'UTR	S-RB
chr2L	1077292	1077313	4	-	5'UTR	S-RB
chr4	1087141	1087162	3	+	Exon/CD	Rfabg-RA
chr4	1087230	1087251	2	+	Exon/CD	Rfabg-RA
chr4	1088701	1088722	2	+	Exon/CD	Rfabg-RA
chr4	1090877	1090898	2	+	Exon/CD	Rfabg-RA
chr4	1091411	1091432	2	+	Exon/CD	Rfabg-RA
chr4	1091433	1091454	2	+	Exon/CD	Rfabg-RA
chr4	1093453	1093474	2	+	Exon/CD	Rfabg-RA
chr4	1094786	1094807	2	+	Exon/CD	Rfabg-RA
chr4	1095161	1095182	2	+	Exon/CD	Rfabg-RA
chr4	1095218	1095239	5	+	Exon/CD	Rfabg-RA
chr4	1095409	1095430	3	+	Exon/CD	Rfabg-RA
chr4	1095929	1095950	2	+	Exon/CD	Rfabg-RA
chr4	1096256	1096277	2	+	Exon/CD	Rfabg-RA
chr4	1096532	1096553	2	+	Exon/CD	Rfabg-RA
chr4	1096670	1096691	2	+	Exon/CD	Rfabg-RA
chr3R	1100730	1100751	2	-	Exon/CD	mtd-RA
chrX	1104059	1104080	2	+	5'UTR	CG11382-RB
chrX	1111290	1111311	2	-	3'UTR	CG3638-RJ
chr4	1137456	1137477	2	-	Exon/CD	Cals-RD
chrX	1138175	1138196	2	-	3'UTR	Atf3-RC
chr4	1141204	1141225	2	-	Exon/CD	Cals-RD
chr2L	1146006	1146027	2	+	Exon/CD	MFS3-RA
chr2L	1153017	1153038	2	-	Exon/CD	capt-RB
chrX	1168767	1168788	3	-	5'UTR	Atf3-RC
chrX	1168886	1168907	2	-	5'UTR	Atf3-RC
chr3R	1193695	1193716	2	-	5'UTR	Cerk-RA
chr3R	1201508	1201529	3	+	Exon/CD	CG14667-RB
chr2R	1203803	1203824	2	+	Exon/CD	sxc-RB
chr2R	1203853	1203874	2	+	Exon/CD	sxc-RB
chr4	1208896	1208917	2	+	Exon/CD	CG33521-RD
chr4	1209822	1209843	3	+	Exon/CD	CG33521-RD
chr2R	1228191	1228212	2	-	Exon/CD	CG10465-RA
chr3L	1248404	1248425	2	+	Exon/CD	Sac1-RA
chr2R	1248775	1248796	2	-	Exon/CD	CG10417-RB
chr2R	1249199	1249220	2	-	Exon/CD	CG10417-RB
chr2R	1249435	1249456	2	-	Exon/CD	CG10417-RB
chr3L	1249907	1249928	2	+	Exon/CD	Sac1-RA
chr4	1252135	1252156	3	+	Exon/CD	Caps-RB
chrX	1286079	1286100	2	+	3'UTR	CG32813-RB
chr3R	1291355	1291376	4	-	3'UTR	RpL35A-RA
chr3R	1291673	1291694	2	-	Exon/CD	RpL35A-RA
chr3R	1291954	1291975	3	-	Exon/CD	RpL35A-RA
chr3R	1292073	1292094	2	-	Exon/CD	RpL35A-RA
chr3R	1292075	1292096	3	-	Exon/CD	RpL35A-RA
chr3R	1292708	1292729	2	-	5'UTR	RpL35A-RA
chr3R	1298036	1298057	2	+	Exon/CD	Snr1-RA
chr3L	1299004	1299025	2	+	5'UTR	scf-RB
chr2R	1301323	1301344	2	+	5'UTR	laccase2-RA
chr2R	1301444	1301465	2	+	5'UTR	laccase2-RA
chr2R	1301539	1301560	3	+	Exon/CD	laccase2-RA
chr3L	1335185	1335206	2	+	5'UTR	l(3)02640-RA
chrX	1364963	1364984	2	+	5'UTR	pck-RC
chrX	1373090	1373111	2	+	5'UTR	rush-RB
chrX	1375979	1376000	2	-	Exon/CD	sta-RE
chrX	1376215	1376236	2	-	Exon/CD	sta-RE
chrX	1376230	1376251	2	-	Exon/CD	sta-RE
chrX	1376254	1376275	2	-	Exon/CD	sta-RE
chrX	1376273	1376294	2	-	Exon/CD	sta-RE
chrX	1376336	1376357	3	-	Exon/CD	sta-RE
chrX	1376348	1376369	2	-	Exon/CD	sta-RE
chrX	1376773	1376794	3	-	Exon/CD	sta-RE
chrX	1376929	1376950	2	-	5'UTR	sta-RE
chr3R	1400966	1400987	2	+	Exon/CD	CRMP-RE
chr3R	1417671	1417692	2	+	5'UTR	Vha26-RB
chr3R	1421621	1421642	4	-	3'UTR	kra-RA
chr3R	1450228	1450249	2	+	Exon/CD	RpL13A-RB
chr3R	1450756	1450777	2	+	Exon/CD	RpL13A-RB
chr3R	1450774	1450795	2	+	Exon/CD	RpL13A-RB
chr3R	1450828	1450849	6	+	Exon/CD	RpL13A-RB
chr3L	1463986	1464007	3	+	5'UTR	rho-RB
chr3R	1464873	1464894	2	-	3'UTR	MTA1-like-RC
chr3R	1477087	1477108	2	+	Exon/CD	Sec23-RE
chr3R	1478315	1478336	2	+	3'UTR	Sec23-RE
chr3R	1481516	1481537	2	+	Exon/CD	MED27-RA
chrX	1503108	1503129	2	+	5'UTR	br-RH
chr3R	1533528	1533549	2	+	Exon/CD	plx-RA
chr2R	1540173	1540194	3	-	5'UTR	CG11665-RB
chr3L	1551496	1551517	2	+	Exon/CD	Cct1-RC
chr2L	1556562	1556583	2	+	5'UTR	haf-RE
chr3L	1558202	1558223	2	-	5'UTR	CG12099-RB
chr2R	1564391	1564412	2	-	3'UTR	scaf-RA
chr3L	1600086	1600107	2	+	3'UTR	CG13917-RA
chr2L	1612687	1612708	4	-	3'UTR	RFeSP-RD
chr2L	1612813	1612834	4	-	Exon/CD	RFeSP-RD
chr2L	1614111	1614132	2	-	5'UTR	RFeSP-RD
chr2R	1645475	1645496	3	+	Exon/CD	CG34200-RA
chr3L	1649129	1649150	3	+	5'UTR	CG13920-RA
chr2L	1651446	1651467	2	+	5'UTR	chinmo-RH
chr2L	1651493	1651514	7	+	5'UTR	chinmo-RH
chr2L	1651502	1651523	2	+	5'UTR	chinmo-RH
chr2L	1651556	1651577	6	+	5'UTR	chinmo-RH
chr2L	1651619	1651640	10	+	5'UTR	chinmo-RH
chr2L	1652791	1652812	3	+	5'UTR	chinmo-RH
chr2L	1652820	1652841	2	+	5'UTR	chinmo-RH
chr2L	1652869	1652890	8	+	5'UTR	chinmo-RH
chr2L	1652949	1652970	15	+	5'UTR	chinmo-RH
chr2L	1652962	1652983	10	+	5'UTR	chinmo-RH
chr2L	1653025	1653046	3	+	5'UTR	chinmo-RH
chr2L	1653049	1653070	9	+	5'UTR	chinmo-RH
chr2L	1653319	1653340	7	+	5'UTR	chinmo-RH
chr2L	1653635	1653656	4	+	5'UTR	chinmo-RH
chr2L	1653656	1653677	5	+	5'UTR	chinmo-RH
chr2L	1653676	1653697	7	+	5'UTR	chinmo-RH
chr2L	1653682	1653703	16	+	5'UTR	chinmo-RH
chr3L	1667222	1667243	2	-	3'UTR	RpL23A-RA
chr3L	1667242	1667263	3	-	3'UTR	RpL23A-RA
chr3L	1667353	1667374	5	-	Exon/CD	RpL23A-RA
chr3L	1667362	1667383	2	-	Exon/CD	RpL23A-RA
chr3L	1667455	1667476	2	-	Exon/CD	RpL23A-RA
chr3L	1667524	1667545	2	-	Exon/CD	RpL23A-RA
chr3L	1667527	1667548	2	-	Exon/CD	RpL23A-RA
chr3L	1667565	1667586	4	-	Exon/CD	RpL23A-RA
chr3L	1667606	1667627	3	-	Exon/CD	RpL23A-RA
chr3L	1667677	1667698	2	-	Exon/CD	RpL23A-RA
chr2L	1694590	1694611	2	+	Exon/CD	chinmo-RF
chr2L	1694856	1694877	2	+	Exon/CD	chinmo-RF
chr3L	1695416	1695437	2	+	Exon/CD	CG12011-RA
chr2L	1696721	1696742	2	+	Exon/CD	chinmo-RF
chr2L	1697357	1697378	2	+	3'UTR	chinmo-RF
chr2L	1697909	1697930	2	+	3'UTR	chinmo-RF
chr3L	1715966	1715987	2	-	3'UTR	drpr-RF
chrX	1725741	1725762	2	+	5'UTR	CG42666-RB
chr2L	1737985	1738006	2	+	5'UTR	CG17646-RA
chrX	1768279	1768300	2	+	Exon/CD	Vps26-RA
chr3L	1778714	1778735	2	-	3'UTR	alpha-Spec-RA
chr3L	1778739	1778760	2	-	3'UTR	alpha-Spec-RA
chr3L	1779125	1779146	2	-	3'UTR	alpha-Spec-RA
chr3L	1779285	1779306	2	-	Exon/CD	alpha-Spec-RA
chrX	1782634	1782655	2	-	Exon/CD	trr-RD
chr3L	1783333	1783354	2	-	Exon/CD	alpha-Spec-RA
chrX	1785797	1785818	2	-	3'UTR	arm-RF
chrX	1785804	1785825	3	-	3'UTR	arm-RF
chr3L	1786615	1786636	3	-	Exon/CD	alpha-Spec-RA
chrX	1788626	1788647	2	-	Exon/CD	arm-RF
chrX	1790126	1790147	2	-	Exon/CD	arm-RF
chrX	1790213	1790234	2	-	Exon/CD	arm-RF
chr3L	1810663	1810684	3	+	5'UTR	GV1-RA
chr3R	1826344	1826365	2	-	3'UTR	Rm62-RI
chr3R	1826575	1826596	4	-	3'UTR	Rm62-RI
chr3R	1826689	1826710	2	-	3'UTR	Rm62-RI
chr3R	1826865	1826886	2	-	3'UTR	Rm62-RI
chr3R	1827354	1827375	2	-	Exon/CD	Rm62-RI
chr3R	1830240	1830261	2	-	Exon/CD	Rm62-RI
chr3R	1830369	1830390	3	-	Exon/CD	Rm62-RI
chr3R	1833811	1833832	2	-	5'UTR	Rm62-RE
chr3R	1833876	1833897	5	-	5'UTR	Rm62-RE
chr3L	1840644	1840665	4	-	3'UTR	Cpr62Bc-RA
chr3L	1842045	1842066	3	-	5'UTR	Cpr62Bc-RA
chr2R	1863003	1863024	2	-	Exon/CD	mle-RC
chr3L	1864541	1864562	2	-	Exon/CD	HBS1-RA
chr2R	1869678	1869699	2	+	5'UTR	Src42A-RA
chr2R	1869816	1869837	3	+	5'UTR	Src42A-RA
chr2L	1880383	1880404	2	-	5'UTR	CG31663-RB
chrX	1886492	1886513	2	+	5'UTR	Hr4-RE
chr3L	1895093	1895114	5	-	Exon/CD	CG1887-RF
chr2R	1901592	1901613	2	-	3'UTR	Act42A-RA
chr2R	1901653	1901674	2	-	3'UTR	Act42A-RA
chr2R	1902662	1902683	2	-	Exon/CD	Act42A-RA
chr3R	1920029	1920050	4	-	Exon/CD	Gasp-RB
chr3R	1920066	1920087	2	-	Exon/CD	Gasp-RB
chr3R	1920643	1920664	2	-	Exon/CD	Gasp-RB
chr2L	1928311	1928332	3	+	5'UTR	CG7337-RB
chr2L	1928322	1928343	2	+	5'UTR	CG7337-RB
chr3R	1937401	1937422	2	-	3'UTR	Obp83g-RA
chr3L	1938589	1938610	2	-	5'UTR	CG5687-RA
chr3L	1966043	1966064	3	+	Exon/CD	SCOT-RC
chr2R	1968802	1968823	2	-	3'UTR	Ars2-RD
chr2R	1980097	1980118	3	-	Exon/CD	EcR-RG
chr2L	1988869	1988890	2	+	3'UTR	Npc2a-RA
chrX	2006250	2006271	2	+	3'UTR	csw-RC
chr2R	2019270	2019291	4	-	5'UTR	EcR-RG
chr3R	2060641	2060662	2	+	Exon/CD	Osi6-RB
chr3R	2061693	2061714	2	+	Exon/CD	Osi6-RB
chr3R	2061771	2061792	3	+	Exon/CD	Osi6-RB
chr3R	2061777	2061798	2	+	Exon/CD	Osi6-RB
chr3R	2062046	2062067	2	+	3'UTR	Osi6-RB
chr3R	2062158	2062179	4	+	3'UTR	Osi6-RB
chr3R	2062185	2062206	4	+	3'UTR	Osi6-RB
chr3R	2062282	2062303	2	+	3'UTR	Osi6-RB
chr3R	2062322	2062343	2	+	3'UTR	Osi6-RB
chr3R	2062437	2062458	2	+	3'UTR	Osi6-RB
chr3R	2062440	2062461	2	+	3'UTR	Osi6-RB
chr3R	2062582	2062603	2	+	3'UTR	Osi6-RB
chr2R	2071642	2071663	2	-	Exon/CD	Ptr-RA
chr3R	2074783	2074804	3	+	5'UTR	Osi7-RA
chr3R	2074891	2074912	21	+	5'UTR	Osi7-RA
chr3R	2074897	2074918	4	+	5'UTR	Osi7-RA
chr3R	2074906	2074927	2	+	5'UTR	Osi7-RA
chr3R	2074912	2074933	7	+	5'UTR	Osi7-RA
chr3R	2075622	2075643	3	+	Exon/CD	Osi7-RA
chr3R	2075655	2075676	2	+	Exon/CD	Osi7-RA
chr3R	2075890	2075911	2	+	3'UTR	Osi7-RA
chr3R	2076445	2076466	2	+	3'UTR	Osi7-RA
chr3R	2076718	2076739	2	+	3'UTR	Osi7-RA
chr3R	2077126	2077147	3	+	3'UTR	Osi7-RA
chr3R	2077247	2077268	2	+	3'UTR	Osi7-RA
chr3R	2086235	2086256	3	+	Exon/CD	Osi9-RA
chrX	2109990	2110011	2	-	Exon/CD	Vinc-RA
chr2R	2121082	2121103	3	+	5'UTR	bin3-RC
chr2R	2122308	2122329	3	+	Exon/CD	bin3-RC
chr3R	2126117	2126138	2	+	Exon/CD	Osi14-RA
chrX	2128227	2128248	2	+	Exon/CD	pcx-RC
chr2L	2130971	2130992	2	+	5'UTR	GlyP-RB
chr3R	2143895	2143916	2	+	Exon/CD	Osi17-RA
chr3L	2150119	2150140	5	-	5'UTR	zormin-RK
chr3L	2153700	2153721	2	-	3'UTR	CG15822-RD
chr3R	2156159	2156180	2	+	Exon/CD	Osi18-RA
chr3R	2162839	2162860	2	+	3'UTR	Osi19-RA
chr3R	2166696	2166717	2	+	Exon/CD	Osi20-RA
chr3R	2166978	2166999	2	+	3'UTR	Osi20-RA
chr3R	2167081	2167102	3	+	3'UTR	Osi20-RA
chr3R	2176731	2176752	2	+	5'UTR	Pak-RA
chr2L	2178188	2178209	2	-	5'UTR	aop-RC
chr2L	2178392	2178413	2	-	5'UTR	aop-RC
chrX	2186690	2186711	4	-	Exon/CD	CG2865-RB
chrX	2186698	2186719	3	-	Exon/CD	CG2865-RB
chrX	2187066	2187087	2	-	5'UTR	CG2865-RB
chrX	2187199	2187220	2	-	5'UTR	CG2865-RB
chrX	2187273	2187294	2	-	5'UTR	CG2865-RB
chrX	2187290	2187311	2	-	5'UTR	CG2865-RB
chr3R	2204548	2204569	2	-	Exon/CD	CG1024-RD
chr3R	2211549	2211570	2	+	Exon/CD	godzilla-RC
chrX	2227518	2227539	3	-	5'UTR	Ilp6-RA
chrX	2227560	2227581	3	-	5'UTR	Ilp6-RA
chrX	2227702	2227723	4	-	5'UTR	Ilp6-RA
chrX	2227743	2227764	3	-	5'UTR	Ilp6-RA
chrX	2227822	2227843	4	-	5'UTR	Ilp6-RA
chr2L	2232291	2232312	2	-	Exon/CD	Sec24CD-RB
chr3R	2232658	2232679	5	+	5'UTR	gpp-RE
chr3R	2232707	2232728	2	+	5'UTR	gpp-RE
chr2L	2234988	2235009	2	-	Exon/CD	Sec24CD-RB
chr2L	2236555	2236576	2	-	5'UTR	Sec24CD-RB
chr3R	2319818	2319839	2	+	Exon/CD	CG15186-RK
chrX	2364791	2364812	2	-	3'UTR	trol-RAE
chrX	2381113	2381134	2	-	Exon/CD	trol-RAE
chrX	2381598	2381619	3	-	Exon/CD	trol-RAE
chr3R	2391997	2392018	2	-	5'UTR	dpr11-RC
chr3LHet	2398152	2398173	3	+	Exon/CD	RpL15-RA
chr3LHet	2398162	2398183	2	+	Exon/CD	RpL15-RA
chr3LHet	2398224	2398245	3	+	Exon/CD	RpL15-RA
chr3L	2429175	2429196	3	+	5'UTR	CG45186-RW
chrX	2438721	2438742	3	-	5'UTR	trol-RAP
chr3L	2439546	2439567	2	+	5'UTR	CG45186-RV
chrX	2486291	2486312	2	+	5'UTR	egh-RB
chrX	2490157	2490178	2	+	5'UTR	egh-RD
chr3L	2490992	2491013	2	+	5'UTR	CG1146-RD
chr3L	2496340	2496361	2	+	Exon/CD	CG45186-RAA
chr2R	2512806	2512827	2	-	3'UTR	Vha16-1-RB
chr2R	2512854	2512875	2	-	3'UTR	Vha16-1-RB
chr2R	2512860	2512881	3	-	3'UTR	Vha16-1-RB
chr2R	2512913	2512934	2	-	3'UTR	Vha16-1-RB
chr3R	2512984	2513005	2	+	Exon/CD	Ccp84Ag-RA
chr2R	2513063	2513084	2	-	3'UTR	Vha16-1-RB
chr2R	2513080	2513101	3	-	3'UTR	Vha16-1-RB
chr2R	2513161	2513182	5	-	3'UTR	Vha16-1-RB
chr2R	2513504	2513525	2	-	3'UTR	Vha16-1-RB
chr2R	2513519	2513540	5	-	3'UTR	Vha16-1-RB
chr2R	2513733	2513754	2	-	3'UTR	Vha16-1-RB
chr2R	2513779	2513800	2	-	3'UTR	Vha16-1-RB
chr2R	2513845	2513866	2	-	3'UTR	Vha16-1-RB
chr2R	2514421	2514442	2	-	3'UTR	Vha16-1-RB
chr2R	2514830	2514851	2	-	3'UTR	Vha16-1-RB
chr2R	2514979	2515000	2	-	Exon/CD	Vha16-1-RB
chr3R	2518674	2518695	4	+	Exon/CD	Ccp84Ad-RA
chr3R	2521329	2521350	2	-	Exon/CD	Ccp84Ac-RA
chr2R	2521521	2521542	2	-	Exon/CD	Trap1-RB
chr3L	2534734	2534755	2	-	Exon/CD	Spn-RH
chrX	2535289	2535310	2	+	5'UTR	sgg-RN
chrX	2535684	2535705	3	+	5'UTR	sgg-RN
chrX	2535708	2535729	2	+	5'UTR	sgg-RN
chrX	2535758	2535779	2	+	5'UTR	sgg-RN
chr2R	2536363	2536384	2	+	5'UTR	debcl-RA
chrX	2537167	2537188	2	+	5'UTR	sgg-RG
chr2R	2550035	2550056	3	+	5'UTR	Adf1-RB
chrX	2553318	2553339	2	+	5'UTR	sgg-RD
chr3L	2555089	2555110	4	-	3'UTR	msn-RI
chr3L	2555263	2555284	2	-	3'UTR	msn-RI
chr3L	2555976	2555997	2	-	3'UTR	msn-RI
chr3L	2556228	2556249	4	-	3'UTR	msn-RI
chr3L	2556418	2556439	2	-	3'UTR	msn-RI
chr3L	2556442	2556463	2	-	3'UTR	msn-RI
chrX	2567468	2567489	2	+	Exon/CD	sgg-RM
chr2L	2579384	2579405	2	-	Exon/CD	CG3214-RB
chr3L	2585693	2585714	2	-	5'UTR	msn-RI
chr3L	2587763	2587784	2	+	Exon/CD	RpL8-RA
chr3L	2588360	2588381	3	+	Exon/CD	RpL8-RA
chr3L	2588845	2588866	3	+	3'UTR	RpL8-RA
chr3L	2646146	2646167	2	+	Exon/CD	CG1143-RB
chr2R	2676112	2676133	2	-	5'UTR	Epac-RD
chr2R	2701561	2701582	2	+	Exon/CD	koi-RE
chr2L	2747626	2747647	2	-	Exon/CD	Pgk-RA
chr2R	2750757	2750778	2	-	Exon/CD	coro-RB
chr2L	2753364	2753385	2	+	5'UTR	Bacc-RA
chr2L	2753430	2753451	3	+	Exon/CD	Bacc-RA
chr2L	2756116	2756137	2	+	Exon/CD	Bacc-RA
chr2L	2756119	2756140	4	+	Exon/CD	Bacc-RA
chr2L	2756271	2756292	3	+	Exon/CD	Bacc-RA
chr2L	2756549	2756570	2	+	3'UTR	Bacc-RA
chr2L	2756557	2756578	2	+	3'UTR	Bacc-RA
chr2L	2769903	2769924	2	-	5'UTR	colt-RA
chr3L	2771918	2771939	2	-	5'UTR	CG9977-RA
chrX	2816048	2816069	2	+	Exon/CD	CG3588-RG
chr2L	2827774	2827795	2	-	5'UTR	Duox-RB
chr2L	2856390	2856411	3	+	Exon/CD	RpS21-RF
chr2L	2865167	2865188	2	+	Exon/CD	CG2991-RC
chrX	2867723	2867744	2	-	5'UTR	rst-RB
chr3L	2871783	2871804	3	-	5'UTR	CG43444-RB
chr2L	2875512	2875533	2	+	Exon/CD	CG8814-RA
chr2L	2882442	2882463	2	-	5'UTR	NTPase-RC
chr2L	2886300	2886321	3	+	5'UTR	lilli-RH
chr2L	2890218	2890239	4	+	5'UTR	lilli-RG
chr3L	2897333	2897354	2	+	5'UTR	Shab-RI
chr2R	2900556	2900577	3	+	Exon/CD	Tsp42Ee-RB
chr2RHet	2902731	2902752	2	+	Exon/CD	eIF-4B-RE
chr2RHet	2903126	2903147	2	+	Exon/CD	eIF-4B-RE
chr2R	2905023	2905044	2	+	Exon/CD	Tsp42Ee-RB
chr2R	2905840	2905861	3	+	3'UTR	Tsp42Ee-RB
chr3R	2905965	2905986	2	-	5'UTR	Ref1-RA
chr3R	2906005	2906026	3	-	5'UTR	Ref1-RA
chr3R	2914312	2914333	2	+	3'UTR	alphaTub84B-RA
chr3R	2914411	2914432	2	+	3'UTR	alphaTub84B-RA
chr3R	2914463	2914484	2	+	3'UTR	alphaTub84B-RA
chr2R	2948347	2948368	3	-	Exon/CD	pgant3-RA
chr3L	2982546	2982567	3	+	Exon/CD	CG2107-RA
chr3R	2988662	2988683	2	+	5'UTR	sas-RC
chrX	2993620	2993641	2	+	5'UTR	kirre-RD
chrX	2993724	2993745	3	+	5'UTR	kirre-RD
chrX	2993818	2993839	2	+	5'UTR	kirre-RD
chr2L	2994149	2994170	2	+	Exon/CD	CG3558-RC
chrX	3029052	3029073	2	+	5'UTR	N-RA
chr2R	3038929	3038950	2	+	5'UTR	pk-RA
chr3L	3040057	3040078	2	+	3'UTR	CG2162-RF
chr3L	3040111	3040132	3	+	3'UTR	CG2162-RF
chr3L	3056999	3057020	2	-	Exon/CD	CG32486-RD
chr3L	3070713	3070734	2	-	5'UTR	CG32486-RD
chr3L	3070739	3070760	2	-	5'UTR	CG32486-RD
chr3L	3092804	3092825	2	-	Exon/CD	Cht7-RA
chr3L	3093224	3093245	2	-	Exon/CD	Cht7-RA
chr3L	3094763	3094784	2	-	Exon/CD	Cht7-RA
chr2RHet	3136758	3136779	2	-	3'UTR	uex-RE
chr2R	3136817	3136838	4	+	5'UTR	Gadd45-RA
chr3L	3149703	3149724	2	+	5'UTR	BtbVII-RE
chrX	3184074	3184095	2	+	5'UTR	dnc-RQ
chr2R	3185565	3185586	2	+	Exon/CD	pwn-RB
chr3L	3194913	3194934	2	+	Exon/CD	Hsp83-RA
chr3L	3198214	3198235	2	-	3'UTR	CG32276-RA
chr3L	3198769	3198790	2	-	Exon/CD	CG32276-RA
chr2R	3199870	3199891	3	+	Exon/CD	CG12164-RA
chr2R	3205906	3205927	2	-	3'UTR	Dscam1-RCD
chr3L	3221108	3221129	2	-	3'UTR	RpL28-RB
chr3L	3221136	3221157	5	-	3'UTR	RpL28-RB
chr3L	3221167	3221188	3	-	3'UTR	RpL28-RB
chr3L	3221598	3221619	2	-	Exon/CD	RpL28-RB
chr3L	3221687	3221708	2	-	Exon/CD	RpL28-RB
chr3L	3221690	3221711	3	-	Exon/CD	RpL28-RB
chr3L	3230637	3230658	2	+	Exon/CD	CG11505-RB
chrX	3267333	3267354	4	+	5'UTR	dm-RA
chr3L	3294979	3295000	2	+	5'UTR	CG12009-RA
chr3L	3311981	3312002	2	+	Exon/CD	ZnT63C-RG
chr3R	3330379	3330400	4	-	5'UTR	alpha-Est9-RD
chr2R	3343694	3343715	2	-	Exon/CD	Inos-RA
chr3L	3362012	3362033	2	+	Exon/CD	kst-RE
chr2R	3367396	3367417	2	-	3'UTR	wech-RC
chr2R	3368071	3368092	2	-	3'UTR	wech-RC
chr3L	3371089	3371110	2	-	3'UTR	YT521-B-RA
chr3L	3371602	3371623	2	-	Exon/CD	YT521-B-RA
chr2R	3379725	3379746	3	-	5'UTR	Coop-RB
chr3L	3401405	3401426	2	-	3'UTR	sty-RC
chr3L	3401709	3401730	2	-	3'UTR	sty-RC
chr2L	3405244	3405265	2	-	3'UTR	pgant2-RA
chr2R	3414827	3414848	3	-	Exon/CD	Drat-RB
chr2R	3421127	3421148	4	+	Exon/CD	Cyt-b5-RB
chr3R	3464898	3464919	2	-	5'UTR	CG34127-RC
chr2L	3481831	3481852	2	-	Exon/CD	CG15414-RA
chr2R	3514219	3514240	2	+	5'UTR	CG43340-RJ
chr2R	3514236	3514257	5	+	5'UTR	CG43340-RJ
chr3L	3545957	3545978	2	+	5'UTR	Eip63E-RJ
chrX	3587035	3587056	5	+	5'UTR	Mnt-RJ
chrX	3587119	3587140	4	+	5'UTR	Mnt-RJ
chrX	3587260	3587281	2	+	5'UTR	Mnt-RJ
chrX	3587364	3587385	2	+	5'UTR	Mnt-RJ
chrX	3600231	3600252	2	-	3'UTR	Rala-RC
chr2R	3615611	3615632	2	-	Exon/CD	CG18812-RF
chr2R	3625704	3625725	2	-	3'UTR	CG45093-RD
chr3L	3626728	3626749	2	+	5'UTR	dar1-RB
chr2L	3627476	3627497	2	-	5'UTR	for-RJ
chrX	3656676	3656697	3	+	5'UTR	tlk-RN
chr2R	3669843	3669864	2	-	5'UTR	CG45093-RA
chr2R	3680163	3680184	2	-	Exon/CD	Gapdh1-RB
chr3R	3729494	3729515	3	-	Exon/CD	CG2943-RB
chr2L	3730635	3730656	3	+	5'UTR	CG10019-RC
chrX	3753379	3753400	3	-	Exon/CD	roX1-RE
chrX	3753581	3753602	2	-	Exon/CD	roX1-RE
chrX	3753656	3753677	2	-	Exon/CD	roX1-RE
chrX	3754012	3754033	2	-	Exon/CD	roX1-RE
chrX	3754278	3754299	2	-	Exon/CD	roX1-RE
chrX	3754614	3754635	2	-	Exon/CD	roX1-RE
chrX	3754761	3754782	4	-	Exon/CD	roX1-RE
chrX	3756577	3756598	2	-	Exon/CD	roX1-RA
chr3L	3759229	3759250	3	-	5'UTR	CG32264-RJ
chrX	3771382	3771403	2	+	Exon/CD	CG2930-RE
chr2L	3772552	3772573	3	+	5'UTR	bowl-RD
chrX	3775103	3775124	2	+	Exon/CD	VhaAC39-1-RA
chrX	3778348	3778369	9	+	5'UTR	CG15239-RA
chr3L	3791141	3791162	3	+	Exon/CD	CG32266-RA
chr3L	3791285	3791306	2	+	Exon/CD	CG32266-RA
chr3L	3791480	3791501	2	+	3'UTR	CG32266-RA
chr3L	3806191	3806212	4	-	5'UTR	ntc-RA
chr2R	3806612	3806633	4	+	Exon/CD	Cul1-RA
chr3R	3810595	3810616	2	-	Exon/CD	CG2781-RA
chr3R	3821300	3821321	4	-	5'UTR	CG2781-RA
chr3R	3821340	3821361	2	-	5'UTR	CG2781-RA
chr3R	3821344	3821365	2	-	5'UTR	CG2781-RA
chr3R	3821357	3821378	7	-	5'UTR	CG2781-RA
chr3R	3821388	3821409	2	-	5'UTR	CG2781-RA
chrX	3843523	3843544	3	+	5'UTR	Vap-33A-RC
chr3R	3846831	3846852	2	-	Exon/CD	CG2747-RF
chrX	3849227	3849248	2	+	3'UTR	Vap-33A-RC
chr3R	3931195	3931216	2	+	5'UTR	puc-RA
chr2R	3939625	3939646	2	-	3'UTR	CG12769-RB
chr2R	3940480	3940501	2	-	3'UTR	CG12769-RB
chr3L	3984087	3984108	2	+	5'UTR	scrt-RA
chr3R	3986789	3986810	2	-	Exon/CD	grn-RB
chr3L	3988359	3988380	2	+	3'UTR	scrt-RA
chr3R	4006942	4006963	3	-	5'UTR	grn-RB
chr2R	4019122	4019143	2	+	5'UTR	Pabp2-RA
chr2R	4030483	4030504	2	-	5'UTR	Lpin-RB
chr2L	4031521	4031542	3	+	5'UTR	ed-RB
chr2L	4031534	4031555	2	+	5'UTR	ed-RB
chr2L	4032494	4032515	8	+	5'UTR	ed-RB
chr2L	4032534	4032555	2	+	5'UTR	ed-RB
chr2R	4061899	4061920	3	+	5'UTR	LRP1-RF
chr3L	4065147	4065168	2	-	3'UTR	wit-RA
chr3L	4085615	4085636	2	-	5'UTR	Gad1-RA
chrX	4097389	4097410	4	-	5'UTR	Fas2-RF
chrX	4097460	4097481	2	-	5'UTR	Fas2-RF
chrX	4097465	4097486	2	-	5'UTR	Fas2-RF
chrX	4097467	4097488	2	-	5'UTR	Fas2-RF
chrX	4097489	4097510	6	-	5'UTR	Fas2-RF
chr3L	4102343	4102364	3	-	5'UTR	CG14995-RD
chr3L	4114431	4114452	2	-	3'UTR	Chd64-RC
chr3L	4114674	4114695	2	-	3'UTR	Chd64-RC
chr3R	4130063	4130084	2	-	3'UTR	Sgt1-RA
chr3R	4130819	4130840	2	-	Exon/CD	Sgt1-RA
chr3R	4175805	4175826	3	+	5'UTR	Atg13-RA
chr3R	4185080	4185101	2	+	Exon/CD	stck-RC
chr3L	4215640	4215661	2	+	Exon/CD	Cpr64Ad-RB
chrX	4217039	4217060	2	+	5'UTR	norpA-RD
chr2L	4221416	4221437	2	-	5'UTR	ft-RA
chr2L	4228289	4228310	2	+	Exon/CD	RpL40-RA
chr2L	4228402	4228423	2	+	3'UTR	RpL40-RA
chr2L	4228419	4228440	2	+	3'UTR	RpL40-RA
chr2L	4228449	4228470	3	+	3'UTR	RpL40-RA
chr2L	4228480	4228501	2	+	3'UTR	RpL40-RA
chr2L	4228495	4228516	2	+	3'UTR	RpL40-RA
chr2L	4228532	4228553	2	+	3'UTR	RpL40-RA
chr3L	4247208	4247229	2	-	3'UTR	ago-RA
chr2L	4284805	4284826	4	+	5'UTR	tutl-RG
chr3L	4291341	4291362	2	-	3'UTR	CG15012-RC
chr3L	4296209	4296230	3	-	Exon/CD	dyl-RA
chr3L	4299424	4299445	2	-	5'UTR	dyl-RA
chr3L	4307474	4307495	2	-	5'UTR	dyl-RB
chr3L	4307503	4307524	3	-	5'UTR	dyl-RB
chr3L	4307534	4307555	3	-	5'UTR	dyl-RB
chr2L	4321171	4321192	2	+	3'UTR	tutl-RG
chr3L	4323613	4323634	2	-	3'UTR	Cip4-RG
chr2R	4343694	4343715	2	-	Exon/CD	Mal-A3-RA
chr2L	4379848	4379869	3	+	Exon/CD	Traf4-RA
chr2L	4390430	4390451	2	+	Exon/CD	Tps1-RA
chr2L	4392168	4392189	2	+	Exon/CD	Tps1-RA
chr3L	4403728	4403749	2	+	5'UTR	Syx17-RA
chr3L	4419991	4420012	2	+	3'UTR	DOR-RF
chrX	4430312	4430333	2	-	3'UTR	rb-RA
chr2L	4457266	4457287	2	-	3'UTR	RpL27A-RA
chr2L	4457412	4457433	3	-	Exon/CD	RpL27A-RA
chr2L	4457867	4457888	2	-	Exon/CD	RpL27A-RA
chr2L	4457903	4457924	3	-	Exon/CD	RpL27A-RA
chr3L	4459938	4459959	2	-	Exon/CD	CG15022-RA
chr3L	4460807	4460828	2	-	Exon/CD	CG15023-RB
chr3R	4473632	4473653	2	-	3'UTR	Mkk4-RC
chr2L	4477892	4477913	2	-	3'UTR	dp-RV
chr3R	4480966	4480987	4	-	3'UTR	bel-RB
chr3R	4481217	4481238	2	-	3'UTR	bel-RB
chr3R	4485950	4485971	3	-	5'UTR	bel-RB
chr2R	4502355	4502376	3	+	5'UTR	Cirl-RG
chr2R	4502563	4502584	3	+	5'UTR	Cirl-RG
chr2R	4502596	4502617	4	+	5'UTR	Cirl-RG
chr2R	4537555	4537576	2	+	5'UTR	ptc-RA
chr2R	4537838	4537859	2	+	5'UTR	ptc-RA
chr3R	4573280	4573301	2	-	5'UTR	CG9801-RC
chrX	4576576	4576597	2	-	Exon/CD	Pp2C1-RB
chr2L	4591724	4591745	2	-	5'UTR	dp-RV
chrX	4592412	4592433	3	+	Exon/CD	ctp-RE
chrX	4592721	4592742	2	+	3'UTR	ctp-RE
chr3R	4623430	4623451	2	-	Exon/CD	Pif1A-RG
chr3L	4629392	4629413	2	+	3'UTR	Rpd3-RA
chr3R	4640553	4640574	2	-	3'UTR	CG9821-RC
chr3R	4640559	4640580	4	-	3'UTR	CG9821-RC
chr3R	4640724	4640745	2	-	3'UTR	CG9821-RC
chr3R	4640745	4640766	2	-	3'UTR	CG9821-RC
chr3R	4642010	4642031	2	-	3'UTR	CG9821-RC
chr3R	4642266	4642287	2	-	3'UTR	CG9821-RC
chr3R	4642520	4642541	4	-	3'UTR	CG9821-RC
chr3R	4642538	4642559	2	-	3'UTR	CG9821-RC
chr3R	4642584	4642605	2	-	3'UTR	CG9821-RC
chr3R	4642592	4642613	3	-	3'UTR	CG9821-RC
chr3R	4642594	4642615	16	-	3'UTR	CG9821-RC
chr3R	4642825	4642846	2	-	3'UTR	CG9821-RC
chr3R	4642856	4642877	2	-	3'UTR	CG9821-RC
chr3R	4643098	4643119	2	-	3'UTR	CG9821-RC
chr3R	4643179	4643200	2	-	3'UTR	CG9821-RC
chr3R	4643198	4643219	3	-	3'UTR	CG9821-RC
chr3R	4643280	4643301	2	-	3'UTR	CG9821-RC
chr3R	4643309	4643330	3	-	3'UTR	CG9821-RC
chr3R	4643330	4643351	4	-	3'UTR	CG9821-RC
chr3R	4644860	4644881	3	-	5'UTR	CG9821-RC
chr3R	4646097	4646118	6	-	5'UTR	CG9821-RC
chr3R	4646111	4646132	2	-	5'UTR	CG9821-RC
chr3R	4646244	4646265	2	-	5'UTR	CG9821-RC
chr3R	4646341	4646362	6	-	5'UTR	CG9821-RC
chr3R	4649483	4649504	3	-	Exon/CD	CG9836-RA
chr3R	4788261	4788282	2	-	5'UTR	CG11966-RB
chr3R	4788372	4788393	2	-	5'UTR	CG11966-RB
chr2R	4790374	4790395	3	+	3'UTR	Ggamma1-RA
chr2R	4790603	4790624	2	+	3'UTR	Ggamma1-RA
chr2L	4796908	4796929	2	-	3'UTR	Clect27-RB
chr2L	4796964	4796985	3	-	3'UTR	Clect27-RB
chr2L	4797219	4797240	3	-	Exon/CD	Clect27-RB
chr2L	4797426	4797447	2	-	Exon/CD	Clect27-RB
chr2L	4797560	4797581	3	-	Exon/CD	Clect27-RB
chr2R	4799709	4799730	3	-	Exon/CD	Pgi-RC
chr2R	4812024	4812045	3	+	Exon/CD	CG8243-RA
chrX	4813071	4813092	3	+	5'UTR	CG6903-RB
chr2L	4813296	4813317	2	+	5'UTR	CG15629-RA
chrX	4815720	4815741	3	-	3'UTR	CG44774-RH
chrX	4823435	4823456	2	-	Exon/CD	CG44774-RH
chrX	4823639	4823660	2	-	5'UTR	CG44774-RH
chr2R	4848301	4848322	2	+	3'UTR	babo-RC
chr3R	4876129	4876150	2	-	5'UTR	Nmdmc-RB
chr2L	4884196	4884217	2	+	Exon/CD	CG3008-RA
chr3R	4896361	4896382	2	-	3'UTR	pum-RH
chr3L	4900726	4900747	3	+	3'UTR	CG13704-RA
chr2L	4904425	4904446	2	-	Exon/CD	CG2837-RC
chr2R	4909717	4909738	2	-	Exon/CD	CG8170-RB
chrX	4942806	4942827	3	+	5'UTR	ovo-RE
chrX	4942876	4942897	2	+	5'UTR	ovo-RE
chrX	4966722	4966743	2	-	3'UTR	CG32767-RH
chrX	4978666	4978687	2	-	5'UTR	CG32767-RC
chrX	4979953	4979974	2	+	5'UTR	rg-RQ
chr3R	4983024	4983045	2	-	5'UTR	pum-RH
chr3R	4983451	4983472	3	-	5'UTR	pum-RH
chr3R	4983457	4983478	2	-	5'UTR	pum-RH
chr3R	4983527	4983548	2	-	5'UTR	pum-RH
chrX	4983888	4983909	2	+	5'UTR	rg-RQ
chrX	4983940	4983961	6	+	5'UTR	rg-RQ
chr2L	4993678	4993699	2	-	3'UTR	Rtnl1-RG
chr2L	4993713	4993734	2	-	3'UTR	Rtnl1-RG
chr2L	4994813	4994834	2	-	Exon/CD	Rtnl1-RG
chr2L	5004686	5004707	4	-	5'UTR	Rtnl1-RJ
chr2L	5004760	5004781	2	-	5'UTR	Rtnl1-RJ
chr2R	5004865	5004886	2	+	Exon/CD	Su(var)2-10-RJ
chr2L	5009611	5009632	2	-	5'UTR	Rtnl1-RF
chr2L	5012536	5012557	2	-	Exon/CD	vkg-RA
chr2L	5012680	5012701	2	-	Exon/CD	vkg-RA
chr2L	5013811	5013832	4	-	Exon/CD	vkg-RA
chr2L	5014151	5014172	2	-	Exon/CD	vkg-RA
chr2L	5014257	5014278	2	-	Exon/CD	vkg-RA
chr2L	5014557	5014578	3	-	Exon/CD	vkg-RA
chr2L	5016978	5016999	2	-	Exon/CD	vkg-RA
chr2L	5017962	5017983	2	-	Exon/CD	vkg-RA
chr2R	5025270	5025291	3	-	5'UTR	alc-RA
chr2R	5029375	5029396	2	+	3'UTR	CG44286-RA
chr2R	5029770	5029791	3	-	3'UTR	shrb-RA
chr2L	5031285	5031306	2	+	Exon/CD	Cg25C-RC
chr2L	5031533	5031554	2	+	Exon/CD	Cg25C-RC
chr2L	5032190	5032211	2	+	Exon/CD	Cg25C-RC
chr2L	5033110	5033131	2	+	Exon/CD	Cg25C-RC
chr2L	5033360	5033381	3	+	Exon/CD	Cg25C-RC
chr2L	5036599	5036620	3	+	Exon/CD	Cg25C-RC
chr2L	5036885	5036906	3	+	3'UTR	Cg25C-RC
chr3R	5039912	5039933	2	-	Exon/CD	pum-RC
chr2L	5046511	5046532	2	+	5'UTR	CG44001-RC
chr2L	5051265	5051286	2	-	3'UTR	eIF-3p40-RB
chr2L	5051402	5051423	2	-	Exon/CD	eIF-3p40-RB
chr2L	5052253	5052274	2	-	Exon/CD	eIF-3p40-RB
chr2L	5055660	5055681	2	+	Exon/CD	His3.3A-RD
chr3R	5060188	5060209	2	-	5'UTR	pum-RC
chr3R	5060296	5060317	3	-	5'UTR	pum-RC
chr3R	5060309	5060330	2	-	5'UTR	pum-RC
chr3R	5064041	5064062	5	-	3'UTR	D1-RA
chr2R	5065786	5065807	2	-	3'UTR	ltd-RJ
chr2L	5071323	5071344	3	+	Exon/CD	RpL37A-RB
chr2L	5073821	5073842	3	-	3'UTR	pgant5-RB
chr2R	5079349	5079370	3	-	5'UTR	CG45085-RB
chr3R	5088195	5088216	2	+	3'UTR	VhaM8.9-RA
chr2R	5095606	5095627	4	+	Exon/CD	VhaAC45-RA
chr2R	5096031	5096052	2	+	Exon/CD	VhaAC45-RA
chr3L	5125124	5125145	3	+	3'UTR	CG15212-RA
chr3L	5125153	5125174	4	+	3'UTR	CG15212-RA
chr3L	5125917	5125938	2	-	3'UTR	CG15213-RA
chr3L	5152392	5152413	2	-	3'UTR	shep-RH
chr3L	5153744	5153765	2	-	3'UTR	shep-RH
chr3R	5167937	5167958	4	+	5'UTR	CG45050-RD
chr3R	5167957	5167978	2	+	5'UTR	CG45050-RD
chr3R	5167981	5168002	4	+	5'UTR	CG45050-RD
chr3R	5168144	5168165	2	+	5'UTR	CG45050-RD
chr3L	5177659	5177680	2	-	5'UTR	shep-RH
chr3L	5177755	5177776	2	-	5'UTR	shep-RH
chr2R	5189533	5189554	2	+	3'UTR	Drep-2-RB
chr3R	5226134	5226155	2	-	3'UTR	RpL34b-RB
chr3R	5226409	5226430	2	-	Exon/CD	RpL34b-RB
chr3R	5226676	5226697	3	-	Exon/CD	RpL34b-RB
chr3R	5226679	5226700	2	-	Exon/CD	RpL34b-RB
chr3R	5245258	5245279	2	+	5'UTR	ps-RH
chr3R	5245548	5245569	3	+	5'UTR	ps-RH
chr3R	5245608	5245629	2	+	5'UTR	ps-RH
chr3R	5258097	5258118	4	+	5'UTR	ps-RM
chr3R	5258112	5258133	2	+	5'UTR	ps-RM
chr3R	5258179	5258200	7	+	5'UTR	ps-RM
chr3R	5258444	5258465	2	+	5'UTR	ps-RR
chr3R	5265106	5265127	2	+	5'UTR	ps-RL
chr3R	5273495	5273516	2	+	Exon/CD	ps-RL
chr2R	5284390	5284411	2	-	Exon/CD	CG8801-RB
chr2R	5285725	5285746	2	-	Exon/CD	CG8801-RB
chr2R	5302036	5302057	2	+	5'UTR	wun2-RB
chr2R	5302155	5302176	5	+	5'UTR	wun2-RB
chrX	5314587	5314608	2	-	5'UTR	spoon-RA
chrX	5319619	5319640	2	+	Exon/CD	CG4165-RE
chr2L	5326370	5326391	3	-	5'UTR	Ncoa6-RD
chr2L	5327739	5327760	2	+	Exon/CD	cype-RB
chr2L	5332244	5332265	2	-	Exon/CD	fusl-RD
chr2L	5335765	5335786	2	-	5'UTR	fusl-RD
chrX	5340897	5340918	5	+	5'UTR	SPR-RA
chr3L	5348140	5348161	2	-	5'UTR	lama-RD
chr3L	5348166	5348187	3	-	5'UTR	lama-RD
chr3L	5353396	5353417	2	+	5'UTR	CG4769-RA
chr3L	5355829	5355850	2	+	3'UTR	CG4769-RA
chr3R	5357630	5357651	2	-	Exon/CD	by-RC
chr3R	5357778	5357799	2	-	Exon/CD	by-RC
chr3R	5358132	5358153	2	-	Exon/CD	by-RC
chr3R	5362005	5362026	2	-	3'UTR	mura-RA
chr3R	5366120	5366141	2	-	Exon/CD	mura-RA
chr3R	5417537	5417558	5	+	5'UTR	CG8312-RA
chr2R	5440607	5440628	2	+	Exon/CD	CR43651-RB
chr3R	5454802	5454823	3	-	Exon/CD	Crc-RB
chr3R	5455288	5455309	3	-	Exon/CD	Crc-RB
chr2L	5461760	5461781	2	+	5'UTR	mid-RA
chr2R	5465999	5466020	3	-	5'UTR	Not1-RC
chr2R	5474981	5475002	2	+	Exon/CD	RpL31-RB
chr2R	5474987	5475008	4	+	Exon/CD	RpL31-RB
chr2R	5475316	5475337	2	+	Exon/CD	RpL31-RB
chr2R	5475328	5475349	2	+	Exon/CD	RpL31-RB
chr2R	5475352	5475373	3	+	Exon/CD	RpL31-RB
chr2R	5475385	5475406	3	+	Exon/CD	RpL31-RB
chr2R	5475426	5475447	2	+	3'UTR	RpL31-RB
chr3R	5504845	5504866	2	+	Exon/CD	CG16817-RB
chrX	5513428	5513449	2	-	3'UTR	Mlc-c-RB
chr3L	5543953	5543974	2	-	5'UTR	CG10625-RE
chr2L	5544474	5544495	3	+	Exon/CD	Lam-RB
chr3L	5560240	5560261	2	-	3'UTR	Msr-110-RC
chr3L	5561990	5562011	2	-	Exon/CD	Msr-110-RC
chr3L	5561995	5562016	2	-	Exon/CD	Msr-110-RC
chrX	5567055	5567076	9	+	Exon/CD	RpL35-RA
chrX	5567323	5567344	4	+	Exon/CD	RpL35-RA
chrX	5567361	5567382	2	+	Exon/CD	RpL35-RA
chrX	5567540	5567561	15	+	3'UTR	RpL35-RA
chr3L	5570270	5570291	3	-	5'UTR	Msr-110-RD
chr3R	5582345	5582366	2	+	5'UTR	CG8412-RA
chr3R	5582359	5582380	3	+	5'UTR	CG8412-RA
chr2R	5600098	5600119	8	+	5'UTR	dap-RA
chr3R	5603839	5603860	4	+	5'UTR	RpS29-RA
chr2R	5632501	5632522	3	-	5'UTR	sqa-RC
chr2R	5632860	5632881	2	-	5'UTR	sqa-RD
chrX	5671222	5671243	2	-	3'UTR	CG3108-RA
chr3R	5700502	5700523	5	+	5'UTR	Glut4EF-RA
chr3R	5700531	5700552	3	+	5'UTR	Glut4EF-RA
chr3R	5700778	5700799	2	+	5'UTR	Glut4EF-RA
chr3R	5700794	5700815	5	+	5'UTR	Glut4EF-RA
chr3R	5701046	5701067	2	+	5'UTR	Glut4EF-RA
chr3R	5701057	5701078	3	+	5'UTR	Glut4EF-RA
chr3R	5701103	5701124	3	+	5'UTR	Glut4EF-RA
chr3R	5701117	5701138	12	+	5'UTR	Glut4EF-RA
chr3R	5701154	5701175	3	+	5'UTR	Glut4EF-RA
chr3R	5701176	5701197	2	+	5'UTR	Glut4EF-RA
chr3R	5701198	5701219	2	+	5'UTR	Glut4EF-RA
chr3R	5701292	5701313	6	+	5'UTR	Glut4EF-RA
chr3R	5701351	5701372	3	+	5'UTR	Glut4EF-RA
chr2R	5742238	5742259	2	-	Exon/CD	CG1516-RB
chr3L	5743310	5743331	2	-	3'UTR	DnaJ-1-RA
chr3L	5745071	5745092	14	-	5'UTR	DnaJ-1-RA
chr3L	5745090	5745111	2	-	5'UTR	DnaJ-1-RA
chr3L	5745095	5745116	6	-	5'UTR	DnaJ-1-RA
chr3L	5753422	5753443	3	+	Exon/CD	Ubp64E-RB
chr3R	5755058	5755079	2	+	5'UTR	Glut4EF-RB
chr3R	5755233	5755254	3	+	5'UTR	Glut4EF-RB
chr3L	5758519	5758540	2	-	5'UTR	CG10576-RC
chr3R	5769563	5769584	3	+	Exon/CD	Glut4EF-RB
chrX	5776838	5776859	2	+	3'UTR	CG16721-RC
chr3L	5779715	5779736	3	-	5'UTR	Cralbp-RA
chr3L	5792866	5792887	2	-	3'UTR	S6k-RB
chr3L	5793372	5793393	2	-	3'UTR	S6k-RB
chrX	5794991	5795012	12	+	5'UTR	Act5C-RA
chrX	5796758	5796779	4	+	Exon/CD	Act5C-RB
chrX	5797811	5797832	2	+	Exon/CD	Act5C-RB
chrX	5798301	5798322	3	+	3'UTR	Act5C-RB
chrX	5798359	5798380	2	+	3'UTR	Act5C-RB
chrX	5798382	5798403	3	+	3'UTR	Act5C-RB
chrX	5798449	5798470	3	+	3'UTR	Act5C-RB
chr2R	5798687	5798708	2	+	5'UTR	Etf-QO-RB
chr2R	5846231	5846252	2	-	5'UTR	Mef2-RF
chr2R	5847685	5847706	2	+	5'UTR	Pal1-RD
chr2R	5849341	5849362	2	+	Exon/CD	Pal1-RD
chr2R	5880517	5880538	2	+	Exon/CD	TER94-RC
chr2R	5880520	5880541	2	+	Exon/CD	TER94-RC
chr3L	5943494	5943515	8	-	5'UTR	CG33993-RA
chr2L	5944389	5944410	2	+	Exon/CD	Gpdh-RA
chr3R	5951231	5951252	2	-	5'UTR	knk-RA
chr3R	5970909	5970930	4	+	5'UTR	Invadolysin-RA
chr2L	5979488	5979509	2	-	Exon/CD	chic-RD
chr2L	5983083	5983104	3	+	Exon/CD	eIF-4a-RF
chr2L	5984051	5984072	2	+	Exon/CD	eIF-4a-RF
chr2L	5984279	5984300	2	+	Exon/CD	eIF-4a-RF
chr2L	5984517	5984538	2	+	Exon/CD	eIF-4a-RF
chr2L	5984579	5984600	2	+	Exon/CD	eIF-4a-RF
chr2L	5984601	5984622	2	+	Exon/CD	eIF-4a-RF
chr2L	5985103	5985124	2	+	Exon/CD	eIF-4a-RF
chr2L	5985343	5985364	2	+	3'UTR	eIF-4a-RF
chr2L	5985442	5985463	2	+	3'UTR	eIF-4a-RF
chr2R	5992246	5992267	4	+	Exon/CD	14-3-3zeta-RL
chr2R	5995176	5995197	2	+	3'UTR	14-3-3zeta-RL
chr2R	5995193	5995214	2	+	3'UTR	14-3-3zeta-RL
chr2R	5995196	5995217	2	+	3'UTR	14-3-3zeta-RL
chr2R	5995225	5995246	3	+	3'UTR	14-3-3zeta-RL
chr2R	5995254	5995275	2	+	3'UTR	14-3-3zeta-RL
chr2R	5995651	5995672	3	+	3'UTR	14-3-3zeta-RL
chr2R	5998729	5998750	2	+	5'UTR	Pfk-RC
chr2R	6012980	6013001	2	+	5'UTR	gem-RC
chr2R	6013134	6013155	4	+	5'UTR	gem-RA
chr2R	6013256	6013277	2	+	5'UTR	gem-RA
chr2R	6013356	6013377	4	+	5'UTR	gem-RA
chr2R	6013598	6013619	2	+	5'UTR	gem-RG
chr2R	6014084	6014105	2	+	5'UTR	gem-RG
chr2R	6014186	6014207	5	+	5'UTR	gem-RG
chr2R	6014224	6014245	2	+	5'UTR	gem-RG
chr2L	6036774	6036795	2	-	Exon/CD	mtm-RB
chr2R	6045508	6045529	2	-	Exon/CD	mlt-RC
chr2L	6046924	6046945	3	-	3'UTR	slmo-RE
chr2L	6061865	6061886	2	-	Exon/CD	CG9140-RB
chr2L	6062343	6062364	2	-	Exon/CD	CG9140-RB
chr2L	6073453	6073474	2	+	3'UTR	Kr-h2-RB
chr2L	6093476	6093497	2	+	Exon/CD	Kr-h1-RB
chr2L	6109795	6109816	2	+	5'UTR	stai-RA
chr2R	6110234	6110255	3	-	5'UTR	Hr46-RF
chr2R	6110387	6110408	3	-	5'UTR	Hr46-RF
chr2R	6110592	6110613	3	-	5'UTR	Hr46-RF
chr2R	6110887	6110908	2	-	5'UTR	Hr46-RF
chr2R	6111347	6111368	2	-	5'UTR	Hr46-RF
chr2R	6114854	6114875	3	-	5'UTR	Hr46-RF
chr3L	6115675	6115696	2	+	3'UTR	Ets65A-RB
chr3L	6123513	6123534	6	-	3'UTR	Lcp65Ag3-RA
chr3L	6123688	6123709	3	-	Exon/CD	Lcp65Ag3-RA
chr3L	6126124	6126145	2	-	3'UTR	Lcp65Ag2-RA
chr3L	6126170	6126191	3	-	3'UTR	Lcp65Ag2-RA
chrX	6127800	6127821	2	+	3'UTR	CG14446-RB
chr3L	6127838	6127859	2	-	3'UTR	Lcp65Ag1-RA
chr3L	6129409	6129430	2	-	3'UTR	Lcp65Af-RA
chrX	6153195	6153216	2	-	Exon/CD	schlank-RB
chrX	6160651	6160672	3	-	5'UTR	schlank-RB
chr3L	6177378	6177399	2	-	Exon/CD	D19B-RA
chr2L	6179245	6179266	2	+	5'UTR	CG34380-RC
chrX	6188666	6188687	2	-	Exon/CD	CG15891-RA
chr2R	6194189	6194210	2	+	3'UTR	CAP-RN
chr2R	6194275	6194296	2	+	3'UTR	CAP-RN
chr3L	6197214	6197235	3	-	3'UTR	LanA-RA
chr3L	6198281	6198302	2	-	Exon/CD	LanA-RA
chr3L	6198466	6198487	2	-	Exon/CD	LanA-RA
chr3L	6200764	6200785	2	-	Exon/CD	LanA-RA
chr2R	6201563	6201584	4	+	5'UTR	Ndg-RA
chr2R	6201575	6201596	3	+	5'UTR	Ndg-RA
chr2R	6201633	6201654	2	+	5'UTR	Ndg-RA
chr2R	6206293	6206314	2	+	Exon/CD	Ndg-RA
chr3R	6214161	6214182	5	+	5'UTR	cwo-RA
chr3R	6214310	6214331	2	+	5'UTR	cwo-RA
chrX	6243751	6243772	2	-	Exon/CD	CG3446-RA
chrX	6243769	6243790	2	-	Exon/CD	CG3446-RA
chrX	6246349	6246370	2	+	5'UTR	kdn-RA
chr3L	6252677	6252698	2	-	3'UTR	ImpL3-RB
chr3L	6253104	6253125	2	-	Exon/CD	ImpL3-RB
chrX	6255185	6255206	2	+	3'UTR	kdn-RA
chr2R	6319144	6319165	3	+	5'UTR	RanBPM-RF
chr2L	6345356	6345377	3	+	Exon/CD	Cpr-RB
chr2R	6349759	6349780	4	+	3'UTR	Galphao-RJ
chr2R	6359345	6359366	2	-	Exon/CD	whd-RB
chr2R	6360557	6360578	3	-	Exon/CD	whd-RB
chr3L	6393925	6393946	2	+	5'UTR	CG42747-RC
chr3R	6408877	6408898	2	-	3'UTR	hth-RI
chr2R	6419847	6419868	3	-	Exon/CD	lola-RG
chr2R	6420173	6420194	2	-	Exon/CD	lola-RG
chrX	6425050	6425071	4	-	3'UTR	RpL7A-RF
chrX	6425071	6425092	2	-	3'UTR	RpL7A-RF
chrX	6425079	6425100	3	-	3'UTR	RpL7A-RF
chrX	6425100	6425121	2	-	3'UTR	RpL7A-RF
chrX	6425241	6425262	2	-	Exon/CD	RpL7A-RF
chrX	6425335	6425356	2	-	Exon/CD	RpL7A-RF
chr2R	6428996	6429017	2	-	5'UTR	lola-RG
chr3R	6438896	6438917	2	-	5'UTR	hth-RI
chr3R	6438948	6438969	2	-	5'UTR	hth-RI
chr3R	6439023	6439044	3	-	5'UTR	hth-RI
chr3R	6439075	6439096	2	-	5'UTR	hth-RI
chr3R	6439102	6439123	2	-	5'UTR	hth-RI
chr3R	6439140	6439161	3	-	5'UTR	hth-RI
chr3R	6439157	6439178	3	-	5'UTR	hth-RI
chr3R	6439559	6439580	2	-	5'UTR	hth-RI
chr3R	6439564	6439585	2	-	5'UTR	hth-RI
chr3R	6439587	6439608	2	-	5'UTR	hth-RI
chr3R	6439662	6439683	2	-	5'UTR	hth-RI
chr3R	6439780	6439801	4	-	5'UTR	hth-RI
chr2L	6455785	6455806	2	-	5'UTR	retm-RC
chrX	6466120	6466141	2	+	5'UTR	CG34417-RN
chrX	6466127	6466148	6	+	5'UTR	CG34417-RN
chr2L	6478813	6478834	2	-	Exon/CD	Sec61alpha-RA
chr3L	6488878	6488899	2	+	5'UTR	sfl-RB
chr3L	6489237	6489258	5	+	5'UTR	sfl-RB
chr2L	6499467	6499488	3	+	Exon/CD	CG31637-RA
chr3R	6520594	6520615	2	+	Exon/CD	Skeletor-RD
chr2L	6558943	6558964	2	+	Exon/CD	CoVb-RA
chr2L	6559136	6559157	5	+	3'UTR	CoVb-RA
chrX	6565930	6565951	2	-	3'UTR	CG3198-RA
chrX	6565964	6565985	8	-	3'UTR	CG3198-RA
chrX	6578983	6579004	2	+	Exon/CD	Pink1-RI
chr3R	6598091	6598112	3	-	Exon/CD	CG45076-RH
chr3R	6598259	6598280	2	-	Exon/CD	CG45076-RH
chr3L	6617412	6617433	2	+	5'UTR	GluRIA-RA
chrX	6635759	6635780	2	-	3'UTR	RpL17-RE
chrX	6635765	6635786	2	-	3'UTR	RpL17-RE
chrX	6635871	6635892	4	-	Exon/CD	RpL17-RE
chrX	6635878	6635899	2	-	Exon/CD	RpL17-RE
chr2L	6640859	6640880	2	-	Exon/CD	CG31635-RC
chrX	6663887	6663908	2	+	Exon/CD	CG14438-RC
chr3L	6684732	6684753	2	-	Exon/CD	SP1173-RB
chr3R	6694779	6694800	4	+	Exon/CD	Tsp86D-RC
chr3L	6696066	6696087	2	-	5'UTR	SP1173-RC
chr3L	6698433	6698454	4	+	5'UTR	CG8519-RA
chrX	6707458	6707479	2	+	3'UTR	pod1-RE
chr3L	6712384	6712405	2	-	5'UTR	ple-RC
chr2L	6731334	6731355	2	+	3'UTR	Liprin-alpha-RE
chr2L	6778691	6778712	2	-	3'UTR	nrv1-RA
chr3L	6783329	6783350	2	+	5'UTR	vvl-RC
chr3L	6785698	6785719	2	+	Exon/CD	vvl-RC
chr2L	6786434	6786455	2	-	5'UTR	nrv1-RA
chr2L	6786601	6786622	2	-	5'UTR	nrv1-RA
chr2L	6789938	6789959	2	-	3'UTR	nrv2-RA
chr2L	6790059	6790080	2	-	3'UTR	nrv2-RA
chr2L	6790515	6790536	2	-	3'UTR	nrv2-RA
chr2L	6791555	6791576	2	-	Exon/CD	nrv2-RA
chr2L	6822406	6822427	3	+	5'UTR	sens-2-RA
chr2L	6822474	6822495	2	+	5'UTR	sens-2-RA
chrX	6875224	6875245	2	-	5'UTR	ogre-RA
chrX	6875349	6875370	4	-	5'UTR	ogre-RA
chrX	6875454	6875475	3	-	5'UTR	ogre-RA
chrX	6875540	6875561	3	-	5'UTR	ogre-RA
chrX	6892755	6892776	3	+	5'UTR	Inx2-RB
chrX	6892983	6893004	2	+	5'UTR	Inx2-RB
chrX	6893104	6893125	2	+	5'UTR	Inx2-RB
chrX	6893603	6893624	2	+	Exon/CD	Inx2-RB
chrX	6894119	6894140	2	+	Exon/CD	Inx2-RB
chrX	6897099	6897120	2	+	3'UTR	Inx2-RB
chrX	6897728	6897749	3	+	3'UTR	Inx2-RB
chr2L	6920836	6920857	2	+	5'UTR	Hrb27C-RH
chr2L	6923888	6923909	2	+	5'UTR	Hrb27C-RE
chr2L	6925814	6925835	3	+	3'UTR	Hrb27C-RE
chr3L	6953521	6953542	2	-	Exon/CD	sgl-RA
chr2L	6966815	6966836	3	-	3'UTR	smt3-RA
chr2L	6967254	6967275	2	-	Exon/CD	smt3-RA
chr2L	6977406	6977427	2	-	Exon/CD	uif-RB
chrX	6979770	6979791	2	-	Exon/CD	Sxl-RO
chr2R	6987491	6987512	2	-	5'UTR	luna-RC
chr2R	6987515	6987536	4	-	5'UTR	luna-RC
chr2R	6993983	6994004	2	-	5'UTR	luna-RC
chr3R	7036059	7036080	2	+	5'UTR	Tctp-RA
chr3R	7036211	7036232	3	+	Exon/CD	Tctp-RA
chr3R	7036337	7036358	2	+	Exon/CD	Tctp-RA
chr3R	7036412	7036433	3	+	Exon/CD	Tctp-RA
chr3R	7036586	7036607	2	+	Exon/CD	Tctp-RA
chr3R	7036786	7036807	2	+	3'UTR	Tctp-RA
chr3R	7036964	7036985	2	+	3'UTR	Tctp-RA
chr2L	7038126	7038147	2	+	5'UTR	milt-RC
chr3R	7041200	7041221	3	-	3'UTR	RpS25-RA
chr3R	7041208	7041229	2	-	3'UTR	RpS25-RA
chr3R	7041288	7041309	4	-	Exon/CD	RpS25-RA
chr3R	7041290	7041311	4	-	Exon/CD	RpS25-RA
chr3R	7041292	7041313	3	-	Exon/CD	RpS25-RA
chr3R	7041492	7041513	2	-	Exon/CD	RpS25-RA
chr3R	7041522	7041543	2	-	Exon/CD	RpS25-RA
chr3R	7041552	7041573	3	-	Exon/CD	RpS25-RA
chr3R	7041561	7041582	2	-	Exon/CD	RpS25-RA
chr3R	7041632	7041653	4	-	Exon/CD	RpS25-RA
chr3R	7041634	7041655	3	-	Exon/CD	RpS25-RA
chr3R	7047907	7047928	3	+	Exon/CD	RpL3-RG
chr3R	7048013	7048034	2	+	Exon/CD	RpL3-RG
chr3R	7071234	7071255	2	+	Exon/CD	CG5214-RA
chr3L	7079159	7079180	5	-	3'UTR	Cpr65Ea-RA
chr3L	7079337	7079358	3	-	Exon/CD	Cpr65Ea-RA
chr3L	7086820	7086841	2	+	Exon/CD	Cpr65Ec-RA
chrX	7090659	7090680	3	+	5'UTR	CG9650-RI
chrX	7090688	7090709	2	+	5'UTR	CG9650-RI
chrX	7091198	7091219	2	+	5'UTR	CG9650-RI
chr2R	7119780	7119801	3	-	5'UTR	metro-RA
chr2R	7119836	7119857	2	-	5'UTR	metro-RA
chr2R	7124107	7124128	2	-	5'UTR	CG13217-RA
chr3L	7127869	7127890	2	+	5'UTR	melt-RC
chr3L	7133674	7133695	3	+	Exon/CD	melt-RC
chr2L	7156692	7156713	3	-	5'UTR	Pvf3-RD
chr2L	7156923	7156944	2	-	5'UTR	Pvf3-RD
chr2L	7157205	7157226	2	-	5'UTR	Pvf3-RD
chr2R	7162142	7162163	2	-	Exon/CD	TpnC47D-RB
chr2R	7162195	7162216	2	-	Exon/CD	TpnC47D-RB
chrX	7179655	7179676	2	-	5'UTR	CG1677-RD
chr2R	7193206	7193227	2	-	Exon/CD	Fpps-RA
chr2L	7207434	7207455	2	-	3'UTR	CG13784-RD
chr2L	7219270	7219291	2	-	5'UTR	CG13784-RD
chrX	7231451	7231472	14	+	5'UTR	CBP-RC
chrX	7231488	7231509	7	+	5'UTR	CBP-RC
chrX	7231496	7231517	5	+	5'UTR	CBP-RC
chrX	7231534	7231555	3	+	5'UTR	CBP-RC
chrX	7231642	7231663	2	+	5'UTR	CBP-RC
chr3L	7233385	7233406	2	-	3'UTR	RpL18-RC
chr3L	7233399	7233420	3	-	Exon/CD	RpL18-RC
chr3L	7233526	7233547	2	-	Exon/CD	RpL18-RC
chr3L	7233552	7233573	2	-	Exon/CD	RpL18-RC
chr3L	7233640	7233661	2	-	Exon/CD	RpL18-RC
chr3L	7233721	7233742	2	-	Exon/CD	RpL18-RC
chrX	7236310	7236331	2	+	3'UTR	CBP-RB
chr3R	7256701	7256722	2	-	Exon/CD	RpL24-like-RA
chr2L	7276279	7276300	2	-	5'UTR	Wnt4-RA
chr2L	7276408	7276429	2	-	5'UTR	Wnt4-RA
chr2L	7276490	7276511	4	-	5'UTR	Wnt4-RA
chr2L	7276547	7276568	7	-	5'UTR	Wnt4-RA
chr2L	7277007	7277028	5	-	5'UTR	Wnt4-RA
chr2R	7316767	7316788	2	-	5'UTR	Drip-RG
chr2R	7316804	7316825	2	-	5'UTR	Drip-RG
chr3L	7316956	7316977	3	+	Exon/CD	Rint1-RA
chr3L	7321485	7321506	2	-	5'UTR	CG8602-RA
chr3L	7321695	7321716	6	-	5'UTR	CG8602-RA
chr3L	7346173	7346194	2	+	3'UTR	qm-RB
chr3L	7362040	7362061	5	-	5'UTR	Sh3beta-RD
chr3L	7363044	7363065	2	+	5'UTR	akirin-RD
chr3L	7363097	7363118	3	+	5'UTR	akirin-RD
chr3L	7363181	7363202	6	+	5'UTR	akirin-RD
chr3L	7365690	7365711	2	+	3'UTR	akirin-RF
chr3R	7386252	7386273	2	-	Exon/CD	sea-RC
chr3L	7388990	7389011	2	+	Exon/CD	CG8563-RA
chr2L	7405351	7405372	2	+	Exon/CD	CG5177-RA
chr2L	7405505	7405526	2	+	Exon/CD	CG5177-RA
chr2L	7408449	7408470	2	+	3'UTR	CG5177-RA
chr3R	7416227	7416248	3	-	3'UTR	Jupiter-RB
chr3R	7416648	7416669	2	-	3'UTR	Jupiter-RB
chr3R	7418244	7418265	2	-	Exon/CD	Jupiter-RE
chr2L	7430026	7430047	3	+	3'UTR	CG5261-RA
chr2L	7444769	7444790	4	+	Exon/CD	CG5973-RG
chrX	7503183	7503204	4	+	5'UTR	ct-RA
chrX	7503229	7503250	2	+	5'UTR	ct-RA
chr2R	7519509	7519530	3	-	5'UTR	CG9005-RB
chr2R	7519552	7519573	2	-	5'UTR	CG9005-RB
chr2R	7519921	7519942	2	-	5'UTR	CG9005-RB
chr3R	7577572	7577593	2	-	3'UTR	Lk6-RA
chr3R	7578552	7578573	2	-	3'UTR	Lk6-RA
chr3R	7579741	7579762	2	-	Exon/CD	Lk6-RA
chr3R	7594584	7594605	2	-	Exon/CD	l(3)neo38-RB
chr3R	7603713	7603734	2	-	5'UTR	l(3)neo38-RC
chrX	7631561	7631582	2	+	Exon/CD	Tom40-RA
chr3R	7645902	7645923	2	+	3'UTR	CoVa-RC
chr3R	7645924	7645945	2	+	3'UTR	CoVa-RC
chr3R	7649920	7649941	2	-	Exon/CD	CG6959-RC
chr3R	7695072	7695093	3	-	5'UTR	CG6959-RC
chr3L	7703253	7703274	2	-	Exon/CD	Ank2-RG
chrX	7720395	7720416	8	+	5'UTR	CG1402-RB
chr2R	7745349	7745370	2	+	Exon/CD	Mtor-RA
chr2R	7750407	7750428	2	-	Exon/CD	TwdlBeta-RA
chr3L	7770945	7770966	2	-	3'UTR	CG32369-RC
chr3L	7773437	7773458	2	-	Exon/CD	CG32369-RC
chr2R	7781095	7781116	2	+	Exon/CD	Ef1alpha48D-RD
chr2R	7781173	7781194	4	+	Exon/CD	Ef1alpha48D-RD
chr2R	7781313	7781334	5	+	Exon/CD	Ef1alpha48D-RD
chr2R	7781323	7781344	4	+	Exon/CD	Ef1alpha48D-RD
chr2R	7781351	7781372	4	+	Exon/CD	Ef1alpha48D-RD
chr2R	7781353	7781374	4	+	Exon/CD	Ef1alpha48D-RD
chr2R	7781371	7781392	3	+	Exon/CD	Ef1alpha48D-RD
chr2R	7781427	7781448	2	+	Exon/CD	Ef1alpha48D-RD
chr2R	7781458	7781479	3	+	Exon/CD	Ef1alpha48D-RD
chr2R	7781549	7781570	2	+	Exon/CD	Ef1alpha48D-RD
chr2R	7781554	7781575	7	+	Exon/CD	Ef1alpha48D-RD
chr2R	7781599	7781620	2	+	Exon/CD	Ef1alpha48D-RD
chr2R	7781617	7781638	10	+	Exon/CD	Ef1alpha48D-RD
chr2R	7781668	7781689	2	+	Exon/CD	Ef1alpha48D-RD
chr2R	7781748	7781769	8	+	Exon/CD	Ef1alpha48D-RD
chr2R	7781989	7782010	2	+	Exon/CD	Ef1alpha48D-RD
chr2R	7782052	7782073	2	+	Exon/CD	Ef1alpha48D-RD
chr2R	7782139	7782160	2	+	Exon/CD	Ef1alpha48D-RD
chr2R	7782225	7782246	5	+	Exon/CD	Ef1alpha48D-RD
chr2R	7782277	7782298	3	+	Exon/CD	Ef1alpha48D-RD
chr2R	7782423	7782444	2	+	Exon/CD	Ef1alpha48D-RD
chr2R	7782444	7782465	2	+	Exon/CD	Ef1alpha48D-RD
chr2R	7782627	7782648	6	+	3'UTR	Ef1alpha48D-RD
chr2R	7782712	7782733	2	+	3'UTR	Ef1alpha48D-RD
chr2R	7782734	7782755	2	+	3'UTR	Ef1alpha48D-RD
chr2R	7782773	7782794	2	+	3'UTR	Ef1alpha48D-RD
chr2R	7782802	7782823	4	+	3'UTR	Ef1alpha48D-RD
chr2R	7782825	7782846	3	+	3'UTR	Ef1alpha48D-RD
chr2R	7782915	7782936	3	+	3'UTR	Ef1alpha48D-RD
chr2R	7782947	7782968	3	+	3'UTR	Ef1alpha48D-RD
chr2R	7782974	7782995	3	+	3'UTR	Ef1alpha48D-RD
chr2L	7790243	7790264	2	-	5'UTR	CG7149-RA
chr2L	7792663	7792684	2	-	Exon/CD	LKR-RB
chrX	7795274	7795295	8	-	Exon/CD	CR33222-RC
chrX	7795278	7795299	2	-	Exon/CD	CR33222-RC
chrX	7795320	7795341	3	-	Exon/CD	CR33222-RC
chr3L	7808142	7808163	2	-	3'UTR	Pdp1-RK
chr3R	7811720	7811741	2	-	Exon/CD	mfas-RQ
chr3R	7812966	7812987	2	-	Exon/CD	mfas-RQ
chr2L	7815539	7815560	2	+	Exon/CD	LanB1-RB
chr2L	7818632	7818653	3	+	Exon/CD	LanB1-RB
chr2L	7820490	7820511	2	+	3'UTR	LanB1-RB
chr2L	7821902	7821923	2	+	5'UTR	CG7115-RE
chr2L	7825693	7825714	2	-	Exon/CD	Rack1-RC
chr2L	7825738	7825759	2	-	Exon/CD	Rack1-RC
chr2L	7826054	7826075	3	-	Exon/CD	Rack1-RC
chr2L	7826056	7826077	4	-	Exon/CD	Rack1-RC
chr2L	7826071	7826092	3	-	Exon/CD	Rack1-RC
chr2L	7826873	7826894	2	-	Exon/CD	Rack1-RC
chr2R	7827168	7827189	5	+	5'UTR	CG13188-RA
chr2R	7827286	7827307	4	+	5'UTR	CG13188-RA
chr2R	7827347	7827368	3	+	5'UTR	CG13188-RA
chr2R	7827393	7827414	2	+	5'UTR	CG13188-RA
chr2R	7827561	7827582	3	+	5'UTR	CG13188-RA
chr2R	7827580	7827601	4	+	5'UTR	CG13188-RA
chr2L	7828060	7828081	2	+	Exon/CD	mts-RC
chrX	7829216	7829237	2	+	5'UTR	RpS14b-RB
chrX	7829545	7829566	2	+	Exon/CD	RpS14b-RB
chrX	7830729	7830750	2	+	5'UTR	CG42593-RA
chr2L	7831830	7831851	2	+	3'UTR	mts-RC
chr2L	7831914	7831935	2	+	3'UTR	mts-RC
chr3L	7846475	7846496	3	-	5'UTR	Pdp1-RB
chr3L	7846521	7846542	3	-	5'UTR	Pdp1-RB
chr3L	7846626	7846647	2	-	5'UTR	Pdp1-RB
chr3L	7846638	7846659	6	-	5'UTR	Pdp1-RB
chr3L	7846723	7846744	4	-	5'UTR	Pdp1-RB
chr3L	7846967	7846988	6	-	5'UTR	Pdp1-RB
chr3L	7846977	7846998	7	-	5'UTR	Pdp1-RB
chr3L	7847028	7847049	2	-	5'UTR	Pdp1-RB
chr3L	7847196	7847217	3	-	5'UTR	Pdp1-RB
chr3L	7847384	7847405	6	-	5'UTR	Pdp1-RB
chr3L	7847389	7847410	2	-	5'UTR	Pdp1-RB
chr3L	7847507	7847528	2	-	5'UTR	Pdp1-RB
chr3L	7847832	7847853	5	-	5'UTR	Pdp1-RB
chr3L	7848468	7848489	3	-	5'UTR	Pdp1-RB
chr2R	7906511	7906532	2	-	5'UTR	otk-RA
chr2R	7906886	7906907	3	-	5'UTR	otk-RA
chr3L	7928875	7928896	2	-	5'UTR	syd-RI
chr3R	7953803	7953824	2	-	5'UTR	CG4702-RC
chr3R	7953823	7953844	2	-	5'UTR	CG4702-RC
chrX	7953985	7954006	2	-	5'UTR	fs(1)h-RD
chrX	7964183	7964204	2	+	3'UTR	mys-RD
chr2L	7976438	7976459	2	-	5'UTR	Snoo-RC
chrX	7982571	7982592	2	-	3'UTR	Ubc-E2H-RA
chrX	7982798	7982819	2	-	3'UTR	Ubc-E2H-RA
chrX	7982917	7982938	3	-	3'UTR	Ubc-E2H-RA
chrX	7983886	7983907	2	-	5'UTR	Ubc-E2H-RA
chr2L	7994015	7994036	2	-	5'UTR	pes-RC
chrX	8034834	8034855	2	-	5'UTR	Smox-RB
chr2L	8042028	8042049	4	-	Exon/CD	RpL36A-RB
chr2R	8054931	8054952	2	-	Exon/CD	Oda-RB
chr2R	8055168	8055189	4	-	Exon/CD	Oda-RB
chr2R	8055614	8055635	2	-	Exon/CD	Oda-RB
chr2R	8055637	8055658	2	-	Exon/CD	Oda-RB
chr3L	8064522	8064543	2	+	5'UTR	Ect4-RK
chr3L	8072549	8072570	3	+	5'UTR	Ect4-RG
chr2R	8086901	8086922	3	-	3'UTR	RpS11-RC
chr2R	8086950	8086971	2	-	3'UTR	RpS11-RC
chr2R	8087014	8087035	2	-	Exon/CD	RpS11-RC
chr2R	8087405	8087426	2	-	Exon/CD	RpS11-RC
chr2L	8089270	8089291	2	+	5'UTR	Bsg-RI
chr3L	8089921	8089942	2	+	5'UTR	Ect4-RF
chr3L	8095994	8096015	2	+	Exon/CD	Ect4-RE
chr2L	8106838	8106859	2	+	Exon/CD	Bsg-RI
chr3R	8107152	8107173	2	+	5'UTR	svp-RE
chr3R	8107199	8107220	2	+	5'UTR	svp-RE
chr2L	8107828	8107849	2	+	Exon/CD	Bsg-RI
chr2L	8108082	8108103	2	+	3'UTR	Bsg-RI
chr2L	8108587	8108608	2	+	3'UTR	Bsg-RI
chr2L	8108781	8108802	2	+	3'UTR	Bsg-RI
chr3L	8113164	8113185	2	+	Exon/CD	msk-RA
chr2R	8113718	8113739	2	-	Exon/CD	CG8854-RB
chrX	8143464	8143485	2	-	Exon/CD	ND75-RB
chr2R	8147656	8147677	2	+	5'UTR	Cam-RE
chr2R	8161505	8161526	3	+	3'UTR	Cam-RD
chr2R	8161581	8161602	4	+	3'UTR	Cam-RD
chr2R	8161735	8161756	2	+	3'UTR	Cam-RD
chr3L	8179649	8179670	2	-	5'UTR	ERR-RA
chr3L	8180175	8180196	2	+	5'UTR	Atg18a-RF
chr3R	8181208	8181229	3	-	Exon/CD	MBD-R2-RB
chr3R	8185823	8185844	5	+	5'UTR	CG4115-RA
chr3R	8185971	8185992	2	+	Exon/CD	CG4115-RA
chr3R	8188374	8188395	2	+	Exon/CD	CG4115-RA
chr2L	8191730	8191751	2	-	Exon/CD	CG8475-RC
chr3R	8193590	8193611	2	-	3'UTR	GstD1-RA
chr3R	8194044	8194065	2	-	Exon/CD	GstD1-RA
chr3L	8215717	8215738	2	+	Exon/CD	CG13678-RA
chr2R	8218002	8218023	2	+	Exon/CD	garz-RC
chr3R	8249790	8249811	2	-	3'UTR	Pp1-87B-RA
chr3R	8250346	8250367	2	-	3'UTR	Pp1-87B-RA
chr2R	8263055	8263076	5	+	Exon/CD	CG13159-RA
chr3R	8271725	8271746	2	+	Exon/CD	Desat1-RD
chr3R	8271858	8271879	2	+	Exon/CD	Desat1-RD
chr3R	8273014	8273035	2	+	3'UTR	Desat1-RD
chr2R	8295987	8296008	2	+	3'UTR	Cpr49Ag-RA
chr2L	8296723	8296744	2	-	5'UTR	Btk29A-RH
chr3L	8301832	8301853	3	-	Exon/CD	BI-1-RA
chr3L	8301857	8301878	3	-	5'UTR	BI-1-RA
chrX	8304355	8304376	2	+	5'UTR	Trf2-RF
chr3L	8308331	8308352	3	-	5'UTR	CG7185-RA
chr2R	8325135	8325156	2	+	5'UTR	Dyb-RD
chr2R	8325290	8325311	2	+	5'UTR	Dyb-RD
chr3L	8331039	8331060	2	+	Exon/CD	Cpr66Cb-RA
chr2R	8341184	8341205	2	+	Exon/CD	Lac-RA
chr3L	8349743	8349764	5	-	3'UTR	Idh-RD
chr2R	8351856	8351877	2	+	Exon/CD	Lac-RA
chr2R	8351904	8351925	2	+	Exon/CD	Lac-RA
chrX	8352607	8352628	2	-	3'UTR	CG15347-RA
chr2L	8363727	8363748	2	-	3'UTR	RpS13-RC
chr2L	8363879	8363900	4	-	Exon/CD	RpS13-RC
chr2L	8363882	8363903	2	-	Exon/CD	RpS13-RC
chr2L	8364065	8364086	2	-	Exon/CD	RpS13-RC
chr2L	8364092	8364113	2	-	Exon/CD	RpS13-RC
chr2L	8364560	8364581	4	-	5'UTR	RpS13-RC
chr2L	8364565	8364586	4	-	5'UTR	RpS13-RC
chr2L	8366371	8366392	2	+	Exon/CD	Pp2A-29B-RB
chr2R	8416903	8416924	2	+	5'UTR	fra-RC
chr2L	8427393	8427414	3	+	Exon/CD	Akap200-RB
chr2L	8427797	8427818	2	+	Exon/CD	Akap200-RB
chr2L	8427859	8427880	2	+	Exon/CD	Akap200-RB
chr2L	8430336	8430357	2	+	Exon/CD	Akap200-RB
chr2L	8430631	8430652	2	+	3'UTR	Akap200-RB
chr2L	8430650	8430671	2	+	3'UTR	Akap200-RB
chr2L	8430739	8430760	2	+	3'UTR	Akap200-RB
chr3L	8431756	8431777	2	-	5'UTR	Unr-RE
chr3L	8431925	8431946	2	-	5'UTR	Unr-RB
chr3L	8432206	8432227	2	-	5'UTR	Unr-RB
chr3L	8432648	8432669	2	-	5'UTR	Unr-RB
chr3L	8432772	8432793	2	-	5'UTR	Unr-RB
chr3L	8433493	8433514	4	-	5'UTR	Unr-RB
chr3L	8433824	8433845	2	-	5'UTR	Unr-RB
chr3L	8444893	8444914	2	+	5'UTR	Gug-RC
chr3R	8449901	8449922	2	-	3'UTR	Vha55-RA
chr3R	8450738	8450759	2	-	Exon/CD	Vha55-RA
chr3R	8450779	8450800	2	-	Exon/CD	Vha55-RA
chr3R	8450938	8450959	2	-	Exon/CD	Vha55-RA
chr3R	8451580	8451601	2	-	Exon/CD	Vha55-RA
chr3L	8464310	8464331	2	+	3'UTR	Gug-RC
chr2R	8472965	8472986	3	-	Exon/CD	Sin3A-RG
chr3R	8473892	8473913	3	+	5'UTR	Dtg-RA
chr2R	8481332	8481353	2	+	5'UTR	Amph-RB
chr2L	8485894	8485915	2	+	Exon/CD	unsRNA
chr2L	8490839	8490860	2	+	Exon/CD	CG43400-RA
chrX	8494458	8494479	2	+	Exon/CD	Crag-RD
chr2R	8501698	8501719	5	+	5'UTR	Galphaq-RA
chr2L	8522595	8522616	2	+	Exon/CD	Acer-RA
chr3R	8523690	8523711	2	+	5'UTR	Past1-RB
chr3R	8523851	8523872	3	+	Exon/CD	Past1-RB
chr2L	8526676	8526697	2	-	3'UTR	lmgB-RC
chr2L	8543647	8543668	3	+	5'UTR	Sema-1a-RA
chrX	8544290	8544311	2	-	5'UTR	oc-RE
chr2L	8544548	8544569	2	+	5'UTR	Sema-1a-RA
chr2L	8545127	8545148	2	+	5'UTR	Sema-1a-RA
chr3R	8545395	8545416	2	-	5'UTR	Men-RC
chr2R	8557477	8557498	2	-	5'UTR	nemy-RA
chr2R	8592865	8592886	2	+	5'UTR	CG42663-RB
chr2R	8592941	8592962	3	+	5'UTR	CG42663-RB
chr3L	8594486	8594507	2	+	Exon/CD	RpL14-RA
chr2R	8610207	8610228	2	+	5'UTR	CG42663-RB
chr3L	8623376	8623397	3	+	5'UTR	Zasp66-RI
chr3L	8633700	8633721	2	+	Exon/CD	Cpr66D-RA
chr3L	8633831	8633852	2	+	Exon/CD	Cpr66D-RA
chr2R	8638101	8638122	2	+	3'UTR	CG42663-RB
chr2R	8638330	8638351	2	+	3'UTR	CG42663-RB
chr2R	8638751	8638772	2	+	3'UTR	CG42663-RB
chr2R	8647296	8647317	2	-	3'UTR	Nacalpha-RD
chr2R	8647404	8647425	4	-	Exon/CD	Nacalpha-RD
chr3L	8669212	8669233	2	+	5'UTR	h-RA
chr2L	8675470	8675491	2	+	Exon/CD	Glt-RD
chr2L	8675909	8675930	2	+	Exon/CD	Glt-RD
chrX	8699642	8699663	2	-	5'UTR	Lim1-RA
chr3L	8726762	8726783	2	-	Exon/CD	Prm-RC
chr3L	8726798	8726819	2	-	Exon/CD	Prm-RC
chr3L	8727552	8727573	2	-	Exon/CD	Prm-RC
chr3L	8727794	8727815	2	-	Exon/CD	Prm-RC
chr3L	8732721	8732742	2	-	Exon/CD	Prm-RA
chr2L	8735321	8735342	2	-	5'UTR	raw-RE
chr3L	8747143	8747164	2	+	5'UTR	Fhos-RI
chr3L	8747145	8747166	2	+	5'UTR	Fhos-RI
chr2R	8758417	8758438	2	+	3'UTR	bic-RA
chr2R	8758477	8758498	2	+	3'UTR	bic-RA
chr2R	8758515	8758536	2	+	3'UTR	bic-RA
chr2R	8758529	8758550	5	+	3'UTR	bic-RA
chr2R	8758603	8758624	2	+	3'UTR	bic-RA
chr2R	8758804	8758825	4	+	3'UTR	bic-RA
chr2R	8758870	8758891	2	+	3'UTR	bic-RA
chrX	8767737	8767758	2	-	3'UTR	Moe-RK
chrX	8769258	8769279	2	-	Exon/CD	Moe-RK
chrX	8774407	8774428	2	-	5'UTR	Moe-RL
chr2R	8806475	8806496	2	+	5'UTR	NAT1-RB
chr2R	8806734	8806755	2	+	5'UTR	NAT1-RB
chr2R	8807262	8807283	2	+	5'UTR	NAT1-RB
chr2R	8808146	8808167	2	+	Exon/CD	NAT1-RB
chr2R	8810054	8810075	2	+	Exon/CD	NAT1-RB
chr3R	8810746	8810767	2	+	3'UTR	Paip2-RA
chr3R	8810819	8810840	2	+	3'UTR	Paip2-RA
chr2R	8811151	8811172	2	+	3'UTR	NAT1-RB
chr3L	8820772	8820793	2	+	5'UTR	dally-RA
chr3L	8820931	8820952	2	+	5'UTR	dally-RA
chr3R	8821476	8821497	2	+	Exon/CD	CG7488-RA
chr3R	8824215	8824236	2	+	5'UTR	CG7518-RF
chr2L	8826021	8826042	3	+	5'UTR	SoxN-RB
chr3R	8854540	8854561	2	-	Exon/CD	CG12360-RB
chr2R	8894537	8894558	3	+	3'UTR	Su(z)2-RA
chr3L	8935920	8935941	2	-	3'UTR	orb2-RH
chr3L	8965521	8965542	2	-	Exon/CD	pix-RB
chr3R	8980362	8980383	3	-	5'UTR	2mit-RA
chrX	8989618	8989639	2	-	Exon/CD	CG7766-RG
chr2L	9012680	9012701	4	+	Exon/CD	CG13102-RA
chr2R	9041832	9041853	3	-	Exon/CD	TppII-RE
chr3L	9042254	9042275	2	-	3'UTR	Argk-RH
chr3L	9042264	9042285	2	-	3'UTR	Argk-RH
chr3L	9044510	9044531	2	-	5'UTR	Argk-RC
chr3L	9044656	9044677	3	-	5'UTR	Argk-RC
chrX	9046582	9046603	5	-	3'UTR	His3.3B-RE
chrX	9046954	9046975	4	-	3'UTR	His3.3B-RE
chrX	9047005	9047026	4	-	3'UTR	His3.3B-RE
chrX	9047357	9047378	2	-	3'UTR	His3.3B-RE
chrX	9047362	9047383	2	-	3'UTR	His3.3B-RE
chrX	9047674	9047695	5	-	3'UTR	His3.3B-RE
chrX	9047805	9047826	2	-	3'UTR	His3.3B-RE
chrX	9048245	9048266	5	-	Exon/CD	His3.3B-RE
chrX	9048664	9048685	4	-	Exon/CD	His3.3B-RE
chrX	9050620	9050641	2	-	5'UTR	His3.3B-RA
chr3L	9063102	9063123	4	-	3'UTR	CG4911-RC
chr2R	9077146	9077167	3	-	5'UTR	Kdm4B-RE
chr2R	9077435	9077456	3	-	5'UTR	Kdm4B-RE
chr3L	9087911	9087932	2	+	3'UTR	CG32032-RA
chr3L	9090157	9090178	2	+	Exon/CD	CG13315-RB
chr3L	9123359	9123380	3	-	5'UTR	bol-RC
chr2R	9134236	9134257	4	+	5'UTR	Mp20-RA
chr2R	9134521	9134542	2	+	Exon/CD	Mp20-RA
chr2R	9134620	9134641	2	+	Exon/CD	Mp20-RA
chr2R	9134659	9134680	2	+	Exon/CD	Mp20-RA
chr2R	9134689	9134710	2	+	Exon/CD	Mp20-RA
chr2R	9134884	9134905	3	+	Exon/CD	Mp20-RA
chr2R	9135029	9135050	4	+	3'UTR	Mp20-RA
chr2R	9135126	9135147	2	+	3'UTR	Mp20-RA
chr2R	9135141	9135162	2	+	3'UTR	Mp20-RA
chr2R	9135147	9135168	2	+	3'UTR	Mp20-RA
chr2R	9135163	9135184	2	+	3'UTR	Mp20-RA
chr3R	9138223	9138244	2	+	Exon/CD	CG32473-RB
chr3L	9143767	9143788	2	-	3'UTR	Rdl-RC
chr2L	9177308	9177329	2	+	5'UTR	tai-RF
chr2L	9177447	9177468	2	+	5'UTR	tai-RF
chr2L	9177521	9177542	2	+	5'UTR	tai-RF
chr3R	9253205	9253226	2	+	Exon/CD	Act87E-RB
chr3R	9253270	9253291	2	+	Exon/CD	Act87E-RB
chr3R	9253755	9253776	2	+	3'UTR	Act87E-RB
chr2L	9291726	9291747	2	+	3'UTR	Ggamma30A-RI
chr3R	9369828	9369849	4	-	3'UTR	CG31337-RA
chr3L	9370334	9370355	2	-	5'UTR	Hsp26-RA
chr3L	9370431	9370452	3	-	5'UTR	Hsp26-RA
chr3L	9375418	9375439	3	+	Exon/CD	Hsp23-RB
chr3L	9377712	9377733	2	+	Exon/CD	Hsp27-RA
chr2R	9382123	9382144	4	-	5'UTR	bbc-RC
chr2R	9389396	9389417	2	-	5'UTR	drk-RD
chr2R	9389427	9389448	2	-	5'UTR	drk-RD
chr3L	9392722	9392743	5	-	3'UTR	eIF-4E-RF
chr3L	9393037	9393058	2	-	Exon/CD	eIF-4E-RF
chr3L	9393695	9393716	2	-	Exon/CD	eIF-4E-RF
chr3L	9393818	9393839	2	-	Exon/CD	eIF-4E-RF
chr3L	9393946	9393967	2	-	Exon/CD	eIF-4E-RF
chr3L	9394228	9394249	3	-	5'UTR	eIF-4E-RF
chr3L	9394261	9394282	2	-	5'UTR	eIF-4E-RF
chr2R	9399341	9399362	2	+	Exon/CD	mip120-RB
chr2L	9406018	9406039	2	-	5'UTR	Shawl-RD
chr3L	9422029	9422050	2	-	Exon/CD	RpS17-RB
chr3L	9422107	9422128	2	-	Exon/CD	RpS17-RB
chr3L	9422401	9422422	2	-	Exon/CD	RpS17-RB
chr3L	9442665	9442686	3	+	Exon/CD	CG3529-RC
chrX	9445193	9445214	2	-	3'UTR	l(1)G0320-RB
chrX	9448692	9448713	2	+	5'UTR	RpS28b-RB
chrX	9448731	9448752	2	+	5'UTR	RpS28b-RB
chrX	9448737	9448758	2	+	Exon/CD	RpS28b-RB
chrX	9448864	9448885	2	+	Exon/CD	RpS28b-RB
chrX	9449029	9449050	4	+	3'UTR	RpS28b-RB
chrX	9449033	9449054	3	+	3'UTR	RpS28b-RB
chrX	9449039	9449060	2	+	3'UTR	RpS28b-RB
chrX	9449044	9449065	2	+	3'UTR	RpS28b-RB
chrX	9449134	9449155	2	+	3'UTR	RpS28b-RB
chrX	9449146	9449167	2	+	3'UTR	RpS28b-RB
chrX	9449208	9449229	21	+	3'UTR	RpS28b-RB
chrX	9449681	9449702	2	+	3'UTR	RpS28b-RB
chr2L	9462854	9462875	2	+	3'UTR	numb-RD
chr3R	9474651	9474672	2	+	5'UTR	rin-RF
chr3R	9477549	9477570	2	+	3'UTR	rin-RF
chr3R	9477871	9477892	3	+	3'UTR	rin-RF
chrX	9479999	9480020	2	+	5'UTR	Hex-A-RB
chr3R	9492274	9492295	2	+	3'UTR	B52-RF
chr3L	9503037	9503058	3	-	3'UTR	RpS9-RE
chr3L	9503073	9503094	2	-	Exon/CD	RpS9-RE
chr3L	9503187	9503208	4	-	Exon/CD	RpS9-RE
chrX	9576900	9576921	3	-	5'UTR	nej-RD
chr3L	9610948	9610969	2	+	Exon/CD	LanB2-RB
chr3L	9614625	9614646	2	+	Exon/CD	LanB2-RB
chr3R	9638961	9638982	2	+	5'UTR	tal-AA-RA
chr3R	9639084	9639105	3	+	5'UTR	tal-AA-RA
chr3R	9639124	9639145	2	+	5'UTR	tal-AA-RA
chr3R	9640306	9640327	2	+	3'UTR	tal-AA-RA
chr2L	9651185	9651206	2	+	Exon/CD	Apoltp-RC
chr2L	9683859	9683880	2	-	3'UTR	Pka-C1-RC
chr3L	9691652	9691673	2	+	5'UTR	UbcD4-RB
chr2L	9696314	9696335	2	-	3'UTR	Pka-C1-RC
chr3L	9707638	9707659	2	+	5'UTR	vsg-RC
chr3L	9708890	9708911	2	+	Exon/CD	vsg-RC
chr2L	9717041	9717062	2	-	3'UTR	Nckx30C-RF
chr3L	9720136	9720157	2	+	5'UTR	Naa60-RC
chr3L	9723416	9723437	2	+	Exon/CD	ATPsyn-b-RA
chr3L	9724253	9724274	2	+	3'UTR	ATPsyn-b-RA
chr2L	9764898	9764919	2	+	Exon/CD	und-RB
chr3R	9794730	9794751	2	-	3'UTR	rdx-RF
chr3R	9794994	9795015	2	-	Exon/CD	rdx-RF
chr3R	9807948	9807969	2	-	Exon/CD	rdx-RE
chr3R	9808098	9808119	2	-	Exon/CD	rdx-RE
chr3R	9808687	9808708	4	-	5'UTR	rdx-RE
chr3R	9808846	9808867	4	-	5'UTR	rdx-RE
chr3R	9808861	9808882	2	-	5'UTR	rdx-RE
chr3R	9808938	9808959	4	-	5'UTR	rdx-RE
chr3R	9808944	9808965	3	-	5'UTR	rdx-RE
chrX	9823540	9823561	3	-	Exon/CD	Idgf4-RC
chr2R	9834699	9834720	2	-	3'UTR	AGO1-RD
chr2R	9834759	9834780	4	-	3'UTR	AGO1-RD
chr2R	9836126	9836147	2	-	Exon/CD	AGO1-RD
chr2R	9839116	9839137	3	-	Exon/CD	AGO1-RD
chr2R	9848216	9848237	2	+	5'UTR	Cp1-RA
chr2R	9854317	9854338	2	+	5'UTR	Cp1-RD
chr2R	9855100	9855121	2	+	Exon/CD	Cp1-RD
chr3L	9872179	9872200	2	+	5'UTR	CG34382-RD
chr2L	9896502	9896523	2	-	Exon/CD	RpS2-RA
chr2L	9896664	9896685	4	-	Exon/CD	RpS2-RA
chr2L	9896886	9896907	2	-	Exon/CD	RpS2-RA
chrX	9899994	9900015	2	+	3'UTR	CG32694-RA
chrX	9900515	9900536	2	+	3'UTR	CG32694-RA
chr2L	9917116	9917137	2	+	3'UTR	yip2-RA
chr2R	9926656	9926677	2	+	Exon/CD	mam-RC
chr3R	9931186	9931207	2	-	3'UTR	CG12402-RB
chrX	9934775	9934796	2	+	Exon/CD	Cht6-RJ
chr2R	9948094	9948115	4	-	3'UTR	Prosap-RD
chr2L	9967638	9967659	4	+	Exon/CD	RpL13-RC
chr2L	9967734	9967755	2	+	Exon/CD	RpL13-RC
chr2L	9967948	9967969	3	+	Exon/CD	RpL13-RC
chr2L	9967993	9968014	2	+	Exon/CD	RpL13-RC
chr2L	9968020	9968041	2	+	Exon/CD	RpL13-RC
chr2L	9968412	9968433	3	+	3'UTR	RpL13-RC
chr2R	10027349	10027370	7	-	5'UTR	Prosap-RD
chr2R	10027382	10027403	2	-	5'UTR	Prosap-RD
chr2R	10027389	10027410	2	-	5'UTR	Prosap-RD
chr2R	10027394	10027415	10	-	5'UTR	Prosap-RD
chr2R	10027694	10027715	3	-	5'UTR	Prosap-RD
chr2R	10027765	10027786	6	-	5'UTR	Prosap-RD
chr2R	10028002	10028023	4	-	5'UTR	Prosap-RD
chr2R	10028029	10028050	5	-	5'UTR	Prosap-RD
chr2R	10050843	10050864	2	-	Exon/CD	Tango7-RB
chr2R	10061313	10061334	4	+	5'UTR	cg-RF
chr2R	10061654	10061675	2	+	5'UTR	cg-RF
chr2R	10069419	10069440	2	+	3'UTR	cg-RF
chr2R	10102859	10102880	2	-	3'UTR	RpS23-RA
chr2R	10102959	10102980	2	-	Exon/CD	RpS23-RA
chr2R	10103085	10103106	2	-	Exon/CD	RpS23-RA
chr2R	10103531	10103552	4	-	Exon/CD	RpS23-RA
chrX	10125640	10125661	3	-	Exon/CD	Ipod-RA
chrX	10125866	10125887	2	-	Exon/CD	Ipod-RA
chr3R	10127379	10127400	2	+	3'UTR	CG12207-RE
chr2R	10148775	10148796	2	-	3'UTR	CG8547-RD
chr2R	10150079	10150100	2	-	Exon/CD	CG8547-RD
chr2R	10151163	10151184	3	-	Exon/CD	CG8547-RD
chr3R	10153291	10153312	2	+	3'UTR	CG3321-RA
chr3L	10188756	10188777	4	-	Exon/CD	ect-RE
chr3L	10188766	10188787	3	-	Exon/CD	ect-RE
chr2L	10201377	10201398	2	+	Exon/CD	RpL7-RA
chr2L	10201594	10201615	3	+	Exon/CD	RpL7-RA
chr2L	10201719	10201740	4	+	Exon/CD	RpL7-RA
chr2L	10201909	10201930	2	+	Exon/CD	RpL7-RA
chr2L	10202051	10202072	4	+	3'UTR	RpL7-RA
chr2L	10202078	10202099	2	+	3'UTR	RpL7-RA
chr2L	10202101	10202122	3	+	3'UTR	RpL7-RA
chr2L	10203577	10203598	2	-	Exon/CD	CG34159-RA
chrX	10218139	10218160	3	-	Exon/CD	alpha-Man-I-RJ
chr2R	10238133	10238154	2	+	Exon/CD	Shroom-RF
chr2R	10245849	10245870	2	-	3'UTR	Arc1-RA
chr2L	10248083	10248104	2	-	Exon/CD	bsk-RE
chr2L	10250381	10250402	2	-	5'UTR	bsk-RB
chrX	10280309	10280330	2	+	5'UTR	flw-RC
chrX	10280335	10280356	2	+	5'UTR	flw-RC
chrX	10280516	10280537	2	+	5'UTR	flw-RC
chr2L	10287418	10287439	2	-	Exon/CD	CG5604-RA
chrX	10354965	10354986	2	+	Exon/CD	Neb-cGP-RA
chrX	10365334	10365355	2	-	Exon/CD	nocte-RD
chrX	10365665	10365686	2	-	Exon/CD	nocte-RD
chr2L	10366354	10366375	2	+	3'UTR	lft-RB
chr2R	10368969	10368990	4	+	5'UTR	L-RA
chr2L	10378710	10378731	3	+	Exon/CD	dpr19-RC
chrX	10387075	10387096	2	-	Exon/CD	spri-RI
chr2R	10400100	10400121	3	-	3'UTR	Cpr51A-RA
chr2R	10400233	10400254	5	-	Exon/CD	Cpr51A-RA
chr2R	10400270	10400291	2	-	Exon/CD	Cpr51A-RA
chr2R	10400360	10400381	2	-	Exon/CD	Cpr51A-RA
chr2L	10401215	10401236	2	+	Exon/CD	Cnot4-RG
chr2L	10401237	10401258	2	+	Exon/CD	Cnot4-RG
chr2L	10408815	10408836	2	+	Exon/CD	Ip259-RB
chr2L	10409486	10409507	2	+	Exon/CD	Ip259-RB
chr2L	10427937	10427958	2	+	3'UTR	KdelR-RA
chr3R	10446511	10446532	2	-	3'UTR	put-RC
chr3R	10451084	10451105	3	-	5'UTR	put-RC
chr3R	10452140	10452161	3	+	3'UTR	His4r-RD
chr3R	10452180	10452201	2	+	3'UTR	His4r-RD
chr2L	10463520	10463541	2	-	3'UTR	RluA-1-RA
chr2R	10507123	10507144	5	+	3'UTR	Sec61beta-RA
chr2R	10507132	10507153	3	+	3'UTR	Sec61beta-RA
chr3L	10509198	10509219	2	+	5'UTR	A2bp1-RE
chr2R	10511084	10511105	2	+	Exon/CD	snoRNA
chr3L	10511102	10511123	4	+	5'UTR	A2bp1-RE
chr3L	10511119	10511140	3	+	5'UTR	A2bp1-RE
chr3L	10511169	10511190	6	+	5'UTR	A2bp1-RE
chr3R	10522361	10522382	2	-	5'UTR	Meltrin-RC
chr2L	10529399	10529420	2	+	5'UTR	Lip4-RB
chr2L	10544994	10545015	2	+	5'UTR	Trim9-RA
chr2L	10545067	10545088	2	+	5'UTR	Trim9-RA
chr2L	10545110	10545131	3	+	5'UTR	Trim9-RA
chr2L	10545214	10545235	2	+	5'UTR	Trim9-RA
chr2L	10545274	10545295	5	+	5'UTR	Trim9-RA
chr3R	10549304	10549325	2	-	5'UTR	kibra-RB
chr3R	10549415	10549436	2	-	5'UTR	kibra-RB
chr3R	10549747	10549768	2	-	5'UTR	kibra-RB
chr3R	10551311	10551332	2	-	Exon/CD	CG7530-RD
chr3R	10558959	10558980	2	-	3'UTR	eff-RC
chr3R	10563167	10563188	2	-	Exon/CD	eff-RC
chr3R	10566347	10566368	3	-	5'UTR	eff-RC
chr2R	10600739	10600760	3	-	Exon/CD	mspo-RB
chr2R	10600812	10600833	2	-	5'UTR	mspo-RB
chrX	10608334	10608355	2	-	3'UTR	CG32676-RB
chrX	10638172	10638193	2	-	Exon/CD	CG32676-RB
chrX	10638724	10638745	2	-	5'UTR	CG32676-RB
chrX	10638800	10638821	2	-	5'UTR	CG32676-RB
chrX	10638851	10638872	2	-	5'UTR	CG32676-RB
chr3L	10658007	10658028	4	+	5'UTR	simj-RA
chr3L	10658181	10658202	3	+	5'UTR	simj-RA
chr3L	10658292	10658313	2	+	5'UTR	simj-RA
chrX	10666852	10666873	3	+	5'UTR	CG15211-RE
chrX	10680853	10680874	3	-	5'UTR	sesB-RA
chrX	10682575	10682596	2	-	3'UTR	Imp-RH
chrX	10684270	10684291	4	-	3'UTR	Imp-RH
chrX	10688556	10688577	3	-	3'UTR	Imp-RH
chrX	10688738	10688759	2	-	3'UTR	Imp-RH
chrX	10689185	10689206	2	-	3'UTR	Imp-RH
chrX	10689750	10689771	2	-	3'UTR	Imp-RH
chrX	10690387	10690408	2	-	3'UTR	Imp-RH
chrX	10707422	10707443	5	-	5'UTR	Imp-RG
chrX	10707763	10707784	3	-	5'UTR	Imp-RG
chrX	10707885	10707906	2	-	5'UTR	Imp-RG
chrX	10707934	10707955	7	-	5'UTR	Imp-RG
chrX	10708024	10708045	6	-	5'UTR	Imp-RG
chrX	10708089	10708110	17	-	5'UTR	Imp-RG
chr3R	10716054	10716075	2	+	5'UTR	CG3731-RB
chr3R	10717757	10717778	2	+	Exon/CD	CG3731-RB
chr3R	10718032	10718053	2	+	3'UTR	CG3731-RB
chr3R	10728494	10728515	2	-	3'UTR	VhaPPA1-1-RA
chr2R	10748775	10748796	2	-	3'UTR	Inr-a-RH
chr2L	10755920	10755941	2	-	5'UTR	CG17124-RC
chr2L	10756186	10756207	2	-	5'UTR	CG17124-RC
chr2R	10793210	10793231	3	-	Exon/CD	CG10249-RE
chrX	10822505	10822526	2	+	Exon/CD	CG2145-RB
chrX	10825142	10825163	7	+	5'UTR	Myo10A-RC
chrX	10825332	10825353	2	+	5'UTR	Myo10A-RC
chrX	10838419	10838440	2	+	Exon/CD	Myo10A-RC
chrX	10841191	10841212	2	+	Exon/CD	Myo10A-RC
chr2L	10848550	10848571	2	-	Exon/CD	porin-RD
chr2L	10850769	10850790	2	-	5'UTR	porin-RC
chr2R	10851037	10851058	2	+	5'UTR	ckn-RE
chr3L	10851215	10851236	2	+	5'UTR	tna-RA
chr2R	10851240	10851261	3	+	5'UTR	ckn-RE
chr2R	10851250	10851271	2	+	5'UTR	ckn-RE
chr3L	10851276	10851297	2	+	5'UTR	tna-RA
chr3L	10851301	10851322	8	+	5'UTR	tna-RA
chr3L	10851304	10851325	4	+	5'UTR	tna-RA
chr3L	10851322	10851343	2	+	5'UTR	tna-RA
chr3L	10851328	10851349	4	+	5'UTR	tna-RA
chr3L	10851385	10851406	4	+	5'UTR	tna-RA
chr3L	10851576	10851597	6	+	5'UTR	tna-RD
chr3L	10851587	10851608	4	+	5'UTR	tna-RD
chr3L	10851601	10851622	8	+	5'UTR	tna-RD
chr3L	10851625	10851646	2	+	5'UTR	tna-RD
chr3L	10851678	10851699	2	+	5'UTR	tna-RD
chr3L	10851754	10851775	3	+	5'UTR	tna-RD
chr3L	10851919	10851940	3	+	5'UTR	tna-RD
chr3L	10851941	10851962	2	+	5'UTR	tna-RD
chr3L	10863462	10863483	2	+	Exon/CD	tna-RB
chr3L	10863505	10863526	2	+	Exon/CD	tna-RB
chr3L	10867543	10867564	4	+	Exon/CD	tna-RB
chr2R	10869085	10869106	3	+	5'UTR	pcs-RB
chr2R	10869252	10869273	2	+	5'UTR	pcs-RB
chr3L	10870373	10870394	2	-	Exon/CD	CG6418-RB
chr3L	10885232	10885253	3	+	Exon/CD	Cpr67Fa2-RA
chr3R	10908485	10908506	2	-	Exon/CD	CG6966-RC
chr3R	10961680	10961701	2	-	Exon/CD	CG6912-RA
chr2L	10965380	10965401	2	-	3'UTR	CG33129-RC
chr3L	11001647	11001668	2	-	5'UTR	klu-RC
chr3L	11001690	11001711	2	-	5'UTR	klu-RC
chr2L	11002839	11002860	4	-	3'UTR	RpL9-RC
chr2L	11002968	11002989	3	-	Exon/CD	RpL9-RC
chr2L	11002981	11003002	2	-	Exon/CD	RpL9-RC
chr2L	11003109	11003130	2	-	Exon/CD	RpL9-RC
chr2L	11003148	11003169	7	-	Exon/CD	RpL9-RC
chr2L	11003151	11003172	2	-	Exon/CD	RpL9-RC
chr2L	11003161	11003182	2	-	Exon/CD	RpL9-RC
chr2L	11003559	11003580	2	-	Exon/CD	RpL9-RC
chr2L	11003658	11003679	2	-	Exon/CD	RpL9-RC
chr2L	11004015	11004036	4	-	5'UTR	RpL9-RC
chrX	11004512	11004533	3	+	Exon/CD	Hsp60-RB
chrX	11006151	11006172	3	+	3'UTR	Hsp60-RB
chr2R	11016526	11016547	4	+	5'UTR	chn-RA
chrX	11022449	11022470	2	-	Exon/CD	Gtp-bp-RA
chr2R	11029994	11030015	2	+	Exon/CD	chn-RA
chr3R	11068503	11068524	2	+	5'UTR	Hsc70-4-RA
chr3R	11070517	11070538	2	+	Exon/CD	Hsc70-4-RF
chr3R	11070523	11070544	3	+	Exon/CD	Hsc70-4-RF
chr3R	11071051	11071072	2	+	Exon/CD	Hsc70-4-RF
chr3R	11071567	11071588	2	+	Exon/CD	Hsc70-4-RF
chr3R	11071674	11071695	2	+	Exon/CD	Hsc70-4-RF
chr3R	11071690	11071711	3	+	Exon/CD	Hsc70-4-RF
chr3R	11071732	11071753	2	+	Exon/CD	Hsc70-4-RF
chr3R	11071773	11071794	2	+	Exon/CD	Hsc70-4-RF
chr3R	11071776	11071797	2	+	Exon/CD	Hsc70-4-RF
chr3R	11072059	11072080	2	+	3'UTR	Hsc70-4-RF
chr3R	11072077	11072098	2	+	3'UTR	Hsc70-4-RF
chr3R	11072115	11072136	3	+	3'UTR	Hsc70-4-RF
chr3R	11072119	11072140	2	+	3'UTR	Hsc70-4-RF
chr3R	11072165	11072186	2	+	3'UTR	Hsc70-4-RF
chr3R	11072168	11072189	2	+	3'UTR	Hsc70-4-RF
chr3R	11072222	11072243	3	+	3'UTR	Hsc70-4-RF
chr3L	11085666	11085687	2	-	5'UTR	JIL-1-RC
chr3L	11085670	11085691	2	-	5'UTR	JIL-1-RC
chr3L	11085786	11085807	3	-	5'UTR	JIL-1-RC
chr3L	11085823	11085844	4	-	5'UTR	JIL-1-RC
chr3L	11085901	11085922	2	-	5'UTR	JIL-1-RC
chr3L	11085956	11085977	3	-	5'UTR	JIL-1-RC
chr3R	11098197	11098218	2	-	Exon/CD	Cp190-RB
chr3R	11110359	11110380	2	+	5'UTR	Tm1-RL
chr3R	11110458	11110479	2	+	Exon/CD	Tm1-RL
chr3R	11117044	11117065	6	+	5'UTR	Tm1-RR
chr3R	11125027	11125048	2	+	Exon/CD	Tm1-RR
chr3R	11126503	11126524	2	+	Exon/CD	Tm1-RR
chr3R	11138214	11138235	4	+	Exon/CD	Tm2-RG
chr3R	11138532	11138553	2	+	Exon/CD	Tm2-RG
chr3R	11140396	11140417	2	+	3'UTR	Tm2-RG
chr3L	11191711	11191732	3	-	Exon/CD	Plod-RA
chr3R	11199771	11199792	2	+	3'UTR	Ccm3-RA
chr2L	11211808	11211829	2	+	5'UTR	ab-RE
chr3L	11245582	11245603	2	+	5'UTR	scyl-RA
chr3L	11245640	11245661	8	+	5'UTR	scyl-RA
chr3L	11245668	11245689	2	+	5'UTR	scyl-RA
chr3L	11245785	11245806	2	+	5'UTR	scyl-RA
chr3L	11245825	11245846	3	+	5'UTR	scyl-RA
chr3R	11250778	11250799	2	-	5'UTR	CG6118-RB
chr2R	11252396	11252417	2	+	Exon/CD	unc-5-RA
chr3R	11260376	11260397	3	-	5'UTR	CG6118-RD
chrX	11267947	11267968	2	+	5'UTR	dlg1-RO
chr2R	11271090	11271111	2	+	Exon/CD	SRPK-RC
chr3R	11301585	11301606	2	-	5'UTR	AdamTS-A-RB
chrX	11324023	11324044	3	+	3'UTR	Gs2-RA
chrX	11324056	11324077	2	+	3'UTR	Gs2-RA
chrX	11347886	11347907	3	-	5'UTR	Evi5-RA
chr2L	11359641	11359662	2	+	5'UTR	salr-RC
chr3R	11359716	11359737	2	-	Exon/CD	CG18522-RA
chr2R	11369904	11369925	2	-	Exon/CD	CG8180-RC
chr2R	11369950	11369971	3	-	5'UTR	CG8180-RC
chr2R	11375456	11375477	2	-	Exon/CD	CG12964-RB
chrX	11378101	11378122	2	+	Exon/CD	CG1749-RA
chrX	11387791	11387812	3	+	5'UTR	Drak-RC
chr2R	11399874	11399895	2	+	Exon/CD	GalNAc-T1-RB
chr2R	11401327	11401348	2	+	Exon/CD	GalNAc-T1-RC
chr2R	11402585	11402606	2	+	3'UTR	GalNAc-T1-RC
chr2L	11435087	11435108	2	-	3'UTR	salm-RB
chr2L	11435876	11435897	2	-	3'UTR	salm-RB
chr2L	11445182	11445203	2	-	5'UTR	salm-RB
chr2L	11445202	11445223	2	-	5'UTR	salm-RB
chrX	11449976	11449997	2	-	Exon/CD	CG1572-RC
chr2R	11453975	11453996	2	-	3'UTR	Flo1-RA
chr2R	11454431	11454452	2	-	Exon/CD	Flo1-RA
chr2R	11455673	11455694	2	-	Exon/CD	Flo1-RA
chr3L	11480818	11480839	2	+	5'UTR	chrb-RD
chr3L	11481094	11481115	4	+	5'UTR	chrb-RD
chr3L	11481265	11481286	3	+	5'UTR	chrb-RD
chr3L	11481335	11481356	7	+	5'UTR	chrb-RD
chr3L	11481369	11481390	2	+	5'UTR	chrb-RD
chr3L	11481381	11481402	4	+	5'UTR	chrb-RD
chr3L	11481448	11481469	2	+	5'UTR	chrb-RD
chr3L	11481593	11481614	2	+	5'UTR	chrb-RD
chr2L	11486871	11486892	2	+	3'UTR	sala-RA
chr3L	11490051	11490072	2	+	3'UTR	chrb-RE
chr2L	11516914	11516935	2	-	5'UTR	CG6509-RA
chrX	11517937	11517958	2	+	5'UTR	Ptp10D-RB
chr3L	11518479	11518500	2	-	Exon/CD	Mob2-RB
chr3R	11521035	11521056	3	+	5'UTR	CG5399-RB
chr3R	11521626	11521647	2	+	Exon/CD	CG5399-RB
chr3R	11522095	11522116	3	+	3'UTR	CG5399-RB
chr2L	11524424	11524445	2	-	Exon/CD	CG31705-RE
chr3L	11535193	11535214	2	-	Exon/CD	Mob2-RA
chr2R	11563238	11563259	4	-	5'UTR	fus-RG
chr2R	11563319	11563340	5	-	5'UTR	fus-RG
chr3L	11573923	11573944	2	-	3'UTR	CG43391-RA
chr2L	11582710	11582731	3	+	5'UTR	kek2-RA
chr2L	11582809	11582830	2	+	5'UTR	kek2-RA
chrX	11611163	11611184	2	+	5'UTR	prtp-RD
chr2R	11615029	11615050	2	+	5'UTR	CG30089-RA
chr2R	11623625	11623646	2	+	Exon/CD	CG30089-RB
chr2R	11669348	11669369	3	-	Exon/CD	Zasp52-RM
chr3L	11677284	11677305	2	+	5'UTR	Sug-RE
chr3L	11700573	11700594	3	-	5'UTR	CG11658-RC
chrX	11700939	11700960	4	-	5'UTR	Hsc70-3-RB
chrX	11711331	11711352	2	+	5'UTR	rudhira-RB
chrX	11711481	11711502	2	+	5'UTR	rudhira-RB
chrX	11718870	11718891	2	+	Exon/CD	rudhira-RF
chrX	11719561	11719582	2	+	Exon/CD	rudhira-RF
chr2R	11736840	11736861	2	+	5'UTR	tun-RA
chr3R	11761310	11761331	2	+	5'UTR	Sap47-RB
chr3R	11761319	11761340	3	+	5'UTR	Sap47-RB
chr3R	11761666	11761687	2	+	5'UTR	Sap47-RB
chr2L	11795014	11795035	2	-	3'UTR	crol-RD
chr2R	11809504	11809525	2	-	5'UTR	sli-RD
chr2L	11811080	11811101	2	-	3'UTR	CycY-RB
chr3R	11812282	11812303	2	+	Exon/CD	CR44133-RA
chr3L	11815967	11815988	2	+	5'UTR	RpL10Ab-RA
chr2R	11821305	11821326	2	-	Exon/CD	Iap2-RA
chrX	11826703	11826724	2	-	3'UTR	cac-RI
chr2R	11903859	11903880	2	-	Exon/CD	CG8397-RA
chr2R	11969712	11969733	3	-	3'UTR	Dg-RD
chr2R	11969943	11969964	2	-	3'UTR	Dg-RD
chr2L	11970662	11970683	6	-	Exon/CD	CR43314-RA
chr3L	11970742	11970763	2	+	Exon/CD	CG43896-RC
chr2R	11985797	11985818	2	-	5'UTR	Dg-RD
chr2R	11985886	11985907	3	-	5'UTR	Dg-RD
chr2R	11990328	11990349	3	+	5'UTR	Rho1-RB
chr2L	12001670	12001691	2	-	Exon/CD	CG6746-RA
chr2R	12002439	12002460	3	+	3'UTR	Asph-RG
chr2L	12052873	12052894	2	-	Exon/CD	JhI-21-RC
chr2L	12064077	12064098	2	-	Exon/CD	CG14946-RD
chr3R	12068919	12068940	4	+	5'UTR	tara-RB
chr3L	12074546	12074567	3	-	5'UTR	Sema-5c-RA
chr2R	12080450	12080471	2	+	Exon/CD	clu-RB
chr2R	12085244	12085265	2	+	5'UTR	CG44243-RB
chr2L	12093849	12093870	2	+	5'UTR	Pex19-RA
chrX	12098281	12098302	2	+	5'UTR	Ten-a-RN
chr2L	12108138	12108159	2	-	3'UTR	Rab6-RB
chr2L	12108910	12108931	2	-	5'UTR	Rab6-RB
chr3L	12116287	12116308	2	-	Exon/CD	yps-RB
chrX	12124234	12124255	3	+	5'UTR	Ten-a-RD
chrX	12124251	12124272	3	+	Exon/CD	Ten-a-RD
chr3L	12136596	12136617	2	-	3'UTR	CG5642-RA
chr3L	12138139	12138160	3	-	Exon/CD	CG5642-RA
chr2R	12154689	12154710	2	-	3'UTR	Khc-RA
chr3L	12173118	12173139	3	+	5'UTR	CAH2-RA
chr3R	12176780	12176801	2	-	3'UTR	CG10311-RB
chr3R	12186050	12186071	2	-	3'UTR	CG14880-RB
chr3L	12213939	12213960	2	-	5'UTR	app-RR
chr2R	12227789	12227810	2	+	Exon/CD	Hmgs-RE
chr2R	12227981	12228002	2	+	Exon/CD	Hmgs-RE
chr2R	12228556	12228577	2	+	3'UTR	Hmgs-RE
chr3R	12279128	12279149	3	-	5'UTR	Pak3-RC
chr2R	12286523	12286544	3	+	5'UTR	Sema-2b-RA
chr2R	12286656	12286677	2	+	Exon/CD	Sema-2b-RA
chr3R	12326580	12326601	2	-	Exon/CD	decay-RA
chr3R	12328700	12328721	2	+	5'UTR	CG42342-RH
chrX	12329043	12329064	2	+	5'UTR	Pkcdelta-RC
chr3R	12338687	12338708	2	+	5'UTR	CG42342-RH
chr3R	12338752	12338773	3	+	5'UTR	CG42342-RH
chr3R	12338829	12338850	2	+	5'UTR	CG42342-RH
chr3R	12339084	12339105	2	+	5'UTR	CG42342-RH
chrX	12350467	12350488	2	-	3'UTR	CG15731-RA
chrX	12351231	12351252	2	-	Exon/CD	CG15731-RA
chr3L	12362257	12362278	2	-	Exon/CD	Ncc69-RF
chr3L	12369171	12369192	2	-	Exon/CD	Ncc69-RF
chr2L	12396728	12396749	2	+	3'UTR	bru-2-RI
chr2L	12439733	12439754	2	+	3'UTR	Elf-RC
chr2L	12455771	12455792	2	-	3'UTR	bun-RD
chr2L	12455997	12456018	3	-	3'UTR	bun-RD
chr2L	12456650	12456671	2	-	3'UTR	bun-RD
chr2L	12457691	12457712	2	-	3'UTR	bun-RD
chr2R	12457700	12457721	2	-	3'UTR	RpS15-RA
chr2R	12457780	12457801	2	-	Exon/CD	RpS15-RA
chr2R	12457807	12457828	3	-	Exon/CD	RpS15-RA
chr2R	12457826	12457847	3	-	Exon/CD	RpS15-RA
chr2R	12457849	12457870	3	-	Exon/CD	RpS15-RA
chr2L	12457887	12457908	2	-	Exon/CD	bun-RD
chr2R	12458138	12458159	3	-	Exon/CD	RpS15-RA
chr2R	12458141	12458162	2	-	Exon/CD	RpS15-RA
chr3R	12461812	12461833	2	+	Exon/CD	Fas1-RE
chr2R	12473672	12473693	3	+	5'UTR	RpLP2-RA
chr3R	12474016	12474037	2	+	Exon/CD	Cctgamma-RD
chr2R	12474089	12474110	2	+	3'UTR	RpLP2-RA
chr2R	12474091	12474112	3	+	3'UTR	RpLP2-RA
chr2R	12474093	12474114	6	+	3'UTR	RpLP2-RA
chr2R	12474131	12474152	2	+	3'UTR	RpLP2-RA
chr2R	12474135	12474156	7	+	3'UTR	RpLP2-RA
chr2R	12474152	12474173	3	+	3'UTR	RpLP2-RA
chr2R	12474156	12474177	4	+	3'UTR	RpLP2-RA
chrX	12476710	12476731	3	-	5'UTR	CG11138-RE
chr2R	12485588	12485609	2	-	Exon/CD	CG8303-RC
chr3L	12485811	12485832	2	-	Exon/CD	CG10657-RA
chrX	12497815	12497836	2	+	Exon/CD	Sec16-RE
chr3L	12508249	12508270	6	+	5'UTR	tral-RA
chr3L	12508341	12508362	6	+	5'UTR	tral-RA
chr3L	12510974	12510995	2	+	Exon/CD	tral-RA
chr3L	12512387	12512408	2	+	3'UTR	tral-RA
chrX	12547974	12547995	2	+	5'UTR	CkIalpha-RD
chrX	12547994	12548015	2	+	5'UTR	CkIalpha-RD
chrX	12548150	12548171	2	+	5'UTR	CkIalpha-RF
chrX	12554602	12554623	2	+	5'UTR	Tis11-RD
chrX	12554757	12554778	2	+	5'UTR	Tis11-RD
chr3R	12559323	12559344	2	-	5'UTR	Ubx-RF
chr3R	12559437	12559458	4	-	5'UTR	Ubx-RF
chr3R	12559479	12559500	2	-	5'UTR	Ubx-RF
chr3R	12559587	12559608	3	-	5'UTR	Ubx-RF
chr3R	12559694	12559715	3	-	5'UTR	Ubx-RF
chr3R	12559703	12559724	3	-	5'UTR	Ubx-RF
chrX	12571836	12571857	2	+	Exon/CD	Tis11-RD
chr3L	12573970	12573991	2	+	5'UTR	ara-RB
chr2R	12580490	12580511	2	+	Exon/CD	CG5210-RA
chrX	12625402	12625423	3	-	Exon/CD	Smr-RG
chrX	12626093	12626114	2	-	5'UTR	Smr-RG
chr3L	12687233	12687254	2	+	5'UTR	mirr-RC
chr2L	12690331	12690352	2	-	3'UTR	CG5525-RA
chr2L	12706644	12706665	2	+	3'UTR	spict-RA
chr2R	12716791	12716812	2	+	Exon/CD	CR43650-RA
chr2R	12718759	12718780	3	+	Exon/CD	CR43650-RB
chr2R	12718983	12719004	2	+	Exon/CD	mir-8-RM
chr3L	12741381	12741402	2	-	Exon/CD	Klc-RB
chr2R	12750815	12750836	2	-	3'UTR	Psi-RA
chr3R	12755106	12755127	2	-	Exon/CD	Abd-B-RE
chr2R	12756386	12756407	2	+	Exon/CD	Ef1beta-RB
chr2L	12822107	12822128	2	-	5'UTR	kek1-RB
chrX	12833069	12833090	3	+	5'UTR	fne-RB
chr3L	12835942	12835963	3	-	5'UTR	CG10960-RC
chrX	12836331	12836352	5	+	5'UTR	fne-RJ
chrX	12836339	12836360	7	+	5'UTR	fne-RJ
chrX	12839930	12839951	2	+	3'UTR	fne-RJ
chrX	12840616	12840637	4	+	3'UTR	fne-RJ
chr3L	12844151	12844172	2	+	Exon/CD	Wbp2-RB
chr3L	12845911	12845932	2	+	3'UTR	Wbp2-RB
chr3R	12883146	12883167	2	+	5'UTR	Dad-RB
chr2R	12903218	12903239	2	-	5'UTR	Ehbp1-RI
chr2R	12941746	12941767	2	+	Exon/CD	fat-spondin-RA
chr3R	12944511	12944532	2	-	5'UTR	cher-RA
chr3R	12967866	12967887	2	-	Exon/CD	TwdlW-RA
chr2L	12974399	12974420	2	+	5'UTR	Vha68-2-RB
chr2L	12976638	12976659	2	+	Exon/CD	Vha68-2-RE
chr2L	12977268	12977289	2	+	Exon/CD	Vha68-2-RE
chr2L	12977747	12977768	2	+	Exon/CD	Vha68-2-RE
chr2L	12978084	12978105	2	+	3'UTR	Vha68-2-RE
chr2L	12978403	12978424	2	+	3'UTR	Vha68-2-RE
chr2L	12978405	12978426	2	+	3'UTR	Vha68-2-RE
chr2R	12980931	12980952	2	-	3'UTR	GstS1-RA
chr3L	13009956	13009977	2	+	3'UTR	CG11267-RA
chr3L	13013240	13013261	2	-	3'UTR	AdenoK-RC
chr3L	13016588	13016609	4	+	5'UTR	RpS12-RB
chrX	13022652	13022673	2	-	5'UTR	CG32638-RB
chr3L	13035604	13035625	2	+	Exon/CD	RpS4-RB
chr2R	13042482	13042503	2	+	Exon/CD	CG17290-RA
chr2R	13053076	13053097	2	-	Exon/CD	CG10953-RB
chr2L	13059332	13059353	2	-	5'UTR	CG9932-RC
chr2L	13060074	13060095	2	-	5'UTR	CG9932-RC
chr3L	13107621	13107642	4	+	5'UTR	trn-RB
chrX	13111789	13111810	2	-	Exon/CD	mew-RB
chrX	13150831	13150852	2	-	Exon/CD	mew-RB
chr2R	13153088	13153109	3	+	5'UTR	mbl-RB
chr2R	13153224	13153245	2	+	5'UTR	mbl-RB
chr2R	13153259	13153280	2	+	5'UTR	mbl-RB
chr2R	13153268	13153289	3	+	5'UTR	mbl-RB
chr2R	13163270	13163291	2	+	5'UTR	mbl-RB
chrX	13179065	13179086	2	-	5'UTR	HDAC4-RG
chrX	13188070	13188091	2	+	3'UTR	CG15744-RA
chr3R	13213977	13213998	2	+	Exon/CD	lute-RA
chrX	13230203	13230224	2	-	Exon/CD	RpS15Aa-RD
chr2L	13261535	13261556	2	+	5'UTR	CG44085-RH
chr2L	13273008	13273029	2	+	Exon/CD	CG44085-RM
chr2L	13274062	13274083	2	+	Exon/CD	CG44085-RM
chr2R	13282358	13282379	3	+	5'UTR	Sip1-RA
chr2R	13282446	13282467	3	+	5'UTR	Sip1-RA
chr2R	13296346	13296367	2	-	Exon/CD	CG30101-RA
chr2L	13299165	13299186	2	+	Exon/CD	CG31729-RA
chrX	13302373	13302394	2	+	Exon/CD	GstT4-RA
chr3L	13349681	13349702	2	+	5'UTR	Nplp2-RA
chr2R	13349730	13349751	2	+	5'UTR	CG14478-RB
chr2L	13369426	13369447	2	+	Exon/CD	CG31855-RA
chr2L	13370346	13370367	2	-	3'UTR	CG9306-RA
chr2L	13394893	13394914	2	-	Exon/CD	RpL24-RB
chr2R	13422471	13422492	2	-	5'UTR	Patronin-RN
chr2R	13422522	13422543	3	-	5'UTR	Patronin-RN
chr2R	13426201	13426222	2	+	Exon/CD	eIF3-S9-RA
chr2R	13426368	13426389	2	+	3'UTR	eIF3-S9-RA
chr2R	13433910	13433931	3	-	3'UTR	RpL18A-RA
chr2R	13433938	13433959	3	-	3'UTR	RpL18A-RA
chr2R	13433945	13433966	2	-	3'UTR	RpL18A-RA
chr2R	13434019	13434040	4	-	Exon/CD	RpL18A-RA
chr2R	13434148	13434169	4	-	Exon/CD	RpL18A-RA
chr2R	13434223	13434244	2	-	Exon/CD	RpL18A-RA
chr2R	13434415	13434436	2	-	Exon/CD	RpL18A-RA
chr2R	13434921	13434942	2	-	Exon/CD	RpL18A-RA
chr3R	13439656	13439677	4	+	5'UTR	CG14327-RA
chr3R	13439711	13439732	6	+	5'UTR	CG14327-RA
chr2R	13452590	13452611	2	+	Exon/CD	CG14480-RB
chr3L	13475613	13475634	2	+	Exon/CD	stv-RD
chr2R	13480465	13480486	4	+	5'UTR	lack-RB
chrX	13489223	13489244	2	-	Exon/CD	up-RN
chrX	13489523	13489544	2	-	Exon/CD	up-RN
chrX	13496485	13496506	2	-	5'UTR	up-RG
chrX	13539324	13539345	3	+	5'UTR	NFAT-RC
chrX	13539489	13539510	3	+	5'UTR	NFAT-RC
chr3R	13542202	13542223	2	-	Exon/CD	osa-RE
chr2L	13551449	13551470	4	+	5'UTR	kuz-RB
chr2L	13551475	13551496	5	+	5'UTR	kuz-RB
chr2R	13556301	13556322	2	+	Exon/CD	eIF3-S8-RA
chr2R	13560986	13561007	2	-	3'UTR	Sema-1b-RB
chrX	13573172	13573193	2	-	Exon/CD	CG12177-RA
chr2R	13590147	13590168	2	+	Exon/CD	snoRNA
chr2R	13595399	13595420	2	-	Exon/CD	CG6424-RC
chrX	13634967	13634988	3	+	3'UTR	CG11151-RB
[truncated: 1,171 more rows]

## Sheet: Timepoint6
Chromosome	Start	End	m	strand	Feature	Gene
chr3R	10167	10188	2	+	3'UTR	CG12581-RA
chr2L	17077	17098	2	-	Exon/CD	l(2)gl-RC
chr3R	27940	27961	2	+	Exon/CD	CG12582-RF
chrX	29269	29290	2	+	5'UTR	RhoGAP1A-RC
chr3R	63390	63411	2	+	5'UTR	Gel-RA
chr3R	65018	65039	2	+	Exon/CD	Gel-RA
chrX	72631	72652	3	+	5'UTR	tyn-RA
chrX	72675	72696	3	+	5'UTR	tyn-RA
chrX	72704	72725	3	+	5'UTR	tyn-RA
chr3R	73249	73270	2	+	Exon/CD	TwdlF-RA
chr3R	73340	73361	6	+	Exon/CD	TwdlF-RA
chr3R	73544	73565	2	+	Exon/CD	TwdlF-RA
chr3R	73787	73808	3	+	Exon/CD	TwdlF-RA
chr4	86845	86866	2	-	3'UTR	RpS3A-RF
chr4	86902	86923	3	-	Exon/CD	RpS3A-RF
chr4	87552	87573	2	-	Exon/CD	RpS3A-RF
chr4	87709	87730	3	-	Exon/CD	RpS3A-RF
chr4	90429	90450	2	+	5'UTR	pan-RR
chr2L	112978	112999	2	+	Exon/CD	Sam-S-RG
chr2L	133665	133686	2	+	Exon/CD	Gs1-RD
chr3L	143572	143593	2	+	Exon/CD	Pdk1-RB
chr2L	159383	159404	2	+	5'UTR	spen-RG
chr3L	173063	173084	2	+	Exon/CD	p130CAS-RE
chr4	175497	175518	2	-	Exon/CD	CG31997-RB
chr3L	229590	229611	5	+	Exon/CD	CR42862-RA
chr3L	246240	246261	2	-	5'UTR	E(bx)-RG
chr3L	270099	270120	2	+	3'UTR	miple-RA
chr3L	367201	367222	3	-	3'UTR	trh-RG
chrX	369041	369062	2	-	Exon/CD	ebo-RA
chr4	376074	376095	2	-	Exon/CD	PMCA-RQ
chr2R	403596	403617	2	-	3'UTR	RpL38-RB
chr2R	403685	403706	2	-	Exon/CD	RpL38-RB
chr2L	420334	420355	2	+	Exon/CD	RpLP1-RA
chr3L	462426	462447	2	-	5'UTR	klar-RF
chr2RHet	471202	471223	3	-	Exon/CD	Yeti-RB
chr2RHet	471292	471313	3	-	Exon/CD	Yeti-RB
chr2L	471863	471884	2	-	5'UTR	CG4297-RC
chr3R	473423	473444	2	+	Exon/CD	rpk-RB
chr4	474189	474210	2	+	3'UTR	CaMKI-RA
chr4	484841	484862	2	-	Exon/CD	bip2-RA
chr3R	486054	486075	2	+	5'UTR	CG43427-RE
chr2R	487132	487153	2	+	Exon/CD	p120ctn-RA
chr3L	490433	490454	2	-	5'UTR	klar-RF
chr3L	490552	490573	2	-	5'UTR	klar-RF
chrX	522562	522583	2	-	Exon/CD	RpL36-RE
chrX	522812	522833	3	-	Exon/CD	RpL36-RE
chrX	551503	551524	2	+	Exon/CD	skpA-RI
chr4	566425	566446	2	-	Exon/CD	Thd1-RC
chr3L	572325	572346	2	+	Exon/CD	hipk-RC
chrX	580969	580990	2	+	5'UTR	sdk-RI
chrX	581677	581698	4	+	5'UTR	sdk-RI
chr4	588950	588971	2	-	3'UTR	CG1970-RA
chr3R	601879	601900	2	+	Exon/CD	atms-RA
chr3L	629103	629124	2	+	Exon/CD	CR43334-RC
chrX	645198	645219	2	-	5'UTR	CG13362-RA
chrX	656840	656861	2	-	Exon/CD	RpL22-RA
chrX	704957	704978	2	-	Exon/CD	CG43867-RF
chrX	730180	730201	2	-	5'UTR	CG43867-RF
chr3R	783339	783360	2	-	Exon/CD	CG2016-RD
chr4	795573	795594	3	+	Exon/CD	bt-RH
chr2L	823826	823847	3	+	3'UTR	CG3662-RB
chr2L	824205	824226	2	+	3'UTR	CG3662-RB
chr2L	862087	862108	2	-	3'UTR	aru-RA
chr3L	881559	881580	2	-	5'UTR	CG13907-RA
chr3R	912118	912139	2	-	5'UTR	corto-RC
chr4	941326	941347	2	-	Exon/CD	eIF4G-RC
chr4	1040140	1040161	2	-	Exon/CD	PlexA-RF
chr3R	1042817	1042838	4	-	5'UTR	cno-RC
chr4	1053694	1053715	2	+	Exon/CD	ATPsyn-beta-RA
chr4	1057867	1057888	2	-	3'UTR	CaMKII-RI
chr2L	1077097	1077118	4	-	5'UTR	S-RB
chr4	1087260	1087281	2	+	Exon/CD	Rfabg-RA
chr4	1087923	1087944	2	+	Exon/CD	Rfabg-RA
chr4	1096617	1096638	2	+	Exon/CD	Rfabg-RA
chrX	1168665	1168686	3	-	5'UTR	Atf3-RC
chr2R	1182044	1182065	2	+	Exon/CD	d4-RA
chr3R	1204472	1204493	2	-	Exon/CD	kkv-RD
chr4	1232950	1232971	2	-	Exon/CD	Dyrk3-RE
chrX	1250698	1250719	2	-	Exon/CD	png-RA
chr3R	1291355	1291376	3	-	3'UTR	RpL35A-RA
chr3R	1291879	1291900	2	-	Exon/CD	RpL35A-RA
chr3L	1298906	1298927	2	+	5'UTR	scf-RB
chr3L	1299592	1299613	3	+	Exon/CD	scf-RB
chr2R	1301444	1301465	2	+	5'UTR	laccase2-RA
chrX	1375948	1375969	2	-	Exon/CD	sta-RE
chrX	1376005	1376026	2	-	Exon/CD	sta-RE
chrX	1376215	1376236	2	-	Exon/CD	sta-RE
chrX	1376230	1376251	3	-	Exon/CD	sta-RE
chrX	1376248	1376269	2	-	Exon/CD	sta-RE
chrX	1376275	1376296	3	-	Exon/CD	sta-RE
chrX	1376299	1376320	2	-	Exon/CD	sta-RE
chrX	1376432	1376453	3	-	Exon/CD	sta-RE
chrX	1376821	1376842	2	-	Exon/CD	sta-RE
chr3R	1421759	1421780	3	-	3'UTR	kra-RA
chr3R	1450215	1450236	2	+	Exon/CD	RpL13A-RB
chrX	1503374	1503395	2	+	5'UTR	br-RH
chr3L	1535078	1535099	2	-	3'UTR	CG12091-RB
chr3L	1556959	1556980	2	-	Exon/CD	CG12099-RB
chr3L	1600287	1600308	2	+	3'UTR	CG13917-RA
chr2L	1651493	1651514	4	+	5'UTR	chinmo-RH
chr2L	1652820	1652841	5	+	5'UTR	chinmo-RH
chr2L	1652869	1652890	3	+	5'UTR	chinmo-RH
chr2L	1652962	1652983	3	+	5'UTR	chinmo-RH
chr2L	1653676	1653697	2	+	5'UTR	chinmo-RH
chr2L	1653734	1653755	3	+	5'UTR	chinmo-RH
chr3L	1667377	1667398	2	-	Exon/CD	RpL23A-RA
chr2L	1706220	1706241	2	+	3'UTR	cpb-RB
chr2L	1716252	1716273	2	-	3'UTR	Rim2-RC
chr3L	1779198	1779219	2	-	Exon/CD	alpha-Spec-RA
chr3L	1781257	1781278	2	-	Exon/CD	alpha-Spec-RA
chr2R	1781501	1781522	2	+	5'UTR	CG43366-RB
chrX	1785888	1785909	2	-	Exon/CD	arm-RF
chrX	1788641	1788662	2	-	Exon/CD	arm-RF
chrX	1790431	1790452	2	-	Exon/CD	arm-RF
chr3L	1821871	1821892	2	+	Exon/CD	GV1-RA
chr3R	1826344	1826365	3	-	3'UTR	Rm62-RI
chr3R	1830312	1830333	2	-	Exon/CD	Rm62-RI
chr3R	1830495	1830516	2	-	Exon/CD	Rm62-RI
chr3R	1833971	1833992	3	-	5'UTR	Rm62-RE
chr2L	1885157	1885178	3	+	5'UTR	CG7337-RE
chr2L	1885175	1885196	3	+	5'UTR	CG7337-RE
chrX	1886540	1886561	2	+	5'UTR	Hr4-RE
chrX	1886729	1886750	2	+	5'UTR	Hr4-RE
chr3L	1895093	1895114	2	-	Exon/CD	CG1887-RF
chr2R	1903095	1903116	2	-	5'UTR	Act42A-RA
chr3R	1926476	1926497	2	-	5'UTR	Gasp-RB
chr3L	1969891	1969912	2	-	5'UTR	CG1927-RA
chrX	1975594	1975615	2	+	Exon/CD	Unc-76-RC
chr2R	2018704	2018725	2	-	5'UTR	EcR-RG
chr2R	2019318	2019339	4	-	5'UTR	EcR-RG
chrX	2030606	2030627	2	-	5'UTR	ph-p-RC
chr3R	2031990	2032011	2	+	Exon/CD	Osi24-RA
chrX	2037040	2037061	2	+	5'UTR	CG3835-RA
chr3R	2061458	2061479	2	+	Exon/CD	Osi6-RB
chr3R	2062191	2062212	2	+	3'UTR	Osi6-RB
chr3R	2062256	2062277	2	+	3'UTR	Osi6-RB
chr3R	2074783	2074804	2	+	5'UTR	Osi7-RA
chr3R	2074891	2074912	12	+	5'UTR	Osi7-RA
chr3R	2074912	2074933	4	+	5'UTR	Osi7-RA
chr3L	2075393	2075414	2	-	Exon/CD	sls-RR
chr3R	2075790	2075811	3	+	3'UTR	Osi7-RA
chr3R	2076217	2076238	4	+	3'UTR	Osi7-RA
chr3R	2076645	2076666	3	+	3'UTR	Osi7-RA
chr3R	2076685	2076706	2	+	3'UTR	Osi7-RA
chr3R	2076718	2076739	2	+	3'UTR	Osi7-RA
chr3R	2077247	2077268	2	+	3'UTR	Osi7-RA
chrX	2088811	2088832	3	+	5'UTR	Mct1-RA
chr2R	2121037	2121058	2	+	5'UTR	bin3-RC
chr3L	2150119	2150140	2	-	5'UTR	zormin-RK
chr3R	2167015	2167036	2	+	3'UTR	Osi20-RA
chr2L	2178046	2178067	3	-	5'UTR	aop-RC
chr3R	2211602	2211623	2	+	Exon/CD	godzilla-RC
chr2L	2232130	2232151	6	-	Exon/CD	Sec24CD-RB
chr3LHet	2398162	2398183	2	+	Exon/CD	RpL15-RA
chr3LHet	2398224	2398245	2	+	Exon/CD	RpL15-RA
chr2R	2512773	2512794	2	-	3'UTR	Vha16-1-RB
chr2R	2512826	2512847	2	-	3'UTR	Vha16-1-RB
chr2R	2513338	2513359	2	-	3'UTR	Vha16-1-RB
chr2R	2513400	2513421	2	-	3'UTR	Vha16-1-RB
chr2R	2514294	2514315	2	-	3'UTR	Vha16-1-RB
chrX	2553103	2553124	2	+	5'UTR	sgg-RD
chr3L	2555541	2555562	2	-	3'UTR	msn-RI
chr3L	2558027	2558048	2	-	Exon/CD	msn-RI
chrX	2563997	2564018	3	+	Exon/CD	sgg-RM
chr3L	2586448	2586469	2	-	5'UTR	msn-RI
chr3L	2587840	2587861	2	+	Exon/CD	RpL8-RA
chr3L	2588135	2588156	2	+	Exon/CD	RpL8-RA
chr3L	2588183	2588204	2	+	Exon/CD	RpL8-RA
chr2L	2753311	2753332	3	+	5'UTR	Bacc-RA
chr2L	2753425	2753446	3	+	Exon/CD	Bacc-RA
chr2L	2756271	2756292	3	+	Exon/CD	Bacc-RA
chr2L	2818608	2818629	2	-	Exon/CD	Duox-RB
chr2L	2827774	2827795	2	-	5'UTR	Duox-RB
chr2L	2827800	2827821	2	-	5'UTR	Duox-RB
chr2R	2863210	2863231	2	-	3'UTR	vimar-RC
chr2L	2873797	2873818	2	-	5'UTR	CG31694-RA
chr2L	2890479	2890500	2	+	5'UTR	lilli-RG
chr2L	2890538	2890559	2	+	5'UTR	lilli-RG
chr3L	2891911	2891932	2	-	5'UTR	spz5-RA
chr3R	2903372	2903393	2	+	3'UTR	CG1943-RC
chr2L	2945114	2945135	2	+	5'UTR	lilli-RG
chr3R	2990210	2990231	2	+	5'UTR	sas-RC
chr3R	2990227	2990248	2	+	5'UTR	sas-RC
chrX	2993724	2993745	3	+	5'UTR	kirre-RD
chrX	2993744	2993765	3	+	5'UTR	kirre-RD
chr3R	3000042	3000063	2	+	Exon/CD	sas-RC
chr2L	3026852	3026873	2	-	Exon/CD	CG3605-RB
chrX	3029488	3029509	2	+	5'UTR	N-RA
chr2R	3038817	3038838	5	+	5'UTR	pk-RA
chr3L	3070643	3070664	3	-	5'UTR	CG32486-RD
chr3L	3092534	3092555	2	-	Exon/CD	Cht7-RA
chr2L	3145321	3145342	4	-	Exon/CD	CG12400-RB
chr2L	3146598	3146619	2	-	3'UTR	Mad-RB
chr2R	3173258	3173279	2	+	5'UTR	pwn-RB
chrX	3183948	3183969	3	+	5'UTR	dnc-RQ
chr3L	3196353	3196374	2	+	Exon/CD	Hsp83-RA
chr3L	3196823	3196844	2	+	3'UTR	Hsp83-RA
chr2RHet	3199616	3199637	2	+	Exon/CD	Haspin-RA
chr3L	3221550	3221571	2	-	Exon/CD	RpL28-RB
chrX	3223566	3223587	2	+	5'UTR	dnc-RF
chr3L	3228785	3228806	2	+	Exon/CD	CG11505-RB
chrX	3267473	3267494	2	+	5'UTR	dm-RA
chrX	3286488	3286509	2	-	3'UTR	CG12535-RF
chr3R	3300308	3300329	2	-	Exon/CD	snRNA
chr3R	3300399	3300420	4	-	Exon/CD	snRNA
chr3R	3300540	3300561	2	-	Exon/CD	snRNA
chr2R	3361424	3361445	2	-	5'UTR	Aldh-III-RI
chr2R	3421186	3421207	2	+	Exon/CD	Cyt-b5-RB
chr2R	3423360	3423381	2	+	3'UTR	Cyt-b5-RA
chr2L	3466987	3467008	2	+	Exon/CD	Pdsw-RB
chr3L	3511600	3511621	4	-	Exon/CD	ImpE2-RA
chr2R	3586264	3586285	2	-	5'UTR	CG1399-RG
chrX	3587230	3587251	2	+	5'UTR	Mnt-RJ
chr2L	3606394	3606415	2	-	5'UTR	odd-RA
chr2R	3627504	3627525	2	-	5'UTR	CG45093-RD
chr2R	3692379	3692400	3	-	5'UTR	Nop17l-RC
chrX	3730324	3730345	2	+	5'UTR	ec-RA
chrX	3752979	3753000	4	-	Exon/CD	roX1-RE
chrX	3778307	3778328	4	+	5'UTR	CG15239-RA
chrX	3784506	3784527	3	+	3'UTR	CG15239-RA
chr3R	3821300	3821321	3	-	5'UTR	CG2781-RA
chr3L	3897434	3897455	2	+	Exon/CD	CG14977-RB
chr3L	3908030	3908051	2	-	3'UTR	mge-RA
chr3R	4006982	4007003	2	-	5'UTR	grn-RB
chr2R	4019116	4019137	2	+	5'UTR	Pabp2-RA
chr2L	4031498	4031519	2	+	5'UTR	ed-RB
chr2L	4032494	4032515	5	+	5'UTR	ed-RB
chr2L	4032534	4032555	2	+	5'UTR	ed-RB
chr2R	4058694	4058715	2	+	Exon/CD	Mlh1-RB
chrX	4097467	4097488	11	-	5'UTR	Fas2-RF
chrX	4097489	4097510	3	-	5'UTR	Fas2-RF
chrX	4097499	4097520	4	-	5'UTR	Fas2-RF
chrX	4100044	4100065	2	-	5'UTR	Fas2-RF
chr2R	4126732	4126753	2	+	Exon/CD	pnut-RA
chr3L	4140727	4140748	2	+	3'UTR	Ras64B-RA
chr2L	4199379	4199400	2	-	Exon/CD	ft-RA
chr2L	4228289	4228310	2	+	Exon/CD	RpL40-RA
chr2L	4228313	4228334	2	+	Exon/CD	RpL40-RA
chr2L	4228362	4228383	4	+	Exon/CD	RpL40-RA
chr2L	4228480	4228501	3	+	3'UTR	RpL40-RA
chr2L	4228532	4228553	2	+	3'UTR	RpL40-RA
chr3L	4247247	4247268	2	-	3'UTR	ago-RA
chr2L	4308092	4308113	2	+	Exon/CD	tutl-RG
chr3L	4414754	4414775	2	+	5'UTR	DOR-RA
chr2L	4457846	4457867	3	-	Exon/CD	RpL27A-RA
chr2L	4457909	4457930	2	-	Exon/CD	RpL27A-RA
chr3L	4459320	4459341	2	-	Exon/CD	CG15022-RA
chr3L	4459988	4460009	2	-	Exon/CD	CG15022-RA
chr3L	4460100	4460121	2	-	Exon/CD	CG15022-RA
chr2R	4506078	4506099	2	+	Exon/CD	Cirl-RF
chr3L	4508325	4508346	2	-	5'UTR	NT1-RF
chr3L	4592467	4592488	2	-	3'UTR	Src64B-RJ
chr3L	4593138	4593159	2	-	3'UTR	Src64B-RJ
chr2R	4610949	4610970	2	-	5'UTR	CG14767-RB
chr3R	4616358	4616379	2	-	5'UTR	Pif1B-RA
chr2R	4623620	4623641	2	+	5'UTR	CG8740-RD
chr2R	4641253	4641274	2	+	Exon/CD	CG8740-RA
chr3R	4642266	4642287	2	-	3'UTR	CG9821-RC
chr3R	4642520	4642541	2	-	3'UTR	CG9821-RC
chr3R	4642594	4642615	3	-	3'UTR	CG9821-RC
chr3R	4642791	4642812	4	-	3'UTR	CG9821-RC
chr3R	4643125	4643146	2	-	3'UTR	CG9821-RC
chr3R	4643351	4643372	2	-	3'UTR	CG9821-RC
chr3R	4646097	4646118	2	-	5'UTR	CG9821-RC
chr3R	4653769	4653790	2	-	3'UTR	pyd-RB
chr2R	4686557	4686578	2	+	5'UTR	sns-RA
chr2R	4788095	4788116	2	+	3'UTR	CG13751-RA
chr3R	4788261	4788282	2	-	5'UTR	CG11966-RB
chr3R	4788402	4788423	2	-	5'UTR	CG11966-RB
chr2R	4790386	4790407	3	+	3'UTR	Ggamma1-RA
chr2R	4790560	4790581	2	+	3'UTR	Ggamma1-RA
chr2R	4790581	4790602	2	+	3'UTR	Ggamma1-RA
chrX	4803696	4803717	2	+	5'UTR	CG32772-RE
chr3R	4833525	4833546	2	+	Exon/CD	CG11982-RA
chr2R	4900723	4900744	2	-	5'UTR	CG8172-RD
chrX	4942582	4942603	3	+	5'UTR	ovo-RE
chrX	4942806	4942827	4	+	5'UTR	ovo-RE
chrX	4983898	4983919	3	+	5'UTR	rg-RQ
chrX	4983940	4983961	7	+	5'UTR	rg-RQ
chr2R	4984023	4984044	2	+	Exon/CD	snoRNA
chr2L	4994173	4994194	3	-	3'UTR	Rtnl1-RG
chr2L	5027182	5027203	3	-	5'UTR	vkg-RA
chr2L	5033595	5033616	3	+	Exon/CD	Cg25C-RC
chr2L	5044615	5044636	2	+	Exon/CD	CG33995-RC
chr3R	5064590	5064611	2	-	Exon/CD	D1-RA
chr3R	5085573	5085594	2	+	Exon/CD	CG8436-RA
chr3R	5086859	5086880	2	+	Exon/CD	VhaM8.9-RA
chr3L	5125182	5125203	2	+	3'UTR	CG15212-RA
chr3L	5151650	5151671	4	-	3'UTR	shep-RH
chr2R	5195663	5195684	2	-	5'UTR	Myd88-RB
chr3R	5226139	5226160	2	-	3'UTR	RpL34b-RB
chr3R	5226443	5226464	2	-	Exon/CD	RpL34b-RB
chr3R	5226491	5226512	2	-	Exon/CD	RpL34b-RB
chr3R	5226708	5226729	3	-	Exon/CD	RpL34b-RB
chr2L	5237185	5237206	2	-	5'UTR	tkv-RD
chr3R	5245548	5245569	2	+	5'UTR	ps-RH
chr3R	5258179	5258200	2	+	5'UTR	ps-RM
chr2R	5284528	5284549	2	-	Exon/CD	CG8801-RB
chr2R	5302155	5302176	3	+	5'UTR	wun2-RB
chr2R	5322252	5322273	3	-	3'UTR	ced-6-RA
chr2L	5335849	5335870	3	-	5'UTR	fusl-RD
chr3R	5336494	5336515	2	-	3'UTR	Ras85D-RA
chr3L	5348064	5348085	2	-	5'UTR	lama-RD
chr3L	5348166	5348187	2	-	5'UTR	lama-RD
chr3L	5354651	5354672	2	+	Exon/CD	CG4769-RA
chr3L	5356519	5356540	2	-	3'UTR	Uev1A-RB
chr3R	5366372	5366393	2	-	Exon/CD	mura-RA
chr3R	5417362	5417383	2	+	5'UTR	CG8312-RA
chr3R	5417537	5417558	3	+	5'UTR	CG8312-RA
chrX	5418350	5418371	2	-	Exon/CD	snoRNA
chr3R	5455270	5455291	2	-	Exon/CD	Crc-RB
chr2R	5475051	5475072	3	+	Exon/CD	RpL31-RB
chr2L	5539447	5539468	2	-	3'UTR	Hel25E-RB
chr3L	5560473	5560494	2	-	3'UTR	Msr-110-RC
chr3L	5561730	5561751	2	-	Exon/CD	Msr-110-RC
chr3L	5561923	5561944	2	-	Exon/CD	Msr-110-RC
chrX	5567055	5567076	3	+	Exon/CD	RpL35-RA
chrX	5567332	5567353	2	+	Exon/CD	RpL35-RA
chrX	5567540	5567561	14	+	3'UTR	RpL35-RA
chr3L	5647959	5647980	2	+	5'UTR	lin-28-RA
chr3R	5700478	5700499	2	+	5'UTR	Glut4EF-RA
chr3R	5700502	5700523	2	+	5'UTR	Glut4EF-RA
chr3R	5700629	5700650	3	+	5'UTR	Glut4EF-RA
chr3R	5700734	5700755	8	+	5'UTR	Glut4EF-RA
chr3R	5700794	5700815	2	+	5'UTR	Glut4EF-RA
chr3R	5700810	5700831	2	+	5'UTR	Glut4EF-RA
chr3R	5700827	5700848	2	+	5'UTR	Glut4EF-RA
chr3R	5701046	5701067	5	+	5'UTR	Glut4EF-RA
chr3R	5701057	5701078	3	+	5'UTR	Glut4EF-RA
chr3R	5701103	5701124	3	+	5'UTR	Glut4EF-RA
chr3R	5701117	5701138	7	+	5'UTR	Glut4EF-RA
chr3R	5701154	5701175	2	+	5'UTR	Glut4EF-RA
chr3R	5701198	5701219	3	+	5'UTR	Glut4EF-RA
chr3R	5701296	5701317	2	+	5'UTR	Glut4EF-RA
chr3R	5701308	5701329	3	+	5'UTR	Glut4EF-RA
chr2R	5707414	5707435	2	-	5'UTR	CG1648-RC
chr2L	5725015	5725036	2	+	5'UTR	CG11030-RA
chr2R	5739947	5739968	2	-	Exon/CD	CG1516-RB
chr3L	5779557	5779578	3	-	5'UTR	Cralbp-RA
chrX	5794991	5795012	6	+	5'UTR	Act5C-RA
chrX	5795030	5795051	2	+	5'UTR	Act5C-RA
chrX	5796755	5796776	3	+	Exon/CD	Act5C-RB
chrX	5796995	5797016	2	+	Exon/CD	Act5C-RB
chrX	5798027	5798048	2	+	3'UTR	Act5C-RB
chrX	5798166	5798187	2	+	3'UTR	Act5C-RB
chrX	5798178	5798199	2	+	3'UTR	Act5C-RB
chrX	5798184	5798205	3	+	3'UTR	Act5C-RB
chrX	5798301	5798322	2	+	3'UTR	Act5C-RB
chr2R	5816697	5816718	4	-	5'UTR	Mef2-RC
chr2R	5816772	5816793	2	-	5'UTR	Mef2-RC
chr3L	5837566	5837587	2	-	5'UTR	vn-RC
chr3L	5920088	5920109	2	+	5'UTR	Vap-33B-RA
chr3R	5951195	5951216	7	-	5'UTR	knk-RA
chr2R	5954452	5954473	2	+	Exon/CD	mRpL42-RB
chr3R	5970777	5970798	5	+	5'UTR	Invadolysin-RA
chr3R	5970963	5970984	2	+	5'UTR	Invadolysin-RA
chr2L	5973272	5973293	2	-	3'UTR	chic-RD
chr2L	5984804	5984825	3	+	Exon/CD	eIF-4a-RF
chr2R	5995196	5995217	2	+	3'UTR	14-3-3zeta-RL
chr2R	6013110	6013131	3	+	5'UTR	gem-RA
chr2R	6014084	6014105	3	+	5'UTR	gem-RG
chr2R	6110510	6110531	5	-	5'UTR	Hr46-RF
chr2R	6110845	6110866	3	-	5'UTR	Hr46-RF
chr2R	6110938	6110959	2	-	5'UTR	Hr46-RF
chr2R	6110945	6110966	3	-	5'UTR	Hr46-RF
chr2R	6114928	6114949	3	-	5'UTR	Hr46-RF
chr3L	6126170	6126191	2	-	3'UTR	Lcp65Ag2-RA
chrX	6149285	6149306	2	-	Exon/CD	Rbcn-3A-RB
chr2L	6152491	6152512	2	+	Exon/CD	Muc26B-RA
chrX	6160651	6160672	2	-	5'UTR	schlank-RB
chrX	6168401	6168422	3	+	Exon/CD	Spt6-RB
chr2L	6179611	6179632	2	+	5'UTR	CG34380-RC
chr3L	6199623	6199644	2	-	Exon/CD	LanA-RA
chr3L	6206085	6206106	2	-	Exon/CD	LanA-RA
chr3R	6214091	6214112	4	+	5'UTR	cwo-RA
chrX	6254641	6254662	2	+	3'UTR	kdn-RA
chr2R	6332772	6332793	2	+	5'UTR	Galphao-RI
chr2R	6419545	6419566	2	-	Exon/CD	lola-RG
chr2L	6420757	6420778	2	-	Exon/CD	Tig-RB
chr2R	6428996	6429017	2	-	5'UTR	lola-RG
chr3R	6438930	6438951	4	-	5'UTR	hth-RI
chr3R	6439081	6439102	3	-	5'UTR	hth-RI
chr3R	6439140	6439161	2	-	5'UTR	hth-RI
chr3R	6439336	6439357	2	-	5'UTR	hth-RI
chr3R	6439662	6439683	2	-	5'UTR	hth-RI
chr3R	6439780	6439801	2	-	5'UTR	hth-RI
chr2L	6477559	6477580	4	-	3'UTR	Sec61alpha-RA
chr2R	6498927	6498948	2	+	5'UTR	psq-RJ
chr3R	6512736	6512757	3	+	5'UTR	Skeletor-RD
chr2L	6559136	6559157	3	+	3'UTR	CoVb-RA
chrX	6594090	6594111	2	+	5'UTR	CG14441-RD
chrX	6635765	6635786	2	-	3'UTR	RpL17-RE
chrX	6636012	6636033	2	-	Exon/CD	RpL17-RE
chrX	6636124	6636145	2	-	Exon/CD	RpL17-RE
chrX	6636168	6636189	2	-	Exon/CD	RpL17-RE
chr2L	6671824	6671845	2	-	Exon/CD	Spn27A-RB
chr3L	6684749	6684770	2	-	Exon/CD	SP1173-RB
chr3L	6696030	6696051	4	-	5'UTR	SP1173-RC
chr2R	6700573	6700594	2	-	5'UTR	CG12341-RA
chrX	6732344	6732365	2	-	3'UTR	CG14435-RC
chr3L	6783383	6783404	2	+	5'UTR	vvl-RC
chr3L	6783836	6783857	2	+	5'UTR	vvl-RC
chr3L	6784553	6784574	2	+	Exon/CD	vvl-RC
chr2L	6786427	6786448	2	-	5'UTR	nrv1-RA
chr2L	6786471	6786492	3	-	5'UTR	nrv1-RA
chr2L	6786674	6786695	4	-	5'UTR	nrv1-RA
chr3L	6786776	6786797	2	+	3'UTR	vvl-RC
chr2L	6875005	6875026	2	+	5'UTR	Nlg2-RB
chrX	6875454	6875475	2	-	5'UTR	ogre-RA
chrX	6892983	6893004	2	+	5'UTR	Inx2-RB
chrX	6893015	6893036	2	+	5'UTR	Inx2-RB
chr3L	6941647	6941668	2	+	3'UTR	tow-RC
chr3L	6942612	6942633	2	-	3'UTR	CG10077-RD
chr3L	6942860	6942881	2	-	3'UTR	CG10077-RD
chr3L	6973004	6973025	2	-	5'UTR	Galphai-RA
chr2R	6993779	6993800	2	-	5'UTR	luna-RC
chr3R	7035027	7035048	2	-	Exon/CD	SdhC-RB
chr3R	7036647	7036668	2	+	3'UTR	Tctp-RA
chr3R	7041208	7041229	3	-	3'UTR	RpS25-RA
chr3R	7041634	7041655	2	-	Exon/CD	RpS25-RA
chr3L	7079481	7079502	2	-	Exon/CD	Cpr65Ea-RA
chrX	7127247	7127268	3	+	Exon/CD	CG9650-RH
chrX	7231488	7231509	2	+	5'UTR	CBP-RC
chrX	7231496	7231517	4	+	5'UTR	CBP-RC
chrX	7231511	7231532	2	+	5'UTR	CBP-RC
chrX	7231534	7231555	3	+	5'UTR	CBP-RC
chr3L	7233377	7233398	2	-	3'UTR	RpL18-RC
chr3L	7233550	7233571	2	-	Exon/CD	RpL18-RC
chr3L	7234016	7234037	2	-	Exon/CD	RpL18-RC
chr3R	7234683	7234704	2	-	3'UTR	mgr-RA
chrX	7235416	7235437	2	+	Exon/CD	CBP-RB
chr3L	7363097	7363118	2	+	5'UTR	akirin-RD
chr3L	7363151	7363172	2	+	5'UTR	akirin-RD
chr3R	7386252	7386273	2	-	Exon/CD	sea-RC
chr2L	7403175	7403196	2	+	5'UTR	CG5171-RE
chr2L	7408449	7408470	3	+	3'UTR	CG5177-RA
chrX	7503257	7503278	2	+	5'UTR	ct-RA
chr3R	7579572	7579593	2	-	Exon/CD	Lk6-RA
chr3R	7579618	7579639	2	-	Exon/CD	Lk6-RA
chr3R	7580726	7580747	2	-	Exon/CD	Lk6-RA
chrX	7581124	7581145	2	-	Exon/CD	CHES-1-like-RC
chr2R	7599949	7599970	2	+	5'UTR	pyr-RB
chr3R	7603381	7603402	3	-	Exon/CD	l(3)neo38-RK
chr3R	7603427	7603448	3	-	5'UTR	l(3)neo38-RK
chr3R	7603581	7603602	2	-	5'UTR	l(3)neo38-RC
chr3R	7603657	7603678	3	-	5'UTR	l(3)neo38-RC
chr3R	7645728	7645749	2	+	Exon/CD	CoVa-RC
chr3R	7645833	7645854	2	+	Exon/CD	CoVa-RC
chr3R	7694722	7694743	2	-	5'UTR	CG6959-RC
chr3R	7694795	7694816	2	-	5'UTR	CG6959-RC
chr3R	7695072	7695093	2	-	5'UTR	CG6959-RC
chr2R	7778202	7778223	3	-	Exon/CD	ERp60-RA
chr2R	7781111	7781132	3	+	Exon/CD	Ef1alpha48D-RD
chr2R	7781554	7781575	2	+	Exon/CD	Ef1alpha48D-RD
chr2R	7781748	7781769	10	+	Exon/CD	Ef1alpha48D-RD
chr2R	7781895	7781916	2	+	Exon/CD	Ef1alpha48D-RD
chr2R	7782133	7782154	4	+	Exon/CD	Ef1alpha48D-RD
chr2R	7782169	7782190	2	+	Exon/CD	Ef1alpha48D-RD
chr2R	7782760	7782781	3	+	3'UTR	Ef1alpha48D-RD
chrX	7795274	7795295	3	-	Exon/CD	CR33222-RC
chr3L	7809279	7809300	2	-	3'UTR	Pdp1-RK
chr2L	7810425	7810446	2	-	5'UTR	cdc14-RD
chr2L	7826071	7826092	2	-	Exon/CD	Rack1-RC
chr2L	7826158	7826179	2	-	Exon/CD	Rack1-RC
chr2L	7826293	7826314	2	-	Exon/CD	Rack1-RC
chr2L	7826323	7826344	2	-	Exon/CD	Rack1-RC
chr2R	7827393	7827414	4	+	5'UTR	CG13188-RA
chr2L	7831538	7831559	2	+	Exon/CD	mts-RC
chr3L	7846617	7846638	2	-	5'UTR	Pdp1-RB
chr3L	7846723	7846744	2	-	5'UTR	Pdp1-RB
chr3L	7846967	7846988	4	-	5'UTR	Pdp1-RB
chr3L	7847196	7847217	2	-	5'UTR	Pdp1-RB
chr3L	7862227	7862248	2	+	5'UTR	CG32365-RB
chrX	7863892	7863913	2	+	5'UTR	sn-RB
chrX	7864160	7864181	2	+	5'UTR	sn-RB
chrX	7864224	7864245	5	+	5'UTR	sn-RB
chr2R	7906768	7906789	2	-	5'UTR	otk-RA
chr2R	7912524	7912545	2	-	5'UTR	CG8964-RA
chr3R	7953603	7953624	2	-	5'UTR	CG4702-RC
chr3R	7953823	7953844	8	-	5'UTR	CG4702-RC
chr2L	8041888	8041909	2	-	3'UTR	RpL36A-RB
chr2L	8041903	8041924	2	-	3'UTR	RpL36A-RB
chr2R	8054122	8054143	2	-	3'UTR	Oda-RB
chr2R	8056343	8056364	2	+	5'UTR	SmD3-RA
chr3L	8057153	8057174	2	+	5'UTR	Ect4-RI
chr3L	8072531	8072552	2	+	5'UTR	Ect4-RG
chr2R	8087057	8087078	2	-	Exon/CD	RpS11-RC
chr2L	8089543	8089564	2	+	5'UTR	Bsg-RI
chr2L	8107271	8107292	4	+	Exon/CD	Bsg-RI
chr2L	8108628	8108649	2	+	3'UTR	Bsg-RI
chr2R	8147656	8147677	3	+	5'UTR	Cam-RE
chr2R	8161505	8161526	2	+	3'UTR	Cam-RD
chr2L	8163303	8163324	2	+	5'UTR	Piezo-RI
chr3R	8185823	8185844	3	+	5'UTR	CG4115-RA
chr3R	8188519	8188540	3	+	Exon/CD	CG4115-RA
chr2L	8225177	8225198	2	-	Exon/CD	Pvr-RI
chr2R	8262862	8262883	2	+	5'UTR	CG13159-RA
chr3L	8292421	8292442	2	-	5'UTR	CG7197-RA
chr3L	8301857	8301878	2	-	5'UTR	BI-1-RA
chr3L	8305707	8305728	2	-	Exon/CD	CG7185-RA
chr3L	8308331	8308352	4	-	5'UTR	CG7185-RA
chrX	8331221	8331242	4	+	5'UTR	CG1440-RA
chrX	8331255	8331276	3	+	5'UTR	CG1440-RA
chr2L	8363727	8363748	2	-	3'UTR	RpS13-RC
chr2L	8363743	8363764	2	-	3'UTR	RpS13-RC
chr2L	8363832	8363853	2	-	Exon/CD	RpS13-RC
chr2L	8364065	8364086	2	-	Exon/CD	RpS13-RC
chr2L	8364241	8364262	3	-	Exon/CD	RpS13-RC
chr2L	8364560	8364581	5	-	5'UTR	RpS13-RC
chr2L	8364565	8364586	3	-	5'UTR	RpS13-RC
chr2L	8367219	8367240	2	+	Exon/CD	Pp2A-29B-RB
chr3L	8431756	8431777	2	-	5'UTR	Unr-RE
chr3L	8432772	8432793	2	-	5'UTR	Unr-RB
chr3L	8443195	8443216	2	+	5'UTR	Gug-RD
chr3L	8443209	8443230	2	+	5'UTR	Gug-RD
chr3L	8456487	8456508	2	+	Exon/CD	Gug-RC
chr3R	8473847	8473868	2	+	5'UTR	Dtg-RA
chr2R	8547496	8547517	2	-	3'UTR	nemy-RL
chr3L	8551162	8551183	4	+	5'UTR	rhea-RE
chr2R	8647488	8647509	2	-	Exon/CD	Nacalpha-RD
chr2R	8647757	8647778	2	-	Exon/CD	Nacalpha-RD
chr2L	8674865	8674886	5	+	Exon/CD	Glt-RD
chr3L	8726457	8726478	2	-	3'UTR	Prm-RC
chr3L	8726680	8726701	3	-	3'UTR	Prm-RC
chr3L	8727702	8727723	3	-	Exon/CD	Prm-RC
chr2L	8735441	8735462	2	-	5'UTR	raw-RE
chr3L	8738255	8738276	2	-	5'UTR	Prm-RA
chr2R	8758458	8758479	4	+	3'UTR	bic-RA
chr2R	8758468	8758489	2	+	3'UTR	bic-RA
chr2R	8758529	8758550	2	+	3'UTR	bic-RA
chrX	8768096	8768117	3	-	Exon/CD	Moe-RK
chr2R	8769926	8769947	3	+	Exon/CD	Aats-asp-RC
chr3R	8811867	8811888	2	+	5'UTR	CG31342-RC
chr3L	8820854	8820875	3	+	5'UTR	dally-RA
chr2L	8826069	8826090	4	+	5'UTR	SoxN-RB
chr3R	8846940	8846961	2	+	Exon/CD	CtBP-RD
chr3L	8966553	8966574	4	-	Exon/CD	pix-RB
chrX	8984628	8984649	2	+	Exon/CD	CG7033-RA
chr3L	8988476	8988497	2	-	Exon/CD	smg-RE
chr3L	9042407	9042428	2	-	Exon/CD	Argk-RH
chr3L	9042707	9042728	2	-	Exon/CD	Argk-RH
chr3L	9043308	9043329	2	-	Exon/CD	Argk-RH
chr3L	9043328	9043349	2	-	Exon/CD	Argk-RH
chrX	9047699	9047720	2	-	3'UTR	His3.3B-RE
chrX	9047922	9047943	4	-	3'UTR	His3.3B-RE
chr2R	9134689	9134710	2	+	Exon/CD	Mp20-RA
chr3L	9201335	9201356	3	-	5'UTR	Slc45-1-RB
chrX	9230963	9230984	2	-	Exon/CD	CG34449-RA
chr3R	9253154	9253175	2	+	Exon/CD	Act87E-RB
chr3L	9393695	9393716	2	-	Exon/CD	eIF-4E-RF
chr3L	9422020	9422041	4	-	Exon/CD	RpS17-RB
chr3L	9422110	9422131	2	-	Exon/CD	RpS17-RB
chrX	9448781	9448802	4	+	Exon/CD	RpS28b-RB
chrX	9449037	9449058	2	+	3'UTR	RpS28b-RB
chrX	9449134	9449155	4	+	3'UTR	RpS28b-RB
chrX	9449208	9449229	22	+	3'UTR	RpS28b-RB
chr3L	9453857	9453878	2	-	5'UTR	CG3434-RA
chr3R	9474866	9474887	2	+	Exon/CD	rin-RF
chr2R	9479217	9479238	2	-	5'UTR	CG6191-RB
chr2R	9479347	9479368	2	-	5'UTR	CG6191-RB
chr2L	9492722	9492743	2	-	Exon/CD	Gdi-RB
chr3L	9503043	9503064	2	-	3'UTR	RpS9-RE
chr3L	9503124	9503145	3	-	Exon/CD	RpS9-RE
chr3R	9509790	9509811	2	+	5'UTR	flfl-RB
chr2R	9510990	9511011	2	+	5'UTR	fas-RB
chr2R	9511008	9511029	2	+	5'UTR	fas-RB
chr3L	9614761	9614782	2	+	Exon/CD	LanB2-RB
chr3L	9616321	9616342	2	+	Exon/CD	LanB2-RB
chr2L	9616914	9616935	2	+	5'UTR	GlcAT-S-RB
chr3R	9638943	9638964	5	+	5'UTR	tal-AA-RA
chr3R	9638948	9638969	3	+	5'UTR	tal-AA-RA
chr3R	9638957	9638978	2	+	5'UTR	tal-AA-RA
chr3R	9639084	9639105	2	+	5'UTR	tal-AA-RA
chr3R	9639088	9639109	2	+	5'UTR	tal-AA-RA
chr3R	9640304	9640325	2	+	3'UTR	tal-AA-RA
chr2R	9733496	9733517	3	-	5'UTR	Syngr-RA
chr2R	9768332	9768353	2	-	Exon/CD	shot-RAB
chr3R	9794739	9794760	2	-	3'UTR	rdx-RF
chr3R	9808952	9808973	2	-	5'UTR	rdx-RE
chr3L	9813400	9813421	3	+	5'UTR	CG43897-RB
chrX	9823027	9823048	2	-	Exon/CD	Idgf4-RC
chrX	9864706	9864727	2	-	5'UTR	CG43386-RB
chr3R	9883709	9883730	2	+	5'UTR	foxo-RG
chr2L	9896364	9896385	2	-	Exon/CD	RpS2-RA
chr2L	9896502	9896523	3	-	Exon/CD	RpS2-RA
chr2L	9896806	9896827	2	-	Exon/CD	RpS2-RA
chrX	9924919	9924940	3	+	Exon/CD	Cht6-RJ
chrX	9936105	9936126	2	+	Exon/CD	Cht6-RJ
chr2L	9967691	9967712	2	+	Exon/CD	RpL13-RC
chr2L	9967818	9967839	2	+	Exon/CD	RpL13-RC
chr2L	9968440	9968461	2	+	3'UTR	RpL13-RC
chr2R	9979707	9979728	2	-	5'UTR	Prosap-RD
chr2R	10027696	10027717	2	-	5'UTR	Prosap-RD
chr2R	10028181	10028202	2	-	5'UTR	Prosap-RD
chr2R	10038603	10038624	2	-	Exon/CD	Rcd1-RH
chr2R	10050975	10050996	3	-	Exon/CD	Tango7-RB
chr2R	10051508	10051529	3	-	Exon/CD	Tango7-RB
chr2R	10059863	10059884	2	+	Exon/CD	CG8331-RC
chr2R	10102900	10102921	2	-	3'UTR	RpS23-RA
chr2R	10103531	10103552	2	-	Exon/CD	RpS23-RA
chr3R	10112140	10112161	2	-	5'UTR	trx-RD
chr3R	10153374	10153395	2	+	3'UTR	CG3321-RA
chr2L	10201690	10201711	2	+	Exon/CD	RpL7-RA
chr2L	10201813	10201834	3	+	Exon/CD	RpL7-RA
chr2L	10201942	10201963	4	+	Exon/CD	RpL7-RA
chr2L	10202101	10202122	2	+	3'UTR	RpL7-RA
chr2R	10216177	10216198	2	+	Exon/CD	Shroom-RD
chrX	10218278	10218299	2	-	5'UTR	alpha-Man-I-RJ
chr2L	10262566	10262587	2	-	3'UTR	Rsf1-RB
chrX	10362743	10362764	3	-	Exon/CD	nocte-RD
chr2L	10365827	10365848	2	+	Exon/CD	lft-RB
chr2L	10366202	10366223	2	+	3'UTR	lft-RB
chr2L	10388377	10388398	2	+	5'UTR	da-RB
chr2L	10390722	10390743	2	+	Exon/CD	da-RB
chr2L	10392111	10392132	2	+	Exon/CD	da-RB
chr2L	10394178	10394199	2	-	Exon/CD	Mdh1-RB
chr2L	10400330	10400351	2	+	Exon/CD	Cnot4-RG
chr3R	10403037	10403058	2	+	5'UTR	stumps-RC
chr2L	10409174	10409195	3	+	Exon/CD	Ip259-RB
chr2L	10409229	10409250	2	+	Exon/CD	Ip259-RB
chr2L	10409303	10409324	3	+	Exon/CD	Ip259-RB
chr2L	10427669	10427690	2	+	Exon/CD	KdelR-RA
chr3R	10475028	10475049	2	-	5'UTR	l(3)L1231-RD
chr3L	10511169	10511190	7	+	5'UTR	A2bp1-RE
chr2L	10544994	10545015	2	+	5'UTR	Trim9-RA
chr2L	10545214	10545235	2	+	5'UTR	Trim9-RA
chrX	10609036	10609057	2	-	Exon/CD	CG32676-RB
chrX	10638528	10638549	5	-	5'UTR	CG32676-RB
chr2R	10655796	10655817	2	-	5'UTR	Spred-RC
chr3L	10658292	10658313	4	+	5'UTR	simj-RA
chrX	10659300	10659321	4	-	3'UTR	Atg8a-RC
chr3L	10680923	10680944	2	+	Exon/CD	simj-RA
chrX	10684793	10684814	2	-	3'UTR	Imp-RH
chrX	10686541	10686562	2	-	3'UTR	Imp-RH
chrX	10707860	10707881	2	-	5'UTR	Imp-RG
chr3R	10717844	10717865	2	+	Exon/CD	CG3731-RB
chr2L	10847734	10847755	2	-	3'UTR	porin-RD
chr2L	10847744	10847765	2	-	3'UTR	porin-RD
chr3L	10851227	10851248	2	+	5'UTR	tna-RA
chr3L	10851301	10851322	2	+	5'UTR	tna-RA
chr3L	10851385	10851406	5	+	5'UTR	tna-RA
chr3L	10851576	10851597	4	+	5'UTR	tna-RD
chr3L	10851620	10851641	3	+	5'UTR	tna-RD
chr3L	10888556	10888577	2	-	3'UTR	Aps-RA
chr2R	10899066	10899087	2	+	5'UTR	hbs-RA
chr2R	10899204	10899225	2	+	5'UTR	hbs-RA
chr2L	10965301	10965322	3	-	3'UTR	CG33129-RC
chr2L	10965345	10965366	2	-	3'UTR	CG33129-RC
chr3L	10966014	10966035	2	+	Exon/CD	CG14147-RA
chr2L	10966162	10966183	2	-	Exon/CD	CG33129-RC
chr2L	10975809	10975830	3	-	3'UTR	l(2)06225-RD
chr2L	11002875	11002896	24	-	3'UTR	RpL9-RC
chr2L	11002921	11002942	2	-	Exon/CD	RpL9-RC
chr2L	11002968	11002989	2	-	Exon/CD	RpL9-RC
chr2L	11003109	11003130	2	-	Exon/CD	RpL9-RC
chr2L	11003151	11003172	2	-	Exon/CD	RpL9-RC
chr2L	11003510	11003531	2	-	Exon/CD	RpL9-RC
chrX	11004719	11004740	2	+	Exon/CD	Hsp60-RB
chrX	11005112	11005133	2	+	Exon/CD	Hsp60-RB
chr3R	11029429	11029450	2	-	Exon/CD	Spn88Ea-RA
chr3R	11070180	11070201	2	+	Exon/CD	Hsc70-4-RF
chr3R	11070543	11070564	3	+	Exon/CD	Hsc70-4-RF
chr3R	11070592	11070613	2	+	Exon/CD	Hsc70-4-RF
chr3R	11070952	11070973	2	+	Exon/CD	Hsc70-4-RF
chr3R	11071399	11071420	2	+	Exon/CD	Hsc70-4-RF
chr3R	11071795	11071816	2	+	Exon/CD	Hsc70-4-RF
chr3R	11083920	11083941	2	-	3'UTR	eIF-2gamma-RD
chr3R	11117044	11117065	3	+	5'UTR	Tm1-RR
chr3R	11138283	11138304	2	+	Exon/CD	Tm2-RG
chr3R	11140440	11140461	2	+	3'UTR	Tm2-RG
chr3R	11164349	11164370	2	-	Exon/CD	CG6218-RA
chr3L	11191304	11191325	2	-	3'UTR	Plod-RA
chr3R	11240555	11240576	2	+	Exon/CD	Atx2-RD
chr3L	11245488	11245509	2	+	5'UTR	scyl-RA
chr3L	11245502	11245523	3	+	5'UTR	scyl-RA
chr3R	11247092	11247113	2	-	3'UTR	CG6118-RB
chr3R	11249947	11249968	3	-	Exon/CD	CG6118-RB
chr3R	11260099	11260120	2	-	5'UTR	CG6118-RD
chr3R	11260181	11260202	3	-	5'UTR	CG6118-RD
chr3R	11260255	11260276	3	-	5'UTR	CG6118-RD
chr3L	11342619	11342640	2	-	Exon/CD	CR45251-RA
chr2R	11437360	11437381	2	-	5'UTR	CG8192-RA
chr3L	11481371	11481392	2	+	5'UTR	chrb-RD
chrX	11517974	11517995	2	+	5'UTR	Ptp10D-RB
chr3R	11521124	11521145	3	+	Exon/CD	CG5399-RB
chr2R	11525387	11525408	2	+	3'UTR	CG42524-RC
chr2R	11563129	11563150	2	-	5'UTR	fus-RG
chr2R	11563319	11563340	7	-	5'UTR	fus-RG
chr2R	11563362	11563383	2	-	5'UTR	fus-RG
chrX	11588468	11588489	2	+	3'UTR	bif-RD
chr3L	11604457	11604478	2	-	Exon/CD	Muc68Ca-RA
chrX	11604901	11604922	2	-	3'UTR	Amun-RA
chrX	11698426	11698447	4	-	Exon/CD	Hsc70-3-RE
chr3L	11700573	11700594	2	-	5'UTR	CG11658-RC
chrX	11700939	11700960	4	-	5'UTR	Hsc70-3-RB
chr3L	11704210	11704231	2	-	Exon/CD	crim-RA
chr3L	11704373	11704394	2	-	5'UTR	crim-RA
chrX	11711606	11711627	2	+	5'UTR	rudhira-RB
chrX	11737528	11737549	3	-	Exon/CD	CG15740-RB
chrX	11739748	11739769	2	-	Exon/CD	CG15740-RB
chrX	11756306	11756327	3	+	Exon/CD	ATP7-RB
chr3R	11761853	11761874	2	+	Exon/CD	Sap47-RB
chrX	11782174	11782195	2	+	3'UTR	SelG-RA
chr3R	11925114	11925135	2	+	5'UTR	Akt1-RC
chr2R	11990349	11990370	3	+	5'UTR	Rho1-RB
chr2R	11993917	11993938	2	+	3'UTR	Rho1-RD
chr3R	12068950	12068971	2	+	5'UTR	tara-RB
chr2R	12085223	12085244	3	+	5'UTR	CG44243-RB
chr3R	12099911	12099932	2	+	5'UTR	gish-RB
chr3L	12115218	12115239	2	-	3'UTR	yps-RB
chrX	12123735	12123756	2	+	5'UTR	Ten-a-RN
chrX	12124251	12124272	3	+	Exon/CD	Ten-a-RD
chr3R	12166379	12166400	2	-	Exon/CD	SF2-RB
chr3R	12176347	12176368	2	+	3'UTR	Manf-RA
chr3R	12176483	12176504	2	+	3'UTR	Manf-RA
chr3R	12339034	12339055	2	+	5'UTR	CG42342-RH
chr2R	12457780	12457801	2	-	Exon/CD	RpS15-RA
chr2R	12473672	12473693	2	+	5'UTR	RpLP2-RA
chr2R	12473703	12473724	2	+	5'UTR	RpLP2-RA
chr2R	12473710	12473731	2	+	5'UTR	RpLP2-RA
chr2R	12474034	12474055	2	+	Exon/CD	RpLP2-RA
chr2R	12474081	12474102	2	+	3'UTR	RpLP2-RA
chr2R	12474089	12474110	2	+	3'UTR	RpLP2-RA
chr2R	12474135	12474156	2	+	3'UTR	RpLP2-RA
chrX	12476320	12476341	2	-	Exon/CD	CG11138-RE
chr3L	12498345	12498366	2	+	3'UTR	vih-RA
chrX	12547994	12548015	2	+	5'UTR	CkIalpha-RD
chr3R	12559169	12559190	2	-	Exon/CD	Ubx-RF
chr3R	12559620	12559641	2	-	5'UTR	Ubx-RF
chr2R	12580549	12580570	2	+	Exon/CD	CG5210-RA
chrX	12586625	12586646	2	-	Exon/CD	Smr-RG
chr3R	12655210	12655231	2	-	5'UTR	abd-A-RD
chr3R	12655348	12655369	2	-	5'UTR	abd-A-RD
chr2R	12683819	12683840	2	-	5'UTR	CG15615-RB
chr3L	12687233	12687254	3	+	5'UTR	mirr-RC
chrX	12802550	12802571	2	-	Exon/CD	Brms1-RA
chr2R	12883325	12883346	2	+	3'UTR	Cbp53E-RA
chr2R	12916253	12916274	2	+	5'UTR	RhoGEF2-RF
chr2L	12976506	12976527	3	+	Exon/CD	Vha68-2-RE
chr2L	12976553	12976574	2	+	Exon/CD	Vha68-2-RE
chr3L	13036595	13036616	2	+	Exon/CD	snoRNA
chr2L	13059724	13059745	2	-	5'UTR	CG9932-RC
chr3L	13107624	13107645	2	+	5'UTR	trn-RB
chr2R	13153268	13153289	3	+	5'UTR	mbl-RB
chr2L	13185273	13185294	2	-	3'UTR	CG16974-RB
chr3L	13222087	13222108	2	+	5'UTR	caps-RB
chr3L	13222202	13222223	2	+	5'UTR	caps-RB
chrX	13229891	13229912	2	-	3'UTR	RpS15Aa-RD
chr2R	13282376	13282397	2	+	5'UTR	Sip1-RA
chr2R	13296241	13296262	3	-	Exon/CD	CG30101-RA
chr2R	13297660	13297681	2	-	5'UTR	CG30101-RA
chr3L	13349683	13349704	2	+	5'UTR	Nplp2-RA
chr3L	13373506	13373527	4	-	3'UTR	CG14107-RA
chr3L	13378540	13378561	2	+	Exon/CD	CG14110-RA
chr3L	13378628	13378649	3	+	Exon/CD	CG14110-RA
chr2L	13394351	13394372	2	-	3'UTR	RpL24-RB
chr2R	13434019	13434040	2	-	Exon/CD	RpL18A-RA
chr2R	13480798	13480819	2	+	5'UTR	lack-RB
chrX	13518942	13518963	2	+	5'UTR	NFAT-RA
chr2L	13551138	13551159	2	+	5'UTR	kuz-RB
chr2L	13551235	13551256	3	+	5'UTR	kuz-RB
chr2L	13551560	13551581	2	+	5'UTR	kuz-RB
chr2R	13556220	13556241	2	+	Exon/CD	eIF3-S8-RA
chr2R	13563727	13563748	2	-	Exon/CD	Sema-1b-RB
chr2R	13603434	13603455	2	-	5'UTR	CG6424-RB
chrX	13634962	13634983	4	+	3'UTR	CG11151-RB
chrX	13634967	13634988	2	+	3'UTR	CG11151-RB
chr3R	13639282	13639303	3	+	5'UTR	tinc-RE
chr2L	13642087	13642108	2	-	5'UTR	ics-RC
chrX	13677960	13677981	2	+	5'UTR	inaE-RA
chrX	13678024	13678045	2	+	5'UTR	inaE-RA
chr2R	13680716	13680737	2	+	5'UTR	Dhit-RC
chr2R	13690210	13690231	2	+	5'UTR	grh-RJ
chr2L	13736198	13736219	2	+	Exon/CD	CG31813-RB
chr2L	13736316	13736337	2	+	Exon/CD	CG31813-RB
chr2L	13736328	13736349	3	+	Exon/CD	CG31813-RB
chr2L	13736392	13736413	2	+	Exon/CD	CG31813-RB
chr2L	13736401	13736422	3	+	Exon/CD	CG31813-RB
chr3R	13769955	13769976	2	+	5'UTR	cpo-RN
chr2L	13771219	13771240	2	+	5'UTR	TM9SF4-RA
chr3R	13772958	13772979	3	+	5'UTR	cpo-RN
chr3R	13773025	13773046	2	+	5'UTR	cpo-RN
chr2L	13879162	13879183	2	+	5'UTR	CenG1A-RA
chr2R	13990525	13990546	2	-	Exon/CD	CG5756-RC
chr3R	14025005	14025026	3	-	5'UTR	Ssdp-RD
chr2L	14041939	14041960	2	+	5'UTR	nAChRalpha5-RD
chr3R	14073417	14073438	2	+	Exon/CD	14-3-3epsilon-RA
chr3R	14073572	14073593	2	+	Exon/CD	14-3-3epsilon-RA
chr2R	14121155	14121176	2	+	5'UTR	fj-RA
chr3L	14123895	14123916	2	-	5'UTR	Sox21b-RB
chr2L	14165199	14165220	2	-	Exon/CD	CG43333-RA
chr2L	14180337	14180358	3	-	5'UTR	CG43333-RA
chr3L	14184440	14184461	2	+	5'UTR	nuf-RC
chr2L	14233999	14234020	3	-	5'UTR	Dyrk2-RE
chr3L	14267773	14267794	3	+	5'UTR	fz-RC
chr3L	14268268	14268289	2	+	Exon/CD	fz-RC
chr2R	14307291	14307312	3	+	3'UTR	Dp1-RG
chrX	14366842	14366863	2	-	Exon/CD	CG9411-RA
chrX	14367375	14367396	2	-	Exon/CD	CG9411-RA
chrX	14369080	14369101	2	-	Exon/CD	CG9411-RA
chr2R	14424394	14424415	2	+	3'UTR	CG45087-RA
chr2R	14424451	14424472	2	+	3'UTR	CG45087-RA
chr2R	14426204	14426225	3	+	3'UTR	CG45087-RA
chr3L	14531153	14531174	2	+	Exon/CD	Mpcp-RB
chr3L	14533045	14533066	2	+	3'UTR	Mpcp-RB
chr3L	14533437	14533458	2	+	3'UTR	Mpcp-RB
chr3L	14543709	14543730	2	-	5'UTR	CG9238-RC
chr3L	14615974	14615995	2	+	5'UTR	CG9628-RC
chr3L	14615988	14616009	3	+	5'UTR	CG9628-RC
[truncated: 434 more rows]
