# Supplementary material for: The m6A pathway facilitates sex determination in Drosophila
Source: Nat Commun. 2017 Jul 4;8:15737. doi: 10.1038/ncomms15737 (PMC5500889; doi:10.1038/ncomms15737)
Supplement: Supplementary Data 5 — GO analysis of genes with miCLIP enrichment and CIMS sites. [file ncomms15737-s6.xlsx]

## Sheet: timepoint1
name	symbol	micLIP_time1	mRNA_time1	cims	log2 FC	Fold change
frizzled_3	fz3	5.70337	2.14236	1	3.56101	11.8024
Acireductone_dioxygenase_1	Adi1	8.09371	5.1378	1	2.95591	7.75919
CG9849_gene_product_from_transcript_CG9849-RA	CG9849	7.52073	4.75613	1	2.7646	6.79559
nanos	nos	9.09604	6.3513	1	2.74474	6.70269
CG18081_gene_product_from_transcript_CG18081-RB	CG18081	8.821	6.32185	2	2.49915	5.65354
retina_aberrant_in_pattern	rap	6.9929	4.68354	2	2.30936	4.95662
CG6179_gene_product_from_transcript_CG6179-RA	CG6179	7.02093	4.71755	1	2.30338	4.93613
CG4570_gene_product_from_transcript_CG4570-RA	CG4570	9.15063	6.86649	2	2.28414	4.87074
CG3566_gene_product_from_transcript_CG3566-RB	CG3566	5.74308	3.48258	1	2.2605	4.79158
CG11246_gene_product_from_transcript_CG11246-RA	Rpb8	7.2749	5.02738	1	2.24752	4.74865
minibrain	mnb	6.8541	4.70186	2	2.15224	4.44519
mitochondrial_ribosomal_protein_S25	mRpS25	7.03581	4.91779	1	2.11802	4.34098
ribbon	rib	3.93135	1.90836	1	2.023	4.06427
Splicing_factor_1	SF1	6.57612	4.58101	3	1.99511	3.98646
CG2530_gene_product_from_transcript_CG2530-RC	corto	5.8265	3.87671	1	1.94979	3.8632
Ribosomal_protein_S5b	RpS5b	10.1243	8.20625	4	1.91807	3.77918
Small_ribonucleoprotein_particle_protein_SmD3	SmD3	8.38542	6.47972	1	1.9057	3.74691
CG30498_gene_product_from_transcript_CG30498-RA	boca	7.3028	5.4163	1	1.8865	3.69737
CG31550_gene_product_from_transcript_CG31550-RE	CG31550	5.59232	3.71792	1	1.8744	3.66649
CG5446_gene_product_from_transcript_CG5446-RC	CG5446	7.90591	6.07368	1	1.83222	3.56085
Ubiquitin_conjugating_enzyme_E2M	UbcE2M	7.41985	5.62142	1	1.79843	3.47841
Ribosomal_protein_LP2	RpLP2	11.3678	9.60775	2	1.76004	3.38708
CG11184_gene_product_from_transcript_CG11184-RB	Upf3	5.66862	3.91606	1	1.75257	3.36958
Misexpression_suppressor_of_KSR_2	MESK2	5.32595	3.57509	1	1.75086	3.3656
nuclear_fallout	nuf	6.55403	4.81632	2	1.73772	3.33507
CG2182_gene_product_from_transcript_CG2182-RA	CG2182	7.339	5.6021	2	1.7369	3.33319
CG6420_gene_product_from_transcript_CG6420-RB	CG6420	6.28742	4.56471	1	1.72272	3.30057
Casein_kinase_II_beta_subunit	CkIIbeta	6.66804	4.97363	1	1.69441	3.23644
Phosphoglucose_isomerase	Pgi	7.50065	5.81034	1	1.69031	3.22726
CG10874_gene_product_from_transcript_CG10874-RB	CG10874	6.57404	4.89149	1	1.68255	3.20994
stunted	sun	7.86176	6.20857	1	1.65319	3.14529
Minichromosome_maintenance_3	Mcm3	7.22838	5.58497	1	1.64341	3.12403
mitochondrial_ribosomal_protein_L12	mRpL12	8.1304	6.50314	1	1.62726	3.08925
Arginine_kinase	Argk	7.7925	6.17005	2	1.62244	3.07896
mitochondrial_ribosomal_protein_S16	mRpS16	6.63695	5.02225	1	1.61469	3.06247
CG9922_gene_product_from_transcript_CG9922-RB	CG9922	7.30745	5.736	1	1.57144	2.97202
CG11970_gene_product_from_transcript_CG11970-RB	CG11970	5.44666	3.88744	1	1.55922	2.94695
scylla	scyl	8.34654	6.79822	1	1.54832	2.92477
gamma-glutamyl_transpeptidase	Ggt-1	8.45319	6.91016	1	1.54303	2.91406
CG6379_gene_product_from_transcript_CG6379-RB	CG6379	4.82166	3.30475	2	1.51692	2.86179
Ribosomal_protein_L24	RpL24	10.4451	8.95195	2	1.49317	2.81507
Ribosomal_protein_L30	RpL30	10.4293	8.9372	1	1.49212	2.81302
bazooka	baz	5.25042	3.76584	1	1.48459	2.79837
CG10203_gene_product_from_transcript_CG10203-RB	x16	8.11485	6.63154	2	1.48331	2.79589
CG10336_gene_product_from_transcript_CG10336-RC	CG10336	6.92458	5.45224	1	1.47234	2.77472
Notch	N	5.01193	3.54237	1	1.46956	2.76937
kekkon5	kek5	4.58528	3.12042	1	1.46486	2.76037
sarcoplasmic_calcium-binding_protein	CBP	7.78098	6.32829	1	1.45269	2.73717
Protein_kinase,_cAMP-dependent,_regulatory_subunit_type_1	Pka-R1	5.84776	4.39802	1	1.44974	2.73158
Small_ribonucleoprotein_particle_protein_SmD2	SmD2	8.02276	6.57954	1	1.44322	2.71926
CG34449_gene_product_from_transcript_CG34449-RA	CG34449	5.34896	3.91889	1	1.43006	2.69459
CG9038_gene_product_from_transcript_CG9038-RC	UBL3	6.50928	5.10472	2	1.40456	2.64737
Topoisomerase_1	Top1	7.33286	5.93101	4	1.40185	2.6424
misshapen	msn	6.54387	5.15585	1	1.38802	2.6172
CG8013_gene_product_from_transcript_CG8013-RB	Su	6.33364	4.94886	1	1.38477	2.61131
CG8321_gene_product_from_transcript_CG8321-RA	CG8321	6.44564	5.07631	1	1.36932	2.58349
CG5844_gene_product_from_transcript_CG5844-RA	CG5844	6.42064	5.07003	1	1.35061	2.5502
belle	bel	7.37904	6.0306	1	1.34844	2.54637
lines	lin	6.20486	4.87981	1	1.32505	2.50541
dacapo	dap	7.35502	6.03814	2	1.31688	2.49127
CG1161_gene_product_from_transcript_CG1161-RC	CG1161	6.3273	5.01186	1	1.31544	2.48879
string	stg	8.11483	6.81579	1	1.29904	2.46065
Histone_deacetylase_6	HDAC6	5.34449	4.04721	1	1.29728	2.45765
CG9821_gene_product_from_transcript_CG9821-RC	CG9821	8.2318	6.94408	5	1.28771	2.4414
bicoid-interacting_protein_3	bin3	6.79771	5.51649	2	1.28122	2.43044
exuperantia	exu	7.92738	6.64734	1	1.28004	2.42846
hoi-polloi	hoip	8.67471	7.39699	2	1.27772	2.42456
yurt	yrt	6.06736	4.79754	1	1.26982	2.41131
fatty_acid_bindin_protein	fabp	5.97395	4.72859	4	1.24536	2.37077
ftz_transcription_factor_1	ftz-f1	5.72599	4.48537	1	1.24062	2.363
CG10777_gene_product_from_transcript_CG10777-RB	CG10777	6.31233	5.07279	1	1.23955	2.36124
Glutamate_dehydrogenase	Gdh	7.56081	6.3235	1	1.23731	2.35759
CG4884_gene_product_from_transcript_CG4884-RB	CG4884	6.02672	4.79037	1	1.23635	2.35602
Kinesin-like_protein_at_3A	Klp3A	6.14836	4.91871	1	1.22965	2.3451
PRL-1_phosphatase	PRL-1	6.64737	5.41989	2	1.22748	2.34157
Casein_kinase_Ialpha	CkIalpha	7.65852	6.43437	1	1.22415	2.33617
Ribosomal_protein_S14b	RpS14b	9.32318	8.11224	1	1.21095	2.31489
lethal_	2_tumorous_imaginal_discs	5.45829	4.2496	1	1.20869	2.31128
CG42699_gene_product_from_transcript_CG42699-RC	CG42699	3.94864	2.74283	1	1.20581	2.30667
CG2865_gene_product_from_transcript_CG2865-RB	CG2865	6.60735	5.40217	2	1.20518	2.30567
cropped	crp	6.55009	5.34756	2	1.20253	2.30144
CG11899_gene_product_from_transcript_CG11899-RA	CG11899	7.11583	5.91681	1	1.19902	2.29583
spire	spir	5.67562	4.4769	1	1.19872	2.29536
Ataxin-2	Atx2	5.67982	4.48617	1	1.19365	2.28731
CG1737_gene_product_from_transcript_CG1737-RB	CG1737	7.01373	5.83315	1	1.18059	2.26669
CG1591_gene_product_from_transcript_CG1591-RB	REG	7.95045	6.77887	2	1.17158	2.25258
pumilio	pum	5.88199	4.71807	5	1.16392	2.24066
Cytochrome_c_oxidase_subunit_5B	COX5B	7.88004	6.72026	2	1.15978	2.23423
Fimbrin	Fim	5.75413	4.59479	3	1.15934	2.23355
CG4703_gene_product_from_transcript_CG4703-RA	Arc42	6.70748	5.55482	1	1.15266	2.22324
Upstream_of_N-ras	Unr	6.27768	5.13638	3	1.14131	2.20581
CG11940_gene_product_from_transcript_CG11940-RB	pico	5.84964	4.70846	3	1.14118	2.20561
thioredoxin-2	Trx-2	8.34273	7.20676	2	1.13598	2.19767
fledgling_of_Klp38B	fok	6.2299	5.09838	1	1.13152	2.19089
Ubiquitin_specific_protease_20/33	Usp20-33	5.88787	4.75846	1	1.12941	2.18769
CG10932_gene_product_from_transcript_CG10932-RB	CG10932	6.36311	5.23569	1	1.12742	2.18467
Eukaryotic_initiation_factor_3_p66_subunit	eIF-3p66	8.13484	7.03128	1	1.10355	2.14883
CG9586_gene_product_from_transcript_CG9586-RB	CG9586	6.67043	5.57093	1	1.0995	2.1428
CG14464_gene_product_from_transcript_CG14464-RD	CG14464	7.75576	6.65885	1	1.09691	2.13896
CG11357_gene_product_from_transcript_CG11357-RD	CG11357	6.36056	5.2643	1	1.09625	2.13799
Heat_shock_protein_26	Hsp26	11.1109	10.0162	6	1.09472	2.13572
CG11486_gene_product_from_transcript_CG11486-RM	CG11486	6.2334	5.14477	1	1.08863	2.12673
Heat_shock_factor	Hsf	6.9229	5.83606	1	1.08684	2.12408
Phosphogluconate_dehydrogenase	Pgd	5.96896	4.8969	1	1.07206	2.10244
Lipid_storage_droplet-2	Lsd-2	9.1247	8.0573	2	1.0674	2.09565
CG14814_gene_product_from_transcript_CG14814-RD	CG14814	7.81165	6.7487	1	1.06295	2.0892
TGF-beta_activated_kinase_1	Tak1	5.83305	4.77434	1	1.05871	2.08307
lethal_	3_L1231	5.84242	4.78975	2	1.05268	2.07437
Ribosomal_protein_S29	RpS29	11.2696	10.2189	1	1.05069	2.07152
Adaptor_Protein_complex_1,_gamma_subunit	AP-1gamma	5.61932	4.57387	1	1.04545	2.06401
CG18190_gene_product_from_transcript_CG18190-RB	CG18190	8.16419	7.11945	1	1.04474	2.06299
Tcp1-like	T-cp1	8.11169	7.06814	2	1.04354	2.06129
C-terminal_Src_kinase	Csk	5.38379	4.34027	2	1.04352	2.06125
Rap1_GTPase	Rap1	6.94125	5.90118	1	1.04007	2.05632
CG12795_gene_product_from_transcript_CG12795-RB	CG12795	7.5529	6.51958	2	1.03332	2.04672
female_sterile_	1_homeotic	5.96241	4.93483	2	1.02758	2.03861
CG17259_gene_product_from_transcript_CG17259-RA	CG17259	6.48601	5.46155	1	1.02446	2.0342
Cyclin_T	CycT	6.60581	5.58206	1	1.02374	2.03319
Histidyl-tRNA_synthetase	Aats-his	6.47736	5.45378	1	1.02358	2.03295
CG3779_gene_product_from_transcript_CG3779-RB	numb	5.64333	4.62573	2	1.0176	2.02455
bangles_and_beads	bnb	6.7043	5.68837	2	1.01593	2.0222
wunen-2	wun2	6.46619	5.4506	1	1.0156	2.02174
nejire	nej	5.69008	4.67655	2	1.01353	2.01884
Heat_shock_protein_60	Hsp60	8.0834	7.07191	1	1.01149	2.016
CG1440_gene_product_from_transcript_CG1440-RD	CG1440	7.52786	6.52767	1	1.0002	2.00027
CG5098_gene_product_from_transcript_CG5098-RA	CG5098	5.10125	4.10934	1	0.991909	1.98881
lethal_	3_05822	6.52354	5.5415	2	0.982035	1.97525
Vacuolar_H[+]-ATPase_SFD_subunit	VhaSFD	6.26334	5.28745	1	0.975893	1.96686
twenty-four	tyf	6.05932	5.09321	2	0.966106	1.95356
Programmed_cell_death_4_ortholog	Pdcd4	7.46744	6.50224	3	0.965206	1.95234
Ran_binding_protein_3	RanBP3	7.18666	6.22307	1	0.9636	1.95017
cabeza	caz	7.29301	6.33303	1	0.959984	1.94529
bicaudal	bic	9.67615	8.72986	3	0.946286	1.92691
center_divider	cdi	5.65298	4.70902	3	0.943968	1.92381
T-complex_Chaperonin_5	Cct5	8.15559	7.2132	1	0.942388	1.92171
Ribosomal_protein_S26	RpS26	9.97564	9.04149	6	0.934143	1.91075
Histone_H3.3B	His3.3B	9.25606	8.32589	1	0.930165	1.90549
CG13784_gene_product_from_transcript_CG13784-RD	CG13784	5.13048	4.2074	1	0.923082	1.89616
pebble	pbl	6.03916	5.12871	1	0.910449	1.87963
twins	tws	7.00545	6.10798	3	0.897472	1.8628
combgap	cg	6.3371	5.44429	2	0.892813	1.85679
CG8239_gene_product_from_transcript_CG8239-RB	CG8239	5.03647	4.14694	1	0.889535	1.85258
CG14767_gene_product_from_transcript_CG14767-RA	CG14767	6.35875	5.47564	1	0.883105	1.84434
CG17746_gene_product_from_transcript_CG17746-RB	CG17746	6.69701	5.81626	1	0.880749	1.84133
ypsilon_schachtel	yps	6.97975	6.10363	1	0.876116	1.83543
Reticulon-like1	Rtnl1	6.39335	5.51767	1	0.875679	1.83487
Activator_of_SUMO_1	Aos1	7.74903	6.87457	1	0.874468	1.83333
CG6459_gene_product_from_transcript_CG6459-RA	P32	7.17342	6.29912	1	0.874303	1.83312
failed_axon_connections	fax	7.54009	6.67044	2	0.869648	1.82722
ovarian_tumor	otu	7.51076	6.64302	2	0.86774	1.8248
Suppressor_of_deltex	Su	5.98918	5.12218	2	0.866999	1.82387
peanut	pnut	7.20521	6.33947	1	0.86574	1.82227
CG8024_gene_product_from_transcript_CG8024-RD	Rab32	5.70202	4.84022	1	0.861797	1.8173
Diphthamide_methyltransferase	Dph5	7.18872	6.33025	1	0.858476	1.81312
discs_overgrown	dco	7.92026	7.0624	3	0.857861	1.81235
Tropomyosin_1	Tm1	6.08366	5.22684	2	0.856819	1.81104
Ribosomal_protein_L31	RpL31	10.3559	9.49986	3	0.856069	1.8101
CG1640_gene_product_from_transcript_CG1640-RB	CG1640	5.64205	4.79337	1	0.848685	1.80086
unkempt	unk	4.59105	3.74425	1	0.846805	1.79851
Adult_enhancer_factor_1	Aef1	6.24251	5.40007	1	0.842433	1.79307
Ribosomal_protein_S20	RpS20	10.9028	10.0609	1	0.841964	1.79249
Aminopeptidase_P	ApepP	6.25002	5.41068	1	0.839341	1.78923
alpha-Mannosidase_class_I_a	alpha-Man-Ia	4.99021	4.15271	1	0.8375	1.78695
CG7182_gene_product_from_transcript_CG7182-RB	CG7182	7.0042	6.16685	1	0.837353	1.78677
CG8258_gene_product_from_transcript_CG8258-RA	CG8258	8.1705	7.3452	2	0.825299	1.7719
nervana_1	nrv1	7.21552	6.39038	1	0.825145	1.77171
DNA_fragmentation_factor-related_protein_2	Drep2	6.15299	5.33946	3	0.81353	1.75751
Dynein_heavy_chain_64C	Dhc64C	3.77116	2.95901	1	0.812154	1.75583
Signal_recognition_particle_protein_72	Srp72	5.28568	4.48059	1	0.805091	1.74726
CG3981_gene_product_from_transcript_CG3981-RC	Unc-76	5.17428	4.37022	1	0.804051	1.746
Molecule_interacting_with_CasL	Mical	3.26835	2.46453	1	0.803816	1.74571
SMAD_specific_E3_ubiquitin_protein_ligase	Smurf	6.17623	5.37356	2	0.802667	1.74432
CG17896_gene_product_from_transcript_CG17896-RB	CG17896	5.80317	5.00702	1	0.796154	1.73647
Histone_H2A_variant	His2Av	9.94272	9.14723	3	0.795491	1.73567
Thioredoxin-like	Txl	7.2098	6.41753	1	0.792268	1.73179
CG4700_gene_product_from_transcript_CG4700-RC	Sema-2a	6.56422	5.77773	1	0.786492	1.72488
Sec61_gamma_subunit	Sec61gamma	7.40349	6.61809	1	0.785397	1.72357
CG31694_gene_product_from_transcript_CG31694-RA	CG31694	6.91836	6.14137	1	0.776989	1.71355
Rho_GTPase_activating_protein_at_71E	RhoGAP71E	5.09203	4.31547	2	0.776558	1.71304
CG10279_gene_product_from_transcript_CG10279-RK	Rm62	7.84678	7.07089	4	0.775892	1.71225
CG4199_gene_product_from_transcript_CG4199-RG	CG4199	5.36869	4.59433	1	0.774361	1.71043
CG2446_gene_product_from_transcript_CG2446-RB	Amun	7.34226	6.56937	1	0.772896	1.7087
CG32365_gene_product_from_transcript_CG32365-RB	CG32365	5.43225	4.65995	2	0.772305	1.708
CG6966_gene_product_from_transcript_CG6966-RC	CG6966	6.38918	5.6183	1	0.770879	1.70631
retained	retn	7.07256	6.30391	2	0.768645	1.70367
Dynein_light_chain_90F	Dlc90F	7.97069	7.20734	1	0.763346	1.69742
CG8977_gene_product_from_transcript_CG8977-RB	Cctgamma	7.70865	6.94688	2	0.761769	1.69557
CG31137_gene_product_from_transcript_CG31137-RE	twin	6.97418	6.21387	1	0.760315	1.69386
CG8728_gene_product_from_transcript_CG8728-RA	CG8728	5.65451	4.9051	1	0.749406	1.6811
Origin_recognition_complex_subunit_1	Orc1	6.8177	6.06891	1	0.748792	1.68039
Dullard	Dd	5.51473	4.76963	1	0.745102	1.67609
Small_nuclear_ribonucleoprotein_G	SNRPG	7.76397	7.02314	1	0.740829	1.67114
Ribosomal_protein_S10b	RpS10b	9.92721	9.1954	4	0.731813	1.66072
CG13316_gene_product_from_transcript_CG13316-RD	Mnt	5.51758	4.7858	1	0.731778	1.66069
Regulatory_particle_non-ATPase_1	Rpn1	7.16847	6.43887	2	0.729595	1.65817
Helicase_at_25E	Hel25E	8.03521	7.30748	1	0.727733	1.65604
Ribosomal_protein_L36	RpL36	10.5066	9.78106	1	0.725571	1.65356
Adenosylhomocysteinase_at_13	Ahcy13	7.54719	6.82505	1	0.722139	1.64963
paralytic	para	-3.95809	-4.67822	1	0.720129	1.64733
Ribosomal_protein_LP0	RpLP0	9.99476	9.27629	4	0.718465	1.64543
CG2995_gene_product_from_transcript_CG2995-RB	G9a	6.34154	5.6279	1	0.713632	1.63993
ariadne_2	ari-2	5.87274	5.16343	1	0.709316	1.63503
frizzled	fz	5.05015	4.34387	2	0.706285	1.6316
CG9940_gene_product_from_transcript_CG9940-RB	CG9940	5.29757	4.59926	1	0.698306	1.6226
DNA_polymerase_alpha_73kD	DNApol-alpha73	6.15817	5.46123	1	0.696944	1.62107
Ribosomal_protein_S11	RpS11	10.2408	9.54891	2	0.69185	1.61535
dally-like	dlp	5.56079	4.87033	1	0.690453	1.61379
Dynein_light_intermediate_chain	Dlic	6.83195	6.14787	1	0.684083	1.60668
CG14442_gene_product_from_transcript_CG14442-RA	CG14442	6.13488	5.4508	1	0.684082	1.60668
CG1886_gene_product_from_transcript_CG1886-RC	ATP7	4.78833	4.10839	1	0.67994	1.60207
Ubiquitin_conjugating_enzyme_2	Ubc2	6.92023	6.24682	1	0.673407	1.59483
Glycogen_phosphorylase	GlyP	7.39554	6.72759	1	0.667957	1.58882
CG11873_gene_product_from_transcript_CG11873-RB	CG11873	4.13147	3.46569	1	0.665775	1.58642
CG1416_gene_product_from_transcript_CG1416-RA	CG1416	7.30281	6.64569	1	0.657125	1.57694
SREBP_cleavage_activating_protein	SCAP	4.68754	4.04779	1	0.639743	1.55805
Vacuolar_H[+]_ATPase_16kD_subunit_1	Vha16-1	8.25986	7.62301	2	0.636847	1.55493
vacuolar_peduncle	vap	5.07143	4.44088	1	0.630552	1.54816
CG30377_gene_product_from_transcript_CG30377-RB	CG30377	5.09625	4.47009	2	0.626169	1.54346
Sirtuin_1	Sirt1	6.61254	5.9893	1	0.623247	1.54034
CG6770_gene_product_from_transcript_CG6770-RA	CG6770	9.93935	9.31699	4	0.622359	1.53939
Nucleosome_assembly_protein_1	Nap1	8.96709	8.34783	1	0.619259	1.53609
abnormal_wing_discs	awd	10.8141	10.1968	1	0.617274	1.53397
CG33129_gene_product_from_transcript_CG33129-RF	CG33129	7.17662	6.56061	2	0.616005	1.53263
Ribosomal_protein_S9	RpS9	10.1436	9.53229	4	0.611286	1.52762
yolkless	yl	7.91669	7.30806	2	0.608628	1.52481
A_kinase_anchor_protein_200	Akap200	7.87031	7.2654	3	0.604912	1.52089
sluggish_A	slgA	5.31919	4.71437	1	0.604823	1.52079
CG3576_gene_product_from_transcript_CG3576-RA	schlank	5.97492	5.37122	1	0.603701	1.51961
CG5174_gene_product_from_transcript_CG5174-RM	CG5174	5.79547	5.19464	1	0.60083	1.51659
Ribosomal_protein_L7	RpL7	10.4992	9.89927	3	0.599937	1.51565
split_ends	spen	3.92858	3.33346	1	0.595111	1.51059
CG11284_gene_product_from_transcript_CG11284-RE	CG11284	6.28989	5.70055	1	0.589337	1.50456
CG6122_gene_product_from_transcript_CG6122-RA	piwi	6.27938	5.69052	1	0.588868	1.50407
Retinoblastoma-family_protein	Rbf	6.47122	5.8847	1	0.586529	1.50163

## Sheet: timepoint1_GO_>2fold
Gene Ontology term	Cluster frequency	Genome frequency	Corrected	FDR	FALSE	Genes annotated to the term
			P-value		Positives
protein binding	34 of 125 genes, 27.2%	1849 of 16085 genes, 11.5%	0.00012	0	0	numb, nos, CG11486, Hsp26, spir, CycT, nej, T-cp1, Hsf, N, rap, corto, Fim, fz3, baz, CG18190, Lsd-2, Klp3A, x16, Gdh, Unr, exu, Hsp60, bin3, crp, nuf, ftz-f1, sun, Atx2, CkIalpha, yrt, pico, Tak1, Rap1
binding	63 of 125 genes, 50.4%	5174 of 16085 genes, 32.2%	0.00188	0	0	numb, nos, CG11486, Arc42, Mcm3, Hsp26, spir, HDAC6, CG6179, Top1, Upf3, CycT, mnb, SF1, CBP, CG6379, bel, nej, T-cp1, Hsf, fabp, N, CG31550, rap, corto, Fim, fz3, baz, Csk, mRpL12, CG18190, hoip, Lsd-2, Klp3A, Gdh, x16, msn, CG12795, CG4884, Unr, CG4570, exu, Hsp60, bin3, RpS5b, crp, pum, nuf, eIF-3p66, ftz-f1, sun, rib, Atx2, CkIalpha, SmD3, yrt, Aats-his, CG17259, pico, SmD2, CG10777, Rap1, Ta…
heterocyclic compound binding	40 of 125 genes, 32.0%	2838 of 16085 genes, 17.6%	0.00759	0	0	nos, CG11486, Arc42, Mcm3, CG6179, Top1, Upf3, mnb, SF1, CG6379, bel, T-cp1, Hsf, CG31550, fz3, Csk, hoip, Klp3A, x16, msn, CG4884, Unr, CG4570, exu, Hsp60, bin3, RpS5b, crp, pum, ftz-f1, eIF-3p66, rib, SmD3, CkIalpha, Aats-his, CG17259, SmD2, CG10777, Rap1, Tak1
organic cyclic compound binding	40 of 125 genes, 32.0%	2851 of 16085 genes, 17.7%	0.00843	0	0	nos, CG11486, Arc42, Mcm3, CG6179, Top1, Upf3, mnb, SF1, CG6379, bel, T-cp1, Hsf, CG31550, fz3, Csk, hoip, Klp3A, x16, msn, CG4884, Unr, CG4570, exu, Hsp60, bin3, RpS5b, crp, pum, ftz-f1, eIF-3p66, rib, SmD3, CkIalpha, Aats-his, CG17259, SmD2, CG10777, Rap1, Tak1

## Sheet: timepoint2
name	symbol	micLIP_time2	mRNA_time2	cims	Log2FC	Fold change
upheld	up	4.9581	1.33016	1	3.62794	12.3629
homothorax	hth	4.82825	1.61402	2	3.21424	9.28071
CG8097_gene_product_from_transcript_CG8097-RB	CG8097	4.59652	1.62919	1	2.96733	7.82087
nanos	nos	8.75259	5.88235	1	2.87024	7.31189
Endonuclease_G	EndoG	6.70875	4.00002	1	2.70873	6.53744
leg_arista_wing_complex	lawc	5.65912	2.99143	1	2.66769	6.35412
short_gastrulation	sog	4.06225	1.41302	1	2.64923	6.27333
fatty_acid_bindin_protein	fabp	6.29178	3.89174	2	2.40004	5.27817
RNA_on_the_X_1	roX1	5.75553	3.51011	1	2.24543	4.74178
commissureless	comm	4.54965	2.37876	1	2.17089	4.50301
Upstream_of_N-ras	Unr	7.15661	4.99067	10	2.16594	4.48758
Mitogen-activated_protein_kinase_phosphatase_3	Mkp3	5.82455	3.74627	1	2.07828	4.22302
Star	S	6.59915	4.58035	4	2.0188	4.05247
Chorion_factor_2	Cf2	5.00399	3.00491	1	1.99908	3.99744
minibrain	mnb	6.67467	4.68759	5	1.98708	3.96433
clockwork_orange	cwo	4.33339	2.38202	1	1.95136	3.8674
CG10960_gene_product_from_transcript_CG10960-RC	CG10960	5.97047	4.06817	2	1.9023	3.73808
CG2530_gene_product_from_transcript_CG2530-RC	corto	5.88086	3.99078	3	1.89007	3.70654
bunched	bun	5.75537	3.93956	2	1.8158	3.52056
ETS-domain_lacking	edl	4.26628	2.45267	1	1.81361	3.5152
exuperantia	exu	7.00957	5.20578	2	1.80379	3.49135
pumilio	pum	6.55807	4.77619	7	1.78188	3.43875
CG4733_gene_product_from_transcript_CG4733-RD	CG4733	2.94195	1.17093	1	1.77102	3.41295
IGF-II_mRNA-binding_protein	Imp	5.56878	3.79873	2	1.77005	3.41066
Sorting_nexin_1	Snx1	5.57615	3.8234	1	1.75275	3.37
CG2699_gene_product_from_transcript_CG2699-RE	Pi3K21B	5.64909	3.91716	2	1.73193	3.32171
Krueppel_target_at_95D	KrT95D	5.15755	3.51936	1	1.6382	3.11276
CG4476_gene_product_from_transcript_CG4476-RB	CG4476	5.22684	3.61851	1	1.60832	3.04897
CG42365_gene_product_from_transcript_CG42365-RA	CG42365	6.06014	4.47506	1	1.58508	3.00024
CG9821_gene_product_from_transcript_CG9821-RC	CG9821	8.37091	6.78637	5	1.58454	2.99911
CG43658_gene_product_from_transcript_CG43658-RE	CG43658	4.06958	2.49181	1	1.57777	2.98509
yolkless	yl	7.39293	5.82508	2	1.56784	2.96461
CG8180_gene_product_from_transcript_CG8180-RC	CG8180	8.06188	6.51078	3	1.55109	2.93039
spatzle	spz	6.52862	5.00282	3	1.5258	2.87946
CG9149_gene_product_from_transcript_CG9149-RA	CG9149	5.62746	4.14616	1	1.4813	2.79201
CG1847_gene_product_from_transcript_CG1847-RA	CG1847	5.41407	3.93473	1	1.47934	2.78821
puckered	puc	5.27714	3.80012	1	1.47702	2.78372
hu_li_tai_shao	hts	4.98867	3.51307	1	1.47559	2.78098
CG3849_gene_product_from_transcript_CG3849-RB	Lasp	5.75777	4.28772	1	1.47005	2.77031
mutagen-sensitive_101	mus101	5.08472	3.61727	1	1.46746	2.76534
Misexpression_suppressor_of_KSR_2	MESK2	5.05945	3.62168	1	1.43776	2.70901
string	stg	7.93491	6.50242	4	1.43249	2.69912
Nascent_polypeptide_associated_complex_protein_alpha_subunit	Nacalpha	8.31857	6.89138	1	1.4272	2.68924
CG12076_gene_product_from_transcript_CG12076-RA	YT521-B	6.02903	4.61232	1	1.41671	2.66976
simjang	simj	5.94778	4.53217	3	1.41561	2.66772
sluggish_A	slgA	5.77876	4.3884	3	1.39036	2.62144
CG17078_gene_product_from_transcript_CG17078-RE	CG17078	5.93499	4.55277	1	1.38222	2.60669
Small_ribonucleoprotein_particle_protein_SmD3	SmD3	7.99464	6.61487	2	1.37977	2.60226
PRL-1_phosphatase	PRL-1	6.82388	5.44864	4	1.37523	2.5941
CG32758_gene_product_from_transcript_CG32758-RD	CG32758	5.51727	4.15775	1	1.35953	2.56601
Adaptor_Protein_complex_2,_sigma_subunit	AP-2sigma	6.7994	5.45796	1	1.34145	2.53406
Heat_shock_protein_60	Hsp60	7.89827	6.56441	4	1.33386	2.52076
Glutathione_S_transferase_D1	GstD1	8.44527	7.1138	1	1.33147	2.51659
CG10671_gene_product_from_transcript_CG10671-RA	CG10671	5.10197	3.78044	1	1.32153	2.4993
CG4449_gene_product_from_transcript_CG4449-RB	CG4449	5.5638	4.24267	1	1.32113	2.49862
CG9784_gene_product_from_transcript_CG9784-RA	CG9784	3.87332	2.55228	1	1.32104	2.49846
spire	spir	5.48743	4.17864	2	1.30879	2.47734
raspberry	ras	6.05923	4.75853	1	1.3007	2.46349
Vacuolar_H[+]_ATPase_13kD_subunit	Vha13	8.45741	7.17081	1	1.2866	2.43953
nuclear_fallout	nuf	6.18153	4.90257	3	1.27897	2.42665
Structural_maintenance_of_chromosomes_1	SMC1	4.39132	3.11526	1	1.27605	2.42176
CG32264_gene_product_from_transcript_CG32264-RK	CG32264	4.21032	2.94312	1	1.2672	2.40694
center_divider	cdi	5.71318	4.4524	1	1.26078	2.39626
CG8929_gene_product_from_transcript_CG8929-RA	CG8929	5.67597	4.42179	1	1.25418	2.38531
Ectoderm-expressed_4	Ect4	4.09018	2.84212	1	1.24806	2.37521
tungus	tun	5.20187	3.95401	1	1.24786	2.3749
dacapo	dap	7.07122	5.82504	2	1.24618	2.37213
CG10068_gene_product_from_transcript_CG10068-RA	CG10068	5.22058	3.98758	1	1.233	2.35056
gliolectin	glec	6.45036	5.21925	2	1.2311	2.34747
Cytoplasmic_linker_protein_190	CLIP-190	3.92818	2.69952	1	1.22866	2.34349
cropped	crp	6.6399	5.42701	3	1.21289	2.31802
Dullard	Dd	6.26777	5.05867	3	1.2091	2.31193
CG11537_gene_product_from_transcript_CG11537-RB	CG11537	4.90424	3.6985	1	1.20574	2.30656
Ribosomal_protein_L38	RpL38	10.8841	9.68322	4	1.20092	2.29887
CG10798_gene_product_from_transcript_CG10798-RB	Myc	5.4687	4.26782	2	1.20088	2.2988
Rho_GTPase_activating_protein_at_71E	RhoGAP71E	5.59272	4.40509	2	1.18764	2.2778
CG3576_gene_product_from_transcript_CG3576-RA	schlank	6.49914	5.33737	4	1.16177	2.23731
scylla	scyl	7.88904	6.72748	3	1.16155	2.23698
deadhead	dhd	11.3344	10.1775	9	1.15693	2.22982
CG13316_gene_product_from_transcript_CG13316-RD	Mnt	5.79698	4.64503	3	1.15195	2.22214
Salt-inducible_kinase_3	Sik3	4.34119	3.20131	1	1.13989	2.20364
pan_gu	png	5.84603	4.7143	1	1.13173	2.19121
Bicaudal_C	BicC	7.78011	6.66498	4	1.11514	2.16616
Death-associated_protein_kinase_related	Drak	5.1509	4.03723	1	1.11367	2.16395
JIL-1_kinase	JIL-1	5.60197	4.49694	3	1.10503	2.15103
CG32676_gene_product_from_transcript_CG32676-RB	CG32676	6.10412	5.00346	1	1.10066	2.14453
CG13366_gene_product_from_transcript_CG13366-RG	CG13366	6.70373	5.60311	2	1.10062	2.14447
headcase	hdc	5.4123	4.31463	5	1.09767	2.14008
CG11486_gene_product_from_transcript_CG11486-RM	CG11486	6.23606	5.14834	3	1.08772	2.12538
CG30388_gene_product_from_transcript_CG30388-RA	Magi	5.08571	3.99912	1	1.08659	2.12371
CG3764_gene_product_from_transcript_CG3764-RB	CG3764	4.05215	2.96621	1	1.08595	2.12277
HMG_Coenzyme_A_reductase	Hmgcr	4.36406	3.27853	1	1.08553	2.12215
CG9281_gene_product_from_transcript_CG9281-RB	CG9281	7.29907	6.21414	2	1.08492	2.12126
parcas	pcs	6.93796	5.85831	3	1.07965	2.11353
CG8312_gene_product_from_transcript_CG8312-RA	CG8312	5.0458	3.97001	1	1.07579	2.10788
warts	wts	4.67446	3.60559	1	1.06887	2.0978
Chloride_intracellular_channel	Clic	6.51052	5.44194	2	1.06858	2.09737
CG4407_gene_product_from_transcript_CG4407-RA	CG4407	5.60141	4.53991	1	1.0615	2.08711
CG10777_gene_product_from_transcript_CG10777-RB	CG10777	5.82332	4.76357	1	1.05976	2.08458
Ribonucleoside_diphosphate_reductase_small_subunit	RnrS	8.22712	7.17181	4	1.05531	2.07816
Minichromosome_maintenance_3	Mcm3	6.10095	5.04925	1	1.0517	2.07297
CG18343_gene_product_from_transcript_CG18343-RB	CG18343	6.80038	5.75285	1	1.04752	2.06698
CG32772_gene_product_from_transcript_CG32772-RE	CG32772	5.14823	4.11186	1	1.03637	2.05106
CG31998_gene_product_from_transcript_CG31998-RB	CG31998	5.40288	4.37562	1	1.02726	2.03815
seven_in_absentia	sina	6.08206	5.05528	2	1.02679	2.03748
pipsqueak	psq	6.29548	5.2698	1	1.02568	2.03592
deadlock	del	5.55254	4.53336	2	1.01919	2.02678
ATP_citrate_lyase	ATPCL	5.46096	4.44697	1	1.01399	2.01948
rotated_abdomen	rt	4.56234	3.55369	1	1.00865	2.01203
GDP_dissociation_inhibitor	Gdi	7.25838	6.25085	2	1.00753	2.01047
kuzbanian	kuz	5.43486	4.43346	1	1.0014	2.00194
approximated	app	4.00618	3.01137	1	0.994818	1.99283
E2F_transcription_factor_1	E2f1	6.00396	5.01358	1	0.990372	1.9867
Downstream_of_raf1	Dsor1	6.3543	5.37128	2	0.983027	1.97661
Ribonuclease_kappa	RNASEK	7.77345	6.79296	1	0.980489	1.97313
CG30483_gene_product_from_transcript_CG30483-RD	Prosap	5.16067	4.19568	2	0.964996	1.95206
tiny_tim_50	ttm50	4.56561	3.60119	1	0.964422	1.95128
schizo	siz	4.39486	3.43584	1	0.959019	1.94399
C-terminal_Src_kinase	Csk	5.06785	4.11049	2	0.957365	1.94176
female_sterile_	1_Nasrat	4.13088	3.17836	1	0.952514	1.93524
Heat_shock_protein_26	Hsp26	10.0915	9.14242	2	0.949116	1.93069
minidiscs	mnd	6.00108	5.05357	2	0.947511	1.92854
DNA_fragmentation_factor-related_protein_2	Drep2	6.41573	5.46882	3	0.946906	1.92773
CG4080_gene_product_from_transcript_CG4080-RB	CG4080	5.35325	4.40842	1	0.944829	1.92496
CG9005_gene_product_from_transcript_CG9005-RB	CG9005	6.00373	5.06586	1	0.937867	1.91569
Basigin	Bsg	5.00292	4.06573	1	0.937183	1.91479
CG3779_gene_product_from_transcript_CG3779-RB	numb	5.81465	4.87943	2	0.935218	1.91218
Casein_kinase_II_beta_subunit	CkIIbeta	5.41081	4.48237	1	0.928438	1.90321
ftz_transcription_factor_1	ftz-f1	5.32611	4.40244	1	0.923671	1.89694
peste	pes	5.69585	4.77252	2	0.923331	1.89649
p38b_MAP_kinase	p38b	5.769	4.85347	1	0.915527	1.88626
La_autoantigen-like	La	6.58787	5.67432	1	0.913543	1.88367
egghead	egh	6.04662	5.13461	1	0.91201	1.88167
CG2310_gene_product_from_transcript_CG2310-RA	CG2310	5.37205	4.4645	1	0.907546	1.87585
CG6455_gene_product_from_transcript_CG6455-RC	Mitofilin	5.6408	4.73544	1	0.90536	1.87301
failed_axon_connections	fax	7.63045	6.72674	4	0.903712	1.87087
SMAD_specific_E3_ubiquitin_protein_ligase	Smurf	6.22701	5.32885	5	0.898162	1.86369
Alanyl-tRNA_synthetase	Aats-ala	5.73375	4.84684	1	0.886909	1.84921
CG3726_gene_product_from_transcript_CG3726-RB	CG3726	4.32332	3.45133	1	0.871982	1.83018
CG13004_gene_product_from_transcript_CG13004-RB	CG13004	4.47058	3.61646	1	0.854118	1.80765
bazooka	baz	4.77559	3.92155	1	0.854045	1.80756
Sestrin	Sesn	5.72213	4.86926	1	0.852879	1.8061
CG3760_gene_product_from_transcript_CG3760-RC	CG3760	6.58975	5.73821	1	0.851541	1.80443
Delta	Dl	5.88491	5.03552	1	0.849394	1.80174
brain_tumor	brat	5.74666	4.90077	1	0.845891	1.79737
no_receptor_potential_A	norpA	4.12408	3.28355	1	0.840532	1.79071
CG14464_gene_product_from_transcript_CG14464-RD	CG14464	8.00787	7.17501	1	0.832859	1.78121
Ste20-like_kinase	Stlk	6.52622	5.69837	2	0.827849	1.77504
misato	mst	4.86456	4.03694	1	0.827627	1.77476
charlatan	chn	5.77696	4.95021	3	0.826746	1.77368
forked_end	fend	6.09859	5.27351	1	0.825073	1.77162
lethal_	1_G0196	4.1431	3.31825	2	0.824851	1.77135
belle	bel	6.51802	5.70348	1	0.814541	1.75874
squeeze	sqz	3.33469	2.5219	1	0.812792	1.75661
CG7717_gene_product_from_transcript_CG7717-RB	Mekk1	5.25386	4.44117	1	0.812693	1.75649
missing-in-metastasis	mim	4.67044	3.86033	1	0.810103	1.75334
bicoid-interacting_protein_3	bin3	6.19255	5.38294	2	0.809613	1.75274
CG9328_gene_product_from_transcript_CG9328-RB	CG9328	5.83853	5.03591	1	0.802617	1.74426
CG4991_gene_product_from_transcript_CG4991-RF	CG4991	6.62447	5.82489	1	0.799575	1.74059
CG14712_gene_product_from_transcript_CG14712-RA	CG14712	5.37561	4.59086	1	0.784744	1.72279
egalitarian	egl	5.21313	4.43103	1	0.782106	1.71964
Transcription_factor_IIEalpha	TfIIEalpha	6.35943	5.57766	1	0.781765	1.71923
CG32380_gene_product_from_transcript_CG32380-RA	SMSr	4.84785	4.06943	1	0.778422	1.71525
Triose_phosphate_isomerase	Tpi	6.84116	6.06689	2	0.774274	1.71033
CG14648_gene_product_from_transcript_CG14648-RA	lost	8.64936	7.87878	7	0.770579	1.70595
CG3313_gene_product_from_transcript_CG3313-RB	CG3313	5.73153	4.96311	1	0.768419	1.7034
gilgamesh	gish	6.59919	5.83725	3	0.761946	1.69578
CG6203_gene_product_from_transcript_CG6203-RC	Fmr1	5.85573	5.09674	1	0.758985	1.6923
sarcoplasmic_calcium-binding_protein	CBP	6.94615	6.18784	2	0.758313	1.69151
Adenosylhomocysteinase_at_13	Ahcy13	6.56046	5.81038	1	0.750087	1.68189
CG5010_gene_product_from_transcript_CG5010-RA	CG5010	6.12787	5.38039	1	0.747487	1.67887
CG42279_gene_product_from_transcript_CG42279-RJ	Nedd4	6.176	5.4327	2	0.743303	1.674
barentsz	btz	5.81408	5.07698	1	0.737096	1.66682
CG10203_gene_product_from_transcript_CG10203-RB	x16	7.89051	7.15588	1	0.734631	1.66397
lethal_3_05822	l(3)05822	6.31924	5.59345	1	0.725789	1.6538
squid	sqd	7.65691	6.9318	1	0.725111	1.65303
Netrin-A	NetA	2.10963	1.39066	1	0.71897	1.64601
CG4976_gene_product_from_transcript_CG4976-RB	Mes-4	5.60197	4.88695	1	0.71502	1.64151
charybde	chrb	5.49205	4.78493	1	0.707117	1.63254
Cyclin_A	CycA	9.44503	8.76009	4	0.684944	1.60764
CG3800_gene_product_from_transcript_CG3800-RA	CG3800	8.96639	8.28243	1	0.683957	1.60654
Actin-related_protein_8	Arp8	5.41116	4.72798	1	0.683179	1.60567
CG31694_gene_product_from_transcript_CG31694-RA	CG31694	6.82097	6.13881	2	0.682163	1.60454
Arginine_kinase	Argk	6.48121	5.80177	1	0.679442	1.60152
Protein_phosphatase_2C	Pp2C1	5.84441	5.16707	1	0.677347	1.5992
singed	sn	6.73002	6.05378	2	0.676244	1.59797
Programmed_cell_death_4_ortholog	Pdcd4	7.3313	6.66175	4	0.669556	1.59058
quemao	qm	4.6503	3.98468	1	0.665622	1.58625
ciboulot	cib	7.59116	6.926	1	0.665162	1.58575
Cyclin_T	CycT	5.69569	5.03416	2	0.661536	1.58177
CG11076_gene_product_from_transcript_CG11076-RE	CG11076	6.71279	6.06316	3	0.649632	1.56877
Lipid_storage_droplet-2	Lsd-2	8.68517	8.05057	4	0.634601	1.55251
bubblegum	bgm	5.27214	4.63999	1	0.632157	1.54988
CG33129_gene_product_from_transcript_CG33129-RF	CG33129	7.29641	6.66455	1	0.631858	1.54956
CG15118_gene_product_from_transcript_CG15118-RA	CG15118	4.62888	4.00836	1	0.620524	1.53743
CG1829_gene_product_from_transcript_CG1829-RB	Cyp6v1	6.11659	5.4962	1	0.620394	1.5373
Vacuolar_H[+]-ATPase_55kD_subunit	Vha55	7.16134	6.54658	1	0.614756	1.5313
Glutamyl-prolyl-tRNA_synthetase	Aats-glupro	3.74286	3.13239	1	0.610466	1.52675
pebble	pbl	5.16041	4.55085	1	0.609561	1.5258
ovarian_tumor	otu	6.76169	6.15589	1	0.605803	1.52183
Glyceraldehyde_3_phosphate_dehydrogenase_2	Gapdh2	8.7241	8.1188	2	0.605303	1.5213
Sequence-specific_single-stranded_DNA-binding_protein	Ssdp	6.29695	5.69423	2	0.602718	1.51857
CG10702_gene_product_from_transcript_CG10702-RD	CG10702	4.32968	3.72777	1	0.601911	1.51773
CG4404_gene_product_from_transcript_CG4404-RA	CG4404	5.87872	5.28154	1	0.597177	1.51275
CG8924_gene_product_from_transcript_CG8924-RB	CG8924	6.08043	5.48837	2	0.592058	1.5074
Tis11_homolog	Tis11	6.34809	5.75915	2	0.588934	1.50414
CG14895_gene_product_from_transcript_CG14895-RD	Pak3	5.40486	4.81758	2	0.587272	1.5024
retained	retn	7.14663	6.55961	2	0.587025	1.50215

## Sheet: timepoint2_GO_>2fold
Gene Ontology term	Cluster frequency	Genome frequency	Corrected	FDR	FALSE	Genes annotated to the term
			P-value		Positives
binding	59 of 111 genes, 53.2%	5174 of 16085 genes, 32.2%	0.00036	0	0	cwo, hth, nos, edl, Magi, CG11486, Mcm3, spir, slgA, CG4733, EndoG, mnb, ATPCL, psq, JIL-1, CG32264, CLIP-190, yl, Cf2, Hmgcr, Nacalpha, fabp, CG32772, bun, wts, corto, YT521-B, Myc, sina, SMC1, comm, CG32758, spz, Clic, Lasp, simj, Pi3K21B, up, Unr, Imp, sog, Drak, png, exu, Snx1, Hsp60, Mnt, crp, nuf, pum, cdi, Sik3, BicC, SmD3, CG9281, glec, schlank, CG10777, CG8097
protein binding	30 of 111 genes, 27.0%	1849 of 16085 genes, 11.5%	0.00051	0	0	cwo, hth, sina, nos, SMC1, edl, Magi, CG11486, comm, spz, simj, Lasp, spir, Pi3K21B, Unr, sog, exu, Hsp60, psq, Mnt, CG32264, CLIP-190, crp, nuf, Nacalpha, BicC, bun, wts, corto, Myc
protein tyrosine/serine/threonine phosphatase activity	4 of 111 genes, 3.6%	19 of 16085 genes, 0.1%	0.00076	0	0	Mkp3, PRL-1, stg, puc
ATP binding	14 of 111 genes, 12.6%	621 of 16085 genes, 3.9%	0.00937	0.005	0.02	JIL-1, SMC1, cdi, Mcm3, Sik3, CG9281, wts, CG10777, CG8097, mnb, png, Drak, ATPCL, Hsp60
adenyl ribonucleotide binding	14 of 111 genes, 12.6%	622 of 16085 genes, 3.9%	0.00954	0.004	0.02	JIL-1, SMC1, cdi, Mcm3, Sik3, CG9281, wts, CG10777, CG8097, mnb, png, Drak, ATPCL, Hsp60
adenyl nucleotide binding	14 of 111 genes, 12.6%	623 of 16085 genes, 3.9%	0.0097	0.0033	0.02	JIL-1, SMC1, cdi, Mcm3, Sik3, CG9281, wts, CG10777, CG8097, mnb, png, Drak, ATPCL, Hsp60

## Sheet: timepoint3
name	symbol	micLIP_time3	mRNA_time3	cims	log2 FC	Fold change
ncRNA	CR40469	10.4221	3.24182	2	7.18032	145.041
ncRNA	CR43314	1.1297	-5.10329	2	6.23298	75.2168
CG4374_gene_product_from_transcript_CG4374-RB	CG4374	-1.80685	-7.18819	1	5.38135	41.6818
TweedleY	TwdlY	2.51826	-2.46255	1	4.98081	31.5772
Tropomyosin_2	Tm2	3.52882	-0.971171	1	4.49999	22.6273
mind-meld	mmd	-0.620138	-4.84583	1	4.2257	18.7095
CG32266_gene_product_from_transcript_CG32266-RA	CG32266	3.05337	-1.078	1	4.13137	17.5253
shaking_B	shakB	-1.08915	-5.17094	1	4.08179	16.9332
skywalker	sky	1.53668	-2.36708	1	3.90377	14.9676
CG31140_gene_product_from_transcript_CG31140-RB	CG31140	-0.00189429	-3.76511	1	3.76322	13.5782
ncRNA	CR33963	4.52851	0.811786	1	3.71673	13.1476
Neuroligin_3	Nlg3	-2.76253	-6.2694	1	3.50688	11.3678
homothorax	hth	7.80955	4.33741	37	3.47215	11.0974
IGF-II_mRNA-binding_protein	Imp	6.50495	3.0839	18	3.42104	10.7112
PAR-domain_protein_1	Pdp1	4.338	0.921998	8	3.416	10.6738
CG42750_gene_product_from_transcript_CG42750-RC	CG42750	-3.22427	-6.60561	1	3.38135	10.4205
Upstream_of_N-ras	Unr	7.57584	4.21661	35	3.35924	10.262
CG9095_gene_product_from_transcript_CG9095-RA	CG9095	0.763217	-2.51859	1	3.28181	9.72576
ncRNA	CR31044	2.85948	-0.414546	3	3.27402	9.67339
CG9821_gene_product_from_transcript_CG9821-RC	CG9821	9.04835	5.8564	35	3.19195	9.13844
kekkon-1	kek1	1.83476	-1.29227	1	3.12703	8.73634
igloo	igl	0.241964	-2.83749	1	3.07946	8.45296
vein	vn	4.64215	1.59453	1	3.04762	8.26849
Cyclic-AMP_response_element_binding_protein_A	CrebA	5.74504	2.85848	4	2.88656	7.39505
Myosin_alkali_light_chain_1	Mlc1	2.54	-0.298586	1	2.83859	7.15319
defective_proboscis_extension_response_1	dpr1	2.45299	-0.28835	1	2.74134	6.68693
Syntaxin_1A	Syx1A	6.89433	4.15548	1	2.73885	6.67536
faint_sausage	fas	2.92358	0.284109	1	2.63947	6.23104
neuromusculin	nrm	3.00972	0.386741	1	2.62297	6.16019
CG2530_gene_product_from_transcript_CG2530-RC	corto	6.83953	4.25704	19	2.58249	5.98974
CG5249_gene_product_from_transcript_CG5249-RF	Blimp-1	3.45129	0.873726	2	2.57756	5.9693
oskar	osk	4.54367	1.99674	1	2.54694	5.84392
gliolectin	glec	6.24828	3.71741	5	2.53088	5.77923
CG31813_gene_product_from_transcript_CG31813-RB	CG31813	4.97263	2.45326	1	2.51937	5.73331
CG17836_gene_product_from_transcript_CG17836-RB	Xrp1	3.15118	0.665364	1	2.48582	5.60151
CG8180_gene_product_from_transcript_CG8180-RC	CG8180	3.92784	1.46938	1	2.45846	5.4963
Ultrabithorax	Ubx	5.55461	3.10129	6	2.45333	5.47678
spatzle	spz	4.03281	1.60573	2	2.42708	5.37803
CG11966_gene_product_from_transcript_CG11966-RA	CG11966	3.43688	1.02894	1	2.40794	5.30718
CG8170_gene_product_from_transcript_CG8170-RA	CG8170	-1.23537	-3.64271	1	2.40734	5.30496
split_ends	spen	4.59097	2.18727	7	2.4037	5.2916
scylla	scyl	9.09008	6.72009	14	2.36999	5.16938
minibrain	mnb	6.88481	4.5661	16	2.3187	4.98883
disconnected	disco	5.19485	2.89026	1	2.30459	4.94027
CG12673_gene_product_from_transcript_CG12673-RC	olf413	4.52261	2.23642	3	2.28619	4.87766
pangolin	pan	4.16816	1.88795	5	2.28021	4.85749
kin_of_irre	kirre	1.43966	-0.83856	2	2.27822	4.85079
Fasciclin_3	Fas3	3.80797	1.54713	3	2.26084	4.79271
abdominal_A	abd-A	4.98892	2.73896	4	2.24996	4.75669
hairy	h	5.9257	3.69627	2	2.22943	4.6895
thisbe	ths	4.84657	2.61854	1	2.22803	4.68493
pyramus	pyr	4.74685	2.52067	2	2.22619	4.67897
ETS-domain_lacking	edl	7.94204	5.72808	5	2.21396	4.63947
klumpfuss	klu	4.20558	2.0161	3	2.18948	4.56142
frayed	fray	2.61715	0.44066	2	2.17649	4.52052
jelly_belly	jeb	3.28038	1.11639	2	2.16399	4.48153
PRL-1_phosphatase	PRL-1	6.43286	4.27322	9	2.15964	4.46804
tonalli	tna	6.50766	4.35951	11	2.14815	4.4326
Antennapedia	Antp	4.9364	2.79147	4	2.14493	4.42269
CG11873_gene_product_from_transcript_CG11873-RB	CG11873	4.96658	2.82371	2	2.14287	4.41639
bunched	bun	5.87247	3.73224	1	2.14023	4.40832
CG18405_gene_product_from_transcript_CG18405-RE	Sema-1a	4.11262	1.97433	6	2.13829	4.4024
schnurri	shn	3.74283	1.62356	3	2.11928	4.34476
CG13316_gene_product_from_transcript_CG13316-RD	Mnt	4.77323	2.65759	3	2.11564	4.33383
CG10798_gene_product_from_transcript_CG10798-RB	Myc	6.12301	4.00827	7	2.11473	4.33109
CG43759_gene_product_from_transcript_CG43759-RC	CG43759	5.46938	3.36484	5	2.10454	4.30061
Phosphatase_and_tensin_homolog	Pten	5.92395	3.85368	3	2.07027	4.19965
Ataxin-2_binding_protein_1	A2bp1	5.39703	3.33577	8	2.06126	4.17351
boule	bol	4.05776	2.01756	4	2.0402	4.11302
string	stg	8.37027	6.33466	11	2.03561	4.09996
CG3849_gene_product_from_transcript_CG3849-RB	Lasp	5.42869	3.40943	6	2.01926	4.05377
vielfaltig	vfl	7.10993	5.09329	13	2.01664	4.04639
ocelliless	oc	4.70358	2.72347	4	1.98011	3.94522
CG32767_gene_product_from_transcript_CG32767-RH	CG32767	5.02333	3.04778	7	1.97555	3.93278
puckered	puc	4.70163	2.72613	4	1.9755	3.93265
naked_cuticle	nkd	7.14814	5.17776	13	1.97038	3.91872
gemini	gem	4.84691	2.87922	3	1.96769	3.91141
wispy	wisp	6.22563	4.26452	5	1.96111	3.89362
pumilio	pum	6.10891	4.14912	14	1.95979	3.89005
midline	mid	5.15588	3.20002	4	1.95586	3.87948
Insulin-like_receptor	InR	4.12676	2.19627	3	1.93049	3.81185
Nitric_oxide_synthase	Nos	-4.74379	-6.6657	1	1.92192	3.78926
sprouty	sty	5.41613	3.50155	3	1.91458	3.77003
Dullard	Dd	6.6826	4.79	7	1.89261	3.71306
kuzbanian	kuz	6.62082	4.74569	11	1.87513	3.66834
RNA_on_the_X_1	roX1	8.68812	6.81459	23	1.87353	3.66429
Mitogen-activated_protein_kinase_phosphatase_3	Mkp3	5.7875	3.91498	8	1.87252	3.66171
Decapping_protein_2	DCP2	6.22611	4.3549	8	1.8712	3.65838
nemo	nmo	8.3097	6.44776	2	1.86194	3.63496
head_involution_defective	hid	5.27342	3.41213	4	1.86129	3.63333
Methoprene-tolerant	Met	3.6178	1.75913	4	1.85867	3.62673
bruno-3	bru-3	2.15155	0.296744	1	1.8548	3.61702
alan_shepard	shep	4.1299	2.29968	2	1.83022	3.55592
CG9214_gene_product_from_transcript_CG9214-RC	Tob	2.7878	0.966818	2	1.82099	3.53323
ftz_transcription_factor_1	ftz-f1	4.68212	2.86414	7	1.81798	3.52587
TATA_box_binding_protein-related_factor_2	Trf2	6.35041	4.54152	11	1.80889	3.50372
polyA-binding_protein_interacting_protein_2	Paip2	6.28204	4.47637	3	1.80567	3.49591
klingon	klg	3.18917	1.39548	2	1.79369	3.467
CG11450_gene_product_from_transcript_CG11450-RB	net	5.42056	3.63899	1	1.78157	3.43801
CG34449_gene_product_from_transcript_CG34449-RA	CG34449	4.37993	2.59908	1	1.78085	3.4363
trithorax	trx	3.55988	1.79181	3	1.76806	3.40597
center_divider	cdi	5.03593	3.27189	7	1.76404	3.39647
CG14489_gene_product_from_transcript_CG14489-RA	olf186-M	3.66154	1.90009	1	1.76145	3.39039
expanded	ex	4.46549	2.71439	1	1.75109	3.36613
pasilla	ps	4.52612	2.78537	1	1.74075	3.34209
Zn_finger_homeodomain_1	zfh1	4.57227	2.83344	1	1.73883	3.33765
ncRNA	CR30009	3.14842	1.4103	1	1.73812	3.336
headcase	hdc	5.81955	4.08717	12	1.73238	3.32276
outspread	osp	3.86635	2.13404	2	1.73231	3.32259
CG33554_gene_product_from_transcript_CG33554-RE	Nipped-A	3.98605	2.26036	2	1.7257	3.3074
division_abnormally_delayed	dally	4.57659	2.8509	4	1.72569	3.30739
CG13076_gene_product_from_transcript_CG13076-RA	Notum	5.92257	4.20694	2	1.71563	3.28441
CG13728_gene_product_from_transcript_CG13728-RA	CG13728	1.13197	-0.574214	1	1.70619	3.26297
SoxNeuro	SoxN	6.93501	5.22893	5	1.70607	3.26271
charybde	chrb	6.06837	4.36873	7	1.69965	3.24821
frizzled	fz	5.71351	4.01756	8	1.69595	3.23991
cropped	crp	8.10398	6.42328	12	1.68071	3.20585
egghead	egh	5.68894	4.012	1	1.67694	3.19749
dumpy	dpy	-0.732786	-2.40625	2	1.67347	3.1898
visgun	vsg	7.86527	6.19262	5	1.67265	3.188
CG17265_gene_product_from_transcript_CG17265-RA	CG17265	5.41569	3.7513	4	1.6644	3.16981
CG15138_gene_product_from_transcript_CG15138-RB	beat-IIIc	4.66794	3.00453	1	1.66341	3.16765
CG42573_gene_product_from_transcript_CG42573-RA	2mit	-3.32695	-4.98583	1	1.65888	3.15772
CG13784_gene_product_from_transcript_CG13784-RD	CG13784	7.01829	5.36164	8	1.65665	3.15283
CG8034_gene_product_from_transcript_CG8034-RA	CG8034	4.91103	3.2637	3	1.64734	3.13254
seven_in_absentia	sina	6.26644	4.62336	2	1.64308	3.12332
skuld	skd	5.31933	3.67871	10	1.64062	3.11801
eIF4E-Homologous_Protein	4EHP	5.16285	3.52432	1	1.63853	3.11349
deadhead	dhd	6.24198	4.61962	1	1.62236	3.07877
Cyclin_T	CycT	5.70808	4.08577	2	1.62231	3.07868
wingless	wg	6.23559	4.61744	3	1.61815	3.06981
CG33217_gene_product_from_transcript_CG33217-RA	CG33217	4.90539	3.29307	1	1.61232	3.05743
CG1343_gene_product_from_transcript_CG1343-RE	Sp1	2.77461	1.1705	1	1.60411	3.04007
CG6424_gene_product_from_transcript_CG6424-RA	CG6424	3.02503	1.4226	1	1.60243	3.03655
Star	S	6.78897	5.18777	14	1.6012	3.03396
CG3871_gene_product_from_transcript_CG3871-RA	Six4	5.61056	4.01528	3	1.59528	3.02154
scratch	scrt	3.8455	2.25233	1	1.59317	3.01712
Transcript_48	T48	5.17271	3.58252	3	1.59019	3.01089
pointed	pnt	5.76832	4.18035	2	1.58797	3.00626
warts	wts	5.0194	3.44431	5	1.5751	2.97956
Actin_57B	Act57B	5.19118	3.61609	1	1.5751	2.97955
Delta	Dl	8.06721	6.49503	27	1.57219	2.97355
Casein_kinase_II_beta_subunit	CkIIbeta	5.55841	3.98696	3	1.57146	2.97204
CG33207_gene_product_from_transcript_CG33207-RC	pxb	5.87513	4.30389	7	1.57124	2.97159
short_gastrulation	sog	6.16134	4.61747	13	1.54388	2.91577
escargot	esg	5.38448	3.8447	2	1.53978	2.90749
CG14441_gene_product_from_transcript_CG14441-RA	CG14441	3.57579	2.03815	1	1.53764	2.90319
grappa	gpp	5.03093	3.49582	1	1.53511	2.8981
CG10543_gene_product_from_transcript_CG10543-RF	CG10543	4.90691	3.37401	2	1.53289	2.89366
CG9328_gene_product_from_transcript_CG9328-RB	CG9328	6.54175	5.00983	2	1.53192	2.8917
roadkill	rdx	7.19863	5.66706	12	1.53157	2.891
Zn_finger_homeodomain_2	zfh2	3.16008	1.63563	3	1.52445	2.87678
CG5966_gene_product_from_transcript_CG5966-RB	CG5966	2.48579	0.96424	1	1.52155	2.871
maverick	mav	5.81407	4.29484	6	1.51923	2.86638
Ectoderm-expressed_4	Ect4	2.44188	0.925352	2	1.51653	2.86102
CG3953_gene_product_from_transcript_CG3953-RA	Invadolysin	4.03958	2.52546	3	1.51412	2.85625
commissureless	comm	7.27392	5.76458	3	1.50934	2.84679
Suppressor_of_Hairless	Su	5.83042	4.33115	1	1.49927	2.827
CG14073_gene_product_from_transcript_CG14073-RC	CG14073	4.37016	2.87248	3	1.49768	2.82387
Tis11_homolog	Tis11	6.7909	5.29545	7	1.49545	2.81952
odd_paired	opa	6.08615	4.59386	3	1.49228	2.81334
held_out_wings	how	6.21297	4.72078	6	1.49219	2.81315
Basigin	Bsg	5.73297	4.24191	10	1.49106	2.81096
gilgamesh	gish	6.71149	5.22293	15	1.48856	2.80608
decapentaplegic	dpp	4.51473	3.02838	3	1.48634	2.80178
nuclear_fallout	nuf	6.28017	4.79671	9	1.48346	2.79618
Posterior_sex_combs	Psc	5.30385	3.82044	3	1.48342	2.79611
CG30483_gene_product_from_transcript_CG30483-RD	Prosap	5.03224	3.55492	10	1.47732	2.78432
CG11486_gene_product_from_transcript_CG11486-RM	CG11486	6.67648	5.20207	12	1.47441	2.7787
Ten-Eleven_Translocation_	TET_family_protein	5.45471	3.98208	13	1.47263	2.77527
buttonhead	btd	5.09843	3.62694	1	1.47148	2.77306
sloppy_paired_2	slp2	5.7697	4.30131	2	1.46839	2.76712
Aftiphilin	Afti	4.35983	2.89205	1	1.46779	2.76597
Ecdysone_receptor	EcR	4.8147	3.34791	5	1.46679	2.76407
kibra_ortholog	kibra	4.82827	3.37183	2	1.45644	2.74431
nejire	nej	5.89738	4.44479	15	1.45258	2.73697
mirror	mirr	5.38547	3.93322	4	1.45225	2.73635
female_lethal_d	fl(2)d	7.18295	5.73098	5	1.45197	2.73581
twins	tws	5.63028	4.17903	4	1.45125	2.73444
CG4022_gene_product_from_transcript_CG4022-RC	CG4022	4.98398	3.53954	3	1.44445	2.72159
Protein_kinase,_cAMP-dependent,_catalytic_subunit_3	Pka-C3	4.38702	2.94938	2	1.43765	2.70879
CG42799_gene_product_from_transcript_CG42799-RG	dikar	4.21902	2.78446	1	1.43456	2.703
CG2699_gene_product_from_transcript_CG2699-RE	Pi3K21B	3.25698	1.82563	1	1.43135	2.69698
Hexokinase_A	Hex-A	4.42455	2.99434	2	1.4302	2.69485
La_related_protein	larp	5.81304	4.3833	8	1.42973	2.69397
Tripartite_motif_containing_9	Trim9	4.79566	3.36627	3	1.42939	2.69333
lethal_	3_L1231	5.68563	4.26086	5	1.42477	2.68472
downstream_of_receptor_kinase	drk	7.25378	5.8355	10	1.41828	2.67266
hunchback	hb	6.40321	4.98588	5	1.41733	2.67092
CG42232_gene_product_from_transcript_CG42232-RB	CG42232	5.11879	3.70771	5	1.41108	2.65937
Multidrug_resistance_protein_4_ortholog	Mrp4	2.59231	1.18497	1	1.40734	2.65248
CG6207_gene_product_from_transcript_CG6207-RE	GlcAT-P	3.89895	2.49336	2	1.40559	2.64927
hephaestus	heph	5.91954	4.5234	10	1.39615	2.63198
CG31635_gene_product_from_transcript_CG31635-RG	CG31635	4.07737	2.68952	2	1.38786	2.6169
Ste20-like_kinase	Stlk	5.81416	4.43201	2	1.38215	2.60656
derailed	drl	5.99817	4.61612	4	1.38205	2.60638
Netrin-B	NetB	3.16435	1.78373	1	1.38062	2.6038
hemipterous	hep	4.75163	3.3713	2	1.38033	2.60328
four-jointed	fj	6.02738	4.6475	5	1.37988	2.60246
CG30440_gene_product_from_transcript_CG30440-RA	CG30440	3.868	2.49133	1	1.37667	2.59668
Wnt_oncogene_analog_4	Wnt4	4.36447	2.99057	2	1.3739	2.59171
Tenascin_major	Ten-m	4.79562	3.42284	11	1.37278	2.58969
CG43658_gene_product_from_transcript_CG43658-RE	CG43658	3.89849	2.52598	1	1.37251	2.58921
CG11367_gene_product_from_transcript_CG11367-RA	CG11367	4.97464	3.60362	2	1.37102	2.58653
Organic_anion_transporting_polypeptide_74D	Oatp74D	4.36131	2.99051	7	1.37079	2.58613
cap-n-collar	cnc	3.93327	2.56343	1	1.36984	2.58442
Fasciclin_2	Fas2	5.41018	4.04066	3	1.36951	2.58383
discs_large_1	dlg1	5.58324	4.21381	4	1.36943	2.58369
CG17684_gene_product_from_transcript_CG17684-RC	CG17684	1.84868	0.479301	2	1.36937	2.58359
hattifattener	haf	1.33264	-0.0362328	1	1.36887	2.58268
simjang	simj	6.48024	5.11663	6	1.3636	2.57327
egalitarian	egl	3.24743	1.89963	1	1.3478	2.54524
yurt	yrt	5.93927	4.59608	4	1.34318	2.53711
CG34383_gene_product_from_transcript_CG34383-RJ	CG34383	4.16453	2.82346	2	1.34107	2.53339
Rap1_GTPase	Rap1	8.20409	6.86781	15	1.33628	2.525
Furin_1	Fur1	5.14146	3.8058	3	1.33566	2.52391
Additional_sex_combs	Asx	4.11566	2.78013	5	1.33552	2.52367
CG42258_gene_product_from_transcript_CG42258-RC	CG42258	3.88507	2.55705	1	1.32802	2.51058
Chloride_intracellular_channel	Clic	7.03775	5.71478	8	1.32296	2.50179
Grunge	Gug	6.42894	5.10704	10	1.32191	2.49996
embryonic_lethal_abnormal_vision	elav	5.0005	3.68144	4	1.31906	2.49504
Notch	N	6.06084	4.74406	10	1.31678	2.49109
Misexpression_suppressor_of_ras_4	MESR4	4.91701	3.60463	6	1.31238	2.48351
JIL-1_kinase	JIL-1	5.70901	4.39904	7	1.30998	2.47938
spalt_major	salm	4.77113	3.46549	4	1.30564	2.47194
Myosin_binding_subunit	Mbs	4.53859	3.23619	3	1.3024	2.4664
fork_head	fkh	6.10287	4.80214	3	1.30073	2.46354
KCNQ_potassium_channel	KCNQ	1.08179	-0.217597	1	1.29939	2.46125
apontic	apt	6.77856	5.48064	9	1.29792	2.45874
sulfateless	sfl	5.42042	4.1236	3	1.29682	2.45687
SMAD_specific_E3_ubiquitin_protein_ligase	Smurf	6.54694	5.25015	5	1.29678	2.4568
alpha-Mannosidase_class_I_a	alpha-Man-Ia	4.96611	3.67259	5	1.29353	2.45126
Netrin-A	NetA	6.25593	4.96757	3	1.28836	2.44251
Distal-less	Dll	3.5443	2.25609	1	1.28822	2.44226
slipper	slpr	4.49356	3.2058	1	1.28777	2.4415
CG4080_gene_product_from_transcript_CG4080-RB	CG4080	5.17083	3.8877	1	1.28313	2.43366
Rho_GTPase_activating_protein_at_71E	RhoGAP71E	6.10037	4.82908	6	1.27129	2.41377
RNA-binding_protein_2	Rbp2	8.01556	6.74812	12	1.26744	2.40734
CG42238_gene_product_from_transcript_CG42238-RC	CG42238	5.08089	3.81426	4	1.26663	2.406
pannier	pnr	5.3978	4.13242	3	1.26538	2.40391
pebbled	peb	4.85668	3.59176	2	1.26493	2.40315
tudor	tud	3.5609	2.30182	1	1.25909	2.39345
CG42668_gene_product_from_transcript_CG42668-RK	CG42668	3.56333	2.31003	2	1.25329	2.38385
grainy_head	grh	4.65734	3.40492	4	1.25242	2.38241
mitoferrin	mfrn	4.06497	2.81903	1	1.24594	2.37173
Homeodomain_interacting_protein_kinase	Hipk	5.54315	4.29743	3	1.24572	2.37137
bobby_sox	bbx	-3.33173	-4.57557	1	1.24384	2.36829
lamina_ancestor	lama	4.32254	3.08062	1	1.24193	2.36514
CG32638_gene_product_from_transcript_CG32638-RB	CG32638	6.03089	4.79179	2	1.23909	2.3605
Protein_tyrosine_phosphatase_99A	Ptp99A	3.3225	2.08766	1	1.23484	2.35355
Ataxin-2	Atx2	4.53317	3.30301	1	1.23016	2.34592
CG34380_gene_product_from_transcript_CG34380-RD	CG34380	5.01351	3.78502	3	1.22849	2.34321
CG6890_gene_product_from_transcript_CG6890-RA	Tollo	5.04424	3.8172	4	1.22704	2.34087
scabrous	sca	7.65849	6.43209	8	1.2264	2.33982
polyhomeotic_proximal	ph-p	5.14906	3.92662	1	1.22243	2.3334
CG31998_gene_product_from_transcript_CG31998-RB	CG31998	5.3148	4.10011	6	1.21469	2.32091
CG32217_gene_product_from_transcript_CG32217-RB	Su	6.56894	5.35602	3	1.21292	2.31807
flapwing	flw	5.055	3.84413	3	1.21087	2.31477
Rho_GTPase_activating_protein_at_93B	RhoGAP93B	5.22014	4.00981	1	1.21033	2.3139
CG10324_gene_product_from_transcript_CG10324-RA	CG10324	6.02743	4.8203	1	1.20713	2.30878
Rho_GTPase_activating_protein_at_19D	RhoGAP19D	4.18057	2.97392	2	1.20665	2.30802
kugelei	kug	3.66834	2.46314	1	1.2052	2.30569
Myocyte_enhancer_factor_2	Mef2	4.61235	3.408	7	1.20436	2.30434
CG18455_gene_product_from_transcript_CG18455-RC	Optix	3.63864	2.43452	1	1.20412	2.30396
Sequence-specific_single-stranded_DNA-binding_protein	Ssdp	6.94059	5.73661	11	1.20398	2.30374
grain	grn	4.41801	3.2164	1	1.20161	2.29996
CG6824_gene_product_from_transcript_CG6824-RE	ovo	4.66129	3.45992	4	1.20137	2.29958
Cyclin_E	CycE	7.21032	6.01075	12	1.19958	2.29673
Cadherin-N	CadN	3.3812	2.18165	1	1.19955	2.29668
Female_sterile_	2_Ketel	5.24609	4.05263	3	1.19346	2.28701
runt	run	5.90771	4.71598	2	1.19173	2.28427
CG10383_gene_product_from_transcript_CG10383-RB	CG10383	3.41381	2.22328	1	1.19053	2.28237
CG11138_gene_product_from_transcript_CG11138-RE	CG11138	5.03631	3.84844	2	1.18788	2.27817
CG2995_gene_product_from_transcript_CG2995-RB	G9a	4.14121	2.9536	2	1.18762	2.27776
CG5514_gene_product_from_transcript_CG5514-RB	CG5514	6.25415	5.0692	6	1.18495	2.27355
CG9650_gene_product_from_transcript_CG9650-RG	CG9650	3.51936	2.33559	2	1.18376	2.27169
CG7717_gene_product_from_transcript_CG7717-RB	Mekk1	3.467	2.28332	2	1.18368	2.27155
anterior_open	aop	7.00486	5.82266	13	1.1822	2.26923
CG5010_gene_product_from_transcript_CG5010-RA	CG5010	3.91846	2.74053	1	1.17793	2.26252
CG14895_gene_product_from_transcript_CG14895-RD	Pak3	6.22668	5.05709	5	1.16959	2.24947
bicoid-interacting_protein_3	bin3	5.587	4.41762	4	1.16938	2.24915
Polycomblike	Pcl	5.2702	4.10152	1	1.16868	2.24806
Syndecan	Sdc	7.5399	6.37623	9	1.16367	2.24027
Protein_kinase,_cAMP-dependent,_catalytic_subunit_1	Pka-C1	5.62879	4.47342	2	1.15537	2.22742
CG11505_gene_product_from_transcript_CG11505-RD	CG11505	4.10362	2.9485	2	1.15511	2.22702
CG8177_gene_product_from_transcript_CG8177-RM	CG8177	3.64895	2.49469	2	1.15426	2.2257
cubitus_interruptus	ci	7.40785	6.25994	10	1.14791	2.21592
Daughters_against_dpp	Dad	3.15163	2.00488	1	1.14676	2.21416
arrest	aret	3.47978	2.33482	2	1.14496	2.2114
CG12359_gene_product_from_transcript_CG12359-RA	Ulp1	5.5971	4.45368	1	1.14342	2.20904
Calmodulin	Cam	8.44637	7.30324	14	1.14314	2.20861
CG32772_gene_product_from_transcript_CG32772-RE	CG32772	4.1772	3.03656	3	1.14064	2.20479
CG34407_gene_product_from_transcript_CG34407-RG	Not1	5.56879	4.42858	4	1.1402	2.20412
CG5830_gene_product_from_transcript_CG5830-RA	CG5830	4.63749	3.49752	1	1.13998	2.20378
lilliputian	lilli	4.24471	3.10589	6	1.13882	2.20201
squid	sqd	9.03241	7.89661	21	1.1358	2.19741
Salt-inducible_kinase_3	Sik3	2.73575	1.60273	1	1.13302	2.19318
Goosecoid	Gsc	3.10117	1.96993	1	1.13124	2.19047
Polycomb	Pc	5.31939	4.19016	1	1.12923	2.18742
CG43427_gene_product_from_transcript_CG43427-RP	CG43427	4.82742	3.70294	3	1.12448	2.18023
frizzled_2	fz2	6.09743	4.97507	5	1.12236	2.17703
NFAT_homolog	NFAT	4.59011	3.47014	1	1.11997	2.17343
CG6700_gene_product_from_transcript_CG6700-RA	CG6700	5.15478	4.03591	2	1.11887	2.17178
pickled_eggs	pigs	2.8786	1.76261	1	1.11599	2.16743
dally-like	dlp	6.02215	4.90759	6	1.11456	2.16529
echinoid	ed	7.03511	5.92222	8	1.1129	2.1628
lambik	lbk	5.29839	4.19234	5	1.10605	2.15256
sluggish_A	slgA	3.40474	2.30473	1	1.10001	2.14356
wunen-2	wun2	6.44014	5.34123	5	1.0989	2.14192
E2F_transcription_factor_1	E2f1	6.60561	5.50857	6	1.09704	2.13915
caudal	cad	5.25856	4.16771	1	1.09084	2.12999
CG2865_gene_product_from_transcript_CG2865-RB	CG2865	5.99924	4.90845	12	1.09079	2.12991
staufen	stau	6.37054	5.28188	4	1.08866	2.12676
CG9038_gene_product_from_transcript_CG9038-RC	UBL3	5.01944	3.93111	1	1.08833	2.12628
CG18812_gene_product_from_transcript_CG18812-RB	CG18812	3.67296	2.58529	1	1.08767	2.12531
Chromosome_associated_protein_H2	Cap-H2	4.40761	3.32274	1	1.08486	2.12118
fat	ft	3.94385	2.8606	2	1.08325	2.1188
sidestep	side	1.61107	0.530119	1	1.08095	2.11543
CG15628_gene_product_from_transcript_CG15628-RB	CG15628	7.07359	5.99657	8	1.07702	2.10967
C-terminal_Src_kinase	Csk	4.63539	3.56083	2	1.07455	2.10607
CG30007_gene_product_from_transcript_CG30007-RB	CG30007	3.22919	2.15527	1	1.07392	2.10514
spoonbill	spoon	7.30694	6.24012	14	1.06681	2.0948
Argonaute-1	AGO1	6.30915	5.24309	6	1.06606	2.09371
Alhambra	Alh	5.05839	3.99428	3	1.0641	2.09087
CG4612_gene_product_from_transcript_CG4612-RC	CG4612	4.71596	3.65246	1	1.0635	2.09
tungus	tun	4.23171	3.1713	2	1.06042	2.08554
CG8312_gene_product_from_transcript_CG8312-RA	CG8312	4.83379	3.77544	2	1.05836	2.08256
female_sterile_	1_homeotic	6.05972	5.00292	9	1.0568	2.08031
CG2009_gene_product_from_transcript_CG2009-RA	bip2	5.76608	4.71029	1	1.05579	2.07885
seven_up	svp	2.39601	1.34064	1	1.05537	2.07825
Sex_lethal	Sxl	6.56159	5.50874	11	1.05285	2.07462
CG14995_gene_product_from_transcript_CG14995-RA	CG14995	4.26099	3.21057	1	1.05042	2.07113
CG9005_gene_product_from_transcript_CG9005-RB	CG9005	5.72197	4.67433	12	1.04764	2.06715
ELL-associated_factor	Eaf	5.35469	4.30754	2	1.04715	2.06644
Cyclin-dependent_kinase_subunit_30A	Cks30A	6.81301	5.76593	1	1.04709	2.06635
Sex_comb_on_midleg	Scm	4.9666	3.92097	1	1.04562	2.06425
CG5522_gene_product_from_transcript_CG5522-RE	CG5522	6.00327	4.95874	2	1.04453	2.0627
parcas	pcs	6.91266	5.86859	8	1.04407	2.06203
CG42389_gene_product_from_transcript_CG42389-RE	CG42389	3.55063	2.50862	2	1.04201	2.0591
caskin	ckn	5.35662	4.31803	3	1.03859	2.05422
CG10777_gene_product_from_transcript_CG10777-RB	CG10777	4.58824	3.55025	5	1.03799	2.05337
melted	melt	3.67333	2.63581	2	1.03753	2.05271
crossveinless_2	cv-2	4.76947	3.73195	2	1.03751	2.05269
Transport_and_Golgi_organization_13	Tango13	3.36623	2.3303	1	1.03593	2.05043
CG10289_gene_product_from_transcript_CG10289-RC	CG10289	3.83863	2.80494	1	1.03369	2.04726
CG5034_gene_product_from_transcript_CG5034-RB	GATAd	4.77335	3.73976	3	1.03359	2.04711
folded_gastrulation	fog	4.13848	3.105	1	1.03349	2.04697
cactus	cact	7.89616	6.86454	9	1.03162	2.04432
Ubiquitin_conjugating_enzyme_6	Ubc6	5.59923	4.56887	1	1.03036	2.04253
CG8580_gene_product_from_transcript_CG8580-RD	akirin	9.47517	8.44553	25	1.02964	2.04152
Nucleoporin_153kD	Nup153	6.2209	5.19126	11	1.02963	2.04151
Histone_gene-specific_Epigenetic_Repressor_in_late_S_phase	Hers	2.49446	1.46523	1	1.02923	2.04093
Eukaryotic_initiation_factor_4E	eIF-4E	6.75551	5.72736	9	1.02815	2.03941
methuselah-like_14	mthl14	2.12898	1.10086	1	1.02811	2.03936
CG7250_gene_product_from_transcript_CG7250-RC	Toll-6	5.48678	4.4596	5	1.02719	2.03805
Misexpression_suppressor_of_KSR_2	MESK2	3.5289	2.50736	1	1.02155	2.03009
CG3779_gene_product_from_transcript_CG3779-RB	numb	6.09364	5.0774	5	1.01624	2.02264
thickveins	tkv	6.4507	5.43471	8	1.01599	2.02229
CG31137_gene_product_from_transcript_CG31137-RE	twin	5.88771	4.87236	1	1.01535	2.02139
concertina	cta	6.0981	5.08722	1	1.01088	2.01514
multiple_ankyrin_repeats_single_KH_domain	mask	5.35629	4.34576	1	1.01053	2.01465
CG3655_gene_product_from_transcript_CG3655-RB	CG3655	4.2666	3.25645	1	1.01015	2.01412
CG15382_gene_product_from_transcript_CG15382-RA	CG15382	7.24804	6.24111	2	1.00694	2.00964
brother_of_odd_with_entrails_limited	bowl	5.42842	4.42582	4	1.0026	2.0036
CG17612_gene_product_from_transcript_CG17612-RB	CG17612	4.38555	3.38323	2	1.00232	2.00322
winged_eye	wge	4.49816	3.49607	2	1.00209	2.00289
forked_end	fend	5.91524	4.91524	5	1	2
Kruppel	Kr	6.79857	5.80115	6	0.997418	1.99642
Lipid_storage_droplet-2	Lsd-2	6.18013	5.18287	5	0.997257	1.9962
Ras-like_protein_A	Rala	5.54394	4.54709	2	0.996847	1.99563
CG3800_gene_product_from_transcript_CG3800-RA	CG3800	8.99353	7.99733	11	0.996203	1.99474
terminus	term	7.79674	6.80238	1	0.99436	1.9922
chiffon	chif	5.08418	4.09033	11	0.993849	1.99149
CG32365_gene_product_from_transcript_CG32365-RB	CG32365	3.5666	2.5735	1	0.993094	1.99045
Verprolin_1	Vrp1	4.10869	3.11601	2	0.992682	1.98988
Tropomyosin_1	Tm1	6.21069	5.21802	5	0.992672	1.98987
murashka	mura	4.22427	3.23355	2	0.990722	1.98718
Vacuolar_protein_sorting_11	Vps11	4.84209	3.85709	4	0.985	1.97931
scribbler	sbb	5.59935	4.61861	4	0.980739	1.97348
rhomboid	rho	5.30802	4.32938	3	0.978634	1.9706
CG10702_gene_product_from_transcript_CG10702-RD	CG10702	4.69019	3.71642	2	0.973764	1.96396
Exchange_factor_for_Arf_6_ortholog_	H._sapiens	4.59557	3.62608	3	0.969495	1.95816
CG7884_gene_product_from_transcript_CG7884-RA	CG7884	5.67048	4.70355	1	0.96693	1.95468
Forkhead_box_K	FoxK	5.8131	4.84645	1	0.966657	1.95431
fusilli	fus	4.56979	3.6034	2	0.966386	1.95394
CG14217_gene_product_from_transcript_CG14217-RF	Tao	6.51041	5.54447	4	0.965942	1.95334
abrupt	ab	3.89859	2.93321	4	0.965378	1.95258
CG8024_gene_product_from_transcript_CG8024-RD	Rab32	4.19878	3.23484	1	0.963944	1.95064
Hairless	H	5.14731	4.18684	2	0.960465	1.94594
slender_lobes	sle	5.02367	4.06552	1	0.958149	1.94282
G_protein_beta-subunit_13F	Gbeta13F	7.41813	6.46192	13	0.956212	1.94021
tramtrack	ttk	4.56835	3.61614	2	0.952208	1.93483
polychaetoid	pyd	6.08727	5.1362	8	0.95107	1.93331
absent,_small,_or_homeotic_discs_1	ash1	3.91672	2.96866	1	0.948059	1.92927
CG11537_gene_product_from_transcript_CG11537-RB	CG11537	4.52602	3.57898	1	0.947033	1.9279
Retinoid-_and_fatty_acid-binding_glycoprotein	Rfabg	3.71753	2.77405	4	0.943477	1.92316
Ubr3_ubiquitin_ligase	Ubr3	4.78591	3.84259	2	0.943319	1.92295
optic_ganglion_reduced	ogre	6.79128	5.84805	8	0.943228	1.92283
Fimbrin	Fim	5.06007	4.11787	6	0.942202	1.92146
CG31886_gene_product_from_transcript_CG31886-RB	CG31886	4.17149	3.23167	1	0.939817	1.91829
CG4502_gene_product_from_transcript_CG4502-RA	CG4502	5.84046	4.90197	2	0.938494	1.91653
F-box_and_leucine-rich_repeat_protein_7	Fbxl7	4.41349	3.47513	2	0.93836	1.91635
tartan	trn	7.3763	6.44045	13	0.935847	1.91301
failed_axon_connections	fax	9.78261	8.85035	34	0.932257	1.90826
CG11030_gene_product_from_transcript_CG11030-RB	CG11030	4.64631	3.71459	2	0.931724	1.90755
enabled	ena	6.16109	5.2318	9	0.929294	1.90434
CG5746_gene_product_from_transcript_CG5746-RG	CG5746	6.63393	5.70721	7	0.926717	1.90095
Protein_tyrosine_phosphatase_10D	Ptp10D	3.20307	2.27796	2	0.925108	1.89883
CG34401_gene_product_from_transcript_CG34401-RB	CG34401	5.79249	4.86744	6	0.92505	1.89875
CG11357_gene_product_from_transcript_CG11357-RD	CG11357	6.41208	5.48763	3	0.924449	1.89796
CG3769_gene_product_from_transcript_CG3769-RA	CG3769	-1.3277	-2.24962	1	0.921915	1.89463
CG4398_gene_product_from_transcript_CG4398-RA	CG4398	2.99425	2.07234	1	0.921915	1.89463
G_protein_gamma_1	Ggamma1	6.83688	5.91496	8	0.921915	1.89463
CG11160_gene_product_from_transcript_CG11160-RC	CG11160	-3.05027	-3.97218	2	0.921915	1.89463
Autophagy-related_13	Atg13	5.56401	4.64329	5	0.920723	1.89306
roughest	rst	4.59794	3.6776	2	0.920333	1.89255
minidiscs	mnd	5.25153	4.33314	1	0.918388	1.89
Down_syndrome_cell_adhesion_molecule_1	Dscam1	3.37482	2.45654	1	0.918283	1.88987
CG7568_gene_product_from_transcript_CG7568-RE	CG7568	5.3645	4.44665	1	0.917851	1.8893
crooked_legs	crol	4.41877	3.50114	2	0.917626	1.889
ciboulot	cib	5.7165	4.79919	1	0.917308	1.88859
CG11430_gene_product_from_transcript_CG11430-RB	olf186-F	4.29814	3.38266	2	0.915475	1.88619
CG30089_gene_product_from_transcript_CG30089-RA	CG30089	4.54988	3.63843	1	0.911443	1.88093
Sprouty-related_protein_with_EVH-1_domain	Spred	4.23016	3.32664	1	0.903523	1.87063
kekkon5	kek5	4.70518	3.80649	2	0.898694	1.86438
Small_ribonucleoprotein_particle_protein_SmD3	SmD3	8.25325	7.35717	6	0.896073	1.86099
little_imaginal_discs	lid	6.17936	5.28954	6	0.889825	1.85295
CG14446_gene_product_from_transcript_CG14446-RC	CG14446	4.01476	3.1252	1	0.889565	1.85262
DnaJ-like-1	DnaJ-1	6.25553	5.36675	4	0.888784	1.85161
Protein_phosphatase_2C	Pp2C1	5.83972	4.95234	5	0.88738	1.84981
Guanine_nucleotide_exchange_factor_in_mesoderm	GEFmeso	3.26127	2.37502	2	0.886256	1.84837
Cyclin_G	CycG	7.25104	6.36548	12	0.885561	1.84748
lola_like	lolal	8.37707	7.49365	16	0.883416	1.84474
DNA_fragmentation_factor-related_protein_2	Drep2	5.93825	5.05539	9	0.882864	1.84403
crumbs	crb	4.72123	3.83914	6	0.882092	1.84305
CG2999_gene_product_from_transcript_CG2999-RD	unc-13	2.81677	1.93502	1	0.881756	1.84262
bonus	bon	5.62254	4.74238	4	0.880155	1.84057
CG17018_gene_product_from_transcript_CG17018-RE	CG17018	5.08715	4.20728	2	0.879871	1.84021
CG42396_gene_product_from_transcript_CG42396-RC	wech	8.07052	7.19199	26	0.878527	1.8385
rasputin	rin	7.29044	6.41399	5	0.876453	1.83586
Protein_kinase,_cAMP-dependent,_regulatory_subunit_type_1	Pka-R1	4.84177	3.9701	2	0.871666	1.82977
Partner_of_paired	Ppa	8.13298	7.26669	20	0.866289	1.82297
CG9752_gene_product_from_transcript_CG9752-RA	CG9752	6.21747	5.35214	1	0.865332	1.82176
CG43313_gene_product_from_transcript_CG43313-RB	CG43313	3.47654	2.61206	1	0.864477	1.82068
Moesin	Moe	4.97823	4.11601	1	0.862217	1.81783
approximated	app	3.97929	3.11817	1	0.861116	1.81644
Sulfated	Sulf1	4.99652	4.13568	2	0.860837	1.81609
teashirt	tsh	6.1687	5.30847	9	0.860234	1.81533
distal_antenna	dan	7.01809	6.15885	4	0.85924	1.81408
CG7337_gene_product_from_transcript_CG7337-RA	CG7337	3.64699	2.7882	4	0.858793	1.81352
Dorsocross1	Doc1	6.36243	5.50459	2	0.857841	1.81232
CG9727_gene_product_from_transcript_CG9727-RC	CG9727	3.39537	2.54104	1	0.854329	1.80792
Tousled-like_kinase	Tlk	6.06541	5.21125	9	0.854159	1.80771
hu_li_tai_shao	hts	5.32332	4.47003	6	0.853283	1.80661
sister-of-Sex-lethal	ssx	6.66749	5.81455	2	0.852945	1.80618
effete	eff	9.45232	8.60074	13	0.851582	1.80448
Casein_kinase_Ialpha	CkIalpha	8.2271	7.37598	6	0.851112	1.80389
bangles_and_beads	bnb	9.3614	8.51153	16	0.84987	1.80234
CG13001_gene_product_from_transcript_CG13001-RA	CG13001	5.92917	5.08007	2	0.849095	1.80137
Death-associated_protein_kinase_related	Drak	5.61032	4.76363	6	0.846693	1.79837
chascon	chas	0.826635	-0.0191083	1	0.845744	1.79719
toutatis	tou	5.39848	4.55595	2	0.842531	1.79319
singed	sn	7.31949	6.47718	11	0.842309	1.79292
trynity	tyn	3.1356	2.29385	1	0.841745	1.79222
Ankyrin-repeat,_SH3-domain,_and_Proline-rich-region_containing_Protein	ASPP	5.48203	4.64232	1	0.839708	1.78969
CG3576_gene_product_from_transcript_CG3576-RA	schlank	5.76687	4.92805	4	0.838824	1.78859
CG1927_gene_product_from_transcript_CG1927-RA	CG1927	5.97866	5.14234	2	0.836316	1.78548
cell_division_cycle_14	cdc14	1.80007	0.967424	2	0.832648	1.78095
CG5098_gene_product_from_transcript_CG5098-RA	CG5098	3.54275	2.71571	1	0.827044	1.77405
alpha-Tubulin_at_67C	alphaTub67C	3.80722	2.98055	1	0.826678	1.7736
big_brain	bib	7.69526	6.86988	11	0.825374	1.77199
unextended	uex	5.58047	4.75643	4	0.824034	1.77035
odd_skipped	odd	5.73021	4.90628	2	0.823933	1.77023
sickie	sick	2.32511	1.50241	1	0.822702	1.76872
CG12402_gene_product_from_transcript_CG12402-RA	CG12402	2.33879	1.51963	1	0.819156	1.76437
debra	dbr	4.20679	3.38999	4	0.816799	1.76149
tincar	tinc	4.37694	3.56017	2	0.816774	1.76146
Ribosomal_protein_L38	RpL38	10.7802	9.96517	5	0.815069	1.75938
Mucin_related_2B	Mur2B	-2.22569	-3.04069	1	0.815	1.7593
CG10011_gene_product_from_transcript_CG10011-RA	CG10011	3.90697	3.09244	6	0.814532	1.75873
CG42709_gene_product_from_transcript_CG42709-RA	CG42709	3.99429	3.18151	1	0.812779	1.75659
twenty-four	tyf	4.88368	4.07175	3	0.811932	1.75556
Microtubule-associated_protein_205	Map205	5.58936	4.7799	9	0.809459	1.75255
Ring_and_YY1_Binding_Protein	RYBP	4.90967	4.1005	1	0.809168	1.7522
Adaptor_Protein_complex_1,_gamma_subunit	AP-1gamma	4.60995	3.80262	1	0.807322	1.74996
CG12316_gene_product_from_transcript_CG12316-RA	CG12316	4.25815	3.45132	1	0.806829	1.74936
poor_gastrulation	pog	-1.67559	-2.48203	1	0.806438	1.74889
bazooka	baz	5.54174	4.73621	9	0.805529	1.74779
taranis	tara	4.42728	3.62563	1	0.801654	1.7431
Ras-associated_protein_2-like	Rap2l	7.11733	6.31819	2	0.799146	1.74007
CG31855_gene_product_from_transcript_CG31855-RB	CG31855	5.78483	4.98596	2	0.798865	1.73973
CG6191_gene_product_from_transcript_CG6191-RB	CG6191	3.96645	3.16784	1	0.79861	1.73942
Eph_receptor_tyrosine_kinase	Eph	6.42499	5.62765	6	0.797334	1.73789
CG11180_gene_product_from_transcript_CG11180-RB	CG11180	5.16389	4.36945	1	0.794436	1.7344
myoglianin	myo	4.53966	3.74688	1	0.792787	1.73242
Protein_kinase_N	Pkn	4.51619	3.72528	4	0.790903	1.73016
Arginine_kinase	Argk	4.76594	3.97735	1	0.788595	1.72739
echinus	ec	5.14644	4.35806	3	0.788381	1.72713
CG11791_gene_product_from_transcript_CG11791-RD	CG11791	6.61408	5.82597	3	0.788104	1.7268
CG2063_gene_product_from_transcript_CG2063-RA	CG2063	6.69399	5.90656	1	0.78743	1.726
sarcoplasmic_calcium-binding_protein	CBP	7.67351	6.88633	9	0.787186	1.7257
lines	lin	5.31477	4.52918	1	0.785584	1.72379
SET_domain_containing_8	Set8	6.20127	5.41733	5	0.783938	1.72182
centrosomin	cnn	5.56764	4.78376	3	0.783885	1.72176
charlatan	chn	6.32	5.53654	11	0.783466	1.72126
CG17689_gene_product_from_transcript_CG17689-RA	Spt20	4.1416	3.36113	1	0.780472	1.71769
CG3845_gene_product_from_transcript_CG3845-RA	NAT1	6.60797	5.8278	10	0.780166	1.71733
Cytoplasmic_linker_protein_190	CLIP-190	3.30372	2.52433	2	0.779398	1.71642
CG15387_gene_product_from_transcript_CG15387-RB	CG15387	6.24191	5.46358	1	0.778336	1.71515
pipsqueak	psq	6.46031	5.68369	9	0.776617	1.71311
C3G_ortholog_	H._sapiens	3.52517	2.74946	2	0.775706	1.71203
Enhancer_of_bithorax	E	5.62523	4.84974	8	0.775488	1.71177
CG6966_gene_product_from_transcript_CG6966-RC	CG6966	4.72713	3.95206	1	0.775074	1.71128
CG11347_gene_product_from_transcript_CG11347-RE	DOR	5.53373	4.75912	1	0.774607	1.71072
CG8416_gene_product_from_transcript_CG8416-RB	Rho1	7.90887	7.13495	3	0.773926	1.70992
javelin-like	jvl	4.13775	3.36407	1	0.773679	1.70962
Mid1_ortholog_	S._cerevisiae	0.434314	-0.336358	1	0.770672	1.70606
CG32264_gene_product_from_transcript_CG32264-RK	CG32264	3.97594	3.20707	2	0.768874	1.70394
Paxillin	Pax	4.5868	3.81844	1	0.768366	1.70334
prospero	pros	3.11398	2.35451	3	0.759472	1.69287
Shal_K[+]_channel_interacting_protein	SKIP	5.39601	4.63692	3	0.759092	1.69243
tropomodulin	tmod	4.75547	3.99793	1	0.757537	1.6906
CG32000_gene_product_from_transcript_CG32000-RH	CG32000	5.34682	4.5894	3	0.75742	1.69046
Protein_tyrosine_phosphatase_69D	Ptp69D	4.82473	4.06795	1	0.756778	1.68971
midline_fasciclin	mfas	5.14121	4.38556	1	0.755652	1.68839
scruin_like_at_the_midline	slim	6.20279	5.44922	4	0.753575	1.68597
quaking_related_58E-1	qkr58E-1	6.75503	6.00271	6	0.752316	1.68449
CG9195_gene_product_from_transcript_CG9195-RC	Scamp	5.6776	4.92666	2	0.75094	1.68289
CG5059_gene_product_from_transcript_CG5059-RD	CG5059	7.68257	6.93407	4	0.7485	1.68005
CG3638_gene_product_from_transcript_CG3638-RJ	CG3638	5.32262	4.57511	8	0.747509	1.67889
CG6187_gene_product_from_transcript_CG6187-RA	RluA-2	4.5631	3.81637	1	0.746724	1.67798
lethal_	3_05822	5.98468	5.23843	3	0.746253	1.67743
CG8929_gene_product_from_transcript_CG8929-RA	CG8929	6.88816	6.14697	7	0.741187	1.67155
CG3365_gene_product_from_transcript_CG3365-RH	drongo	6.42785	5.68668	6	0.74117	1.67153
extra_macrochaetae	emc	7.37423	6.63308	5	0.741152	1.67151
CG10479_gene_product_from_transcript_CG10479-RA	CG10479	6.9097	6.17121	4	0.738488	1.66843
Spc105-related	Spc105R	4.27463	3.53833	1	0.736299	1.6659
Phosphotidylinositol_3_kinase_68D	Pi3K68D	3.91738	3.18349	2	0.733883	1.66311
cabeza	caz	8.4169	7.68338	3	0.733517	1.66269
Glycogen_binding_subunit_70E	Gbs-70E	7.0229	6.29079	3	0.732115	1.66107
paired	prd	4.08791	3.35628	1	0.731626	1.66051
Dual-specificity_tyrosine_phosphorylation-regulated_kinase_3	Dyrk3	5.86095	5.13005	3	0.730898	1.65967
CG17233_gene_product_from_transcript_CG17233-RG	CG17233	4.8797	4.14904	1	0.730658	1.6594
CG10082_gene_product_from_transcript_CG10082-RA	CG10082	5.5205	4.79054	2	0.729951	1.65858
CG9575_gene_product_from_transcript_CG9575-RD	Rab35	6.22185	5.49258	6	0.72927	1.6578
Sestrin	Sesn	4.25145	3.52254	2	0.728909	1.65739
Tsr1_ribosome_assembly_factor	Tsr1	6.17358	5.44504	1	0.728545	1.65697
CG42354_gene_product_from_transcript_CG42354-RB	CG42354	-0.367609	-1.09471	2	0.727099	1.65531
CG1840_gene_product_from_transcript_CG1840-RA	CG1840	4.52741	3.80199	1	0.725425	1.65339
punt	put	5.81732	5.09438	6	0.722939	1.65054
Tetraspanin_96F	Tsp96F	5.33664	4.61652	2	0.720121	1.64732
CG7029_gene_product_from_transcript_CG7029-RC	CG7029	3.69067	2.97235	3	0.718324	1.64527
yantar	ytr	7.54201	6.82417	3	0.717841	1.64472
G_protein-coupled_receptor_kinase_2	Gprk2	4.91761	4.20337	2	0.714238	1.64062
CG4083_gene_product_from_transcript_CG4083-RA	Mo25	5.8254	5.11318	1	0.712228	1.63833
CIN85_and_CD2AP_orthologue	cindr	5.48687	4.77507	3	0.711801	1.63785
Btk_family_kinase_at_29A	Btk29A	5.46222	4.75119	2	0.711031	1.63697
Lysine_	K-specific_demethylase_4B	3.38147	2.67199	6	0.70948	1.63521
18_wheeler	18w	5.80718	5.10031	2	0.706872	1.63226
CASK_ortholog	CASK	3.01543	2.30925	1	0.706187	1.63149
Mediator_complex_subunit_26	MED26	6.06079	5.35524	5	0.705541	1.63076
CG8188_gene_product_from_transcript_CG8188-RD	CG8188	5.46596	4.76088	2	0.705087	1.63024
mushroom-body_expressed	mub	3.38553	2.68063	2	0.704902	1.63003
CG11360_gene_product_from_transcript_CG11360-RC	CG11360	3.37964	2.6764	1	0.703238	1.62816
CG8677_gene_product_from_transcript_CG8677-RC	CG8677	4.93836	4.23541	5	0.702946	1.62782
Centrosomal_protein_190kD	Cp190	7.15374	6.45357	9	0.700164	1.62469
embargoed	emb	6.82062	6.12146	16	0.699164	1.62356
CG8013_gene_product_from_transcript_CG8013-RB	Su	5.77695	5.0785	4	0.698441	1.62275
Suppressor_of_Cytokine_Signaling_at_16D	Socs16D	3.67579	2.97803	1	0.697763	1.62199
Autophagy-related_1	Atg1	4.96464	4.2669	1	0.69774	1.62196
Dicer-2	Dcr-2	3.68718	2.98981	1	0.697366	1.62154
fear-of-intimacy	foi	5.66194	4.96482	4	0.697117	1.62126
lava_lamp	lva	3.85086	3.15406	1	0.696803	1.62091
lethal_	2_giant_larvae	7.07249	6.37905	9	0.693438	1.61713
CG8448_gene_product_from_transcript_CG8448-RD	mrj	5.88459	5.19367	2	0.690914	1.61431
LIM-kinase1	LIMK1	3.54619	2.85541	1	0.690776	1.61415
SR_Protein_Kinase	SRPK	5.29354	4.60529	1	0.688258	1.61134
combgap	cg	6.56222	5.87479	12	0.687434	1.61042
CG5886_gene_product_from_transcript_CG5886-RA	CG5886	5.06897	4.38547	1	0.683493	1.60602
CG11412_gene_product_from_transcript_CG11412-RA	CG11412	5.76795	5.08802	2	0.679924	1.60206
CG42342_gene_product_from_transcript_CG42342-RH	CG42342	4.13084	3.45106	5	0.679787	1.6019
twist	twi	6.45027	5.77082	2	0.679445	1.60152
empty_spiracles	ems	4.78146	4.10286	3	0.678601	1.60059
CG13917_gene_product_from_transcript_CG13917-RC	CG13917	3.99153	3.31297	2	0.678564	1.60055
Phosphoethanolamine_cytidylyltransferase	Pect	5.85053	5.17242	2	0.678113	1.60005
CG43736_gene_product_from_transcript_CG43736-RK	CG43736	5.55627	4.88102	5	0.675256	1.59688
CG33111_gene_product_from_transcript_CG33111-RC	CG33111	2.57284	1.89857	3	0.674272	1.59579
canoe	cno	5.38607	4.71262	4	0.673452	1.59488
CG32676_gene_product_from_transcript_CG32676-RB	CG32676	5.64488	4.97182	3	0.673061	1.59445
tay_bridge	tay	4.39151	3.71918	5	0.672324	1.59364
CG3764_gene_product_from_transcript_CG3764-RB	CG3764	4.44743	3.77511	2	0.672313	1.59363
lethal_	1_G0196	3.0339	2.36257	1	0.671337	1.59255
CG14478_gene_product_from_transcript_CG14478-RD	CG14478	6.74587	6.07478	4	0.671094	1.59228
no_ocelli	noc	6.85607	6.1859	11	0.670161	1.59125
CG14966_gene_product_from_transcript_CG14966-RA	CG14966	6.33719	5.66719	2	0.670007	1.59108
CG5346_gene_product_from_transcript_CG5346-RA	CG5346	5.45474	4.78573	1	0.669005	1.58998
knirps	kni	5.80244	5.13476	2	0.667687	1.58852
homeobrain	hbn	3.34822	2.68081	1	0.667411	1.58822
tailup	tup	4.50615	3.84123	1	0.664919	1.58548
tweety	tty	4.34605	3.68126	1	0.664793	1.58534
Lk6_kinase	Lk6	7.41066	6.74601	16	0.66465	1.58518
hibris	hbs	4.08216	3.41797	1	0.664195	1.58468
Lysophosphatidylcholine_acyltransferase	LPCAT	4.58871	3.92485	1	0.663856	1.58431
CG10939_gene_product_from_transcript_CG10939-RA	CG10939	4.6056	3.9457	1	0.6599	1.57997
CG5784_gene_product_from_transcript_CG5784-RB	Mapmodulin	8.91592	8.25867	16	0.657247	1.57707
Na[+]/H[+]_hydrogen_exchanger_2	Nhe2	3.6065	2.95053	2	0.655966	1.57567
doughnut_on_2	dnt	6.41773	5.76427	10	0.653462	1.57294
CG31317_gene_product_from_transcript_CG31317-RC	stumps	4.9463	4.29398	1	0.652315	1.57169
CG3918_gene_product_from_transcript_CG3918-RA	CG3918	6.32063	5.67163	2	0.648998	1.56808
CG18769_gene_product_from_transcript_CG18769-RH	CG18769	3.94069	3.29387	1	0.64682	1.56571
roundabout_2	robo2	7.11116	6.46651	8	0.644654	1.56336
TAK1-associated_binding_protein_2	Tab2	4.16414	3.51951	2	0.64462	1.56333
alpha_Catenin	alpha-Cat	7.20284	6.56039	5	0.642442	1.56097
corkscrew	csw	3.51848	2.87651	1	0.641972	1.56046
Jumonji,_AT_rich_interactive_domain_2	Jarid2	5.10173	4.46015	5	0.641583	1.56004
Vacuolar_H[+]-ATPase_55kD_subunit	Vha55	5.16081	4.51975	1	0.641054	1.55947
Enhancer_of_decapping_3	Edc3	5.15637	4.51597	2	0.640391	1.55875
schizo	siz	5.68399	5.04456	5	0.639436	1.55772
hiiragi	hrg	6.40977	5.7706	1	0.639172	1.55744
Regena	Rga	6.75665	6.11753	1	0.639126	1.55739
enhancer_of_rudimentary	e	7.27781	6.63911	5	0.638705	1.55693
Vacuolar_H[+]-ATPase_26kD_subunit	Vha26	7.13395	6.4963	5	0.637644	1.55579
sunday_driver	syd	4.27424	3.63899	1	0.63525	1.55321
CG4074_gene_product_from_transcript_CG4074-RB	CG4074	4.09022	3.45559	1	0.634633	1.55254
DISCO_Interacting_Protein_1	DIP1	5.74676	5.11262	2	0.634139	1.55201
chromosome_bows	chb	4.89352	4.26019	1	0.633335	1.55115
CG11148_gene_product_from_transcript_CG11148-RH	CG11148	5.49258	4.86146	2	0.631118	1.54876
CG2108_gene_product_from_transcript_CG2108-RA	Rab23	4.34869	3.71881	1	0.629889	1.54745
CG31224_gene_product_from_transcript_CG31224-RB	CG31224	4.27874	3.64887	1	0.629869	1.54742
CG7139_gene_product_from_transcript_CG7139-RA	CG7139	5.44984	4.82002	3	0.629819	1.54737
shaggy	sgg	5.68404	5.05442	8	0.629621	1.54716
oysgedart	oys	5.7992	5.17211	1	0.627085	1.54444
enoki_mushroom	enok	4.57306	3.94991	1	0.623157	1.54024
Heterogeneous_nuclear_ribonucleoprotein_at_27C	Hrb27C	8.27255	7.65348	23	0.619063	1.53588
CG42684_gene_product_from_transcript_CG42684-RB	CG42684	5.11801	4.49962	7	0.618396	1.53517
CG32066_gene_product_from_transcript_CG32066-RB	CG32066	5.73332	5.11504	1	0.618275	1.53504
thioredoxin_peroxidase_1	Jafrac1	5.26036	4.64377	1	0.616593	1.53325
Poly-	ADP-ribose_polymerase	6.195	5.58053	2	0.614468	1.53099
brain_tumor	brat	5.55794	4.94361	5	0.614325	1.53084
patched	ptc	6.53543	5.92182	5	0.613615	1.53009
chromosome_alignment_defect_1	cal1	5.12375	4.51073	2	0.613014	1.52945
Enhancer_of_Polycomb	E	5.33894	4.72652	6	0.612419	1.52882
huckebein	hkb	5.21964	4.6082	2	0.611434	1.52778
stardust	sdt	4.6639	4.05347	4	0.610428	1.52671
Ribonuclear_protein_at_97D	Rb97D	4.97879	4.36891	1	0.60988	1.52613
trailer_hitch	tral	8.14479	7.53604	10	0.608742	1.52493
Abelson_interacting_protein	Abi	5.97191	5.36406	1	0.607842	1.52398
Topoisomerase_1	Top1	6.78056	6.17458	10	0.605972	1.522
CG10600_gene_product_from_transcript_CG10600-RC	CG10600	4.50465	3.89884	2	0.605807	1.52183
CG5053_gene_product_from_transcript_CG5053-RA	RASSF8	5.03146	4.426	1	0.605465	1.52147
CG7376_gene_product_from_transcript_CG7376-RB	CG7376	3.48356	2.88064	1	0.60292	1.51879
lethal_3_persistent_salivary_gland_2	l(3)psg2	4.35023	3.74796	1	0.602265	1.5181
6-phosphofructo-2-kinase	Pfrx	4.65784	4.0561	1	0.601733	1.51754
Cyclin_A	CycA	9.29878	8.69708	14	0.601705	1.51751
eukaryotic_translation_initiation_factor_4G	eIF4G	5.94566	5.34466	2	0.600995	1.51676
Myb_oncogene-like	Myb	6.69763	6.09838	3	0.599259	1.51494
Rho_GTPase_activating_protein_p190	RhoGAPp190	5.54881	4.9511	5	0.597708	1.51331
Slc45_ortholog_1	Slc45-1	4.49452	3.89855	4	0.595969	1.51149
bric_a_brac_2	bab2	4.02552	3.42981	1	0.595711	1.51122
Brahma_associated_protein_170kD	Bap170	6.03111	5.43587	3	0.595241	1.51072
CG43369_gene_product_from_transcript_CG43369-RA	Mitf	2.54438	1.9519	1	0.59248	1.50784
male-specific_lethal_1	msl-1	5.02589	4.43401	1	0.591885	1.50721
CG5726_gene_product_from_transcript_CG5726-RA	CG5726	4.44752	3.85748	1	0.590041	1.50529
Dystroglycan	Dg	5.03279	4.4434	4	0.589399	1.50462
CG9784_gene_product_from_transcript_CG9784-RA	CG9784	3.71786	3.12927	1	0.588593	1.50378
Vacuolar_H[+]_ATPase_13kD_subunit	Vha13	6.15881	5.57035	1	0.588465	1.50365
Pellino	Pli	6.23082	5.64313	2	0.587686	1.50283
Src_oncogene_at_64B	Src64B	6.62391	6.03623	7	0.587682	1.50283
Ankyrin	Ank	5.71804	5.13176	2	0.586278	1.50137
CG7467_gene_product_from_transcript_CG7467-RE	osa	5.88701	5.30104	6	0.585967	1.50105

## Sheet: timepoint3_GO_>2fold
Gene Ontology term	Cluster frequency	Genome frequency	Corrected	FDR	FALSE	Genes annotated to the term
			P-value		Positives
protein binding	139 of 365 genes, 38.1%	1849 of 16085 genes, 11.5%	3.89e-38	0	0	fz2, numb, dlp, apt, skd, CycT, Sxl, 4EHP, N, Smurf, pyr, hid, Mef2, Myc, Gsc, Scm, Pcl, simj, Pi3K21B, Cap-H2, kug, Cks30A, mirr, crp, Pka-C3, hep, btd, stau, Sema-1a, Ulp1, SoxN, tkv, hth, Fas2, fz, ft, net, mid, pan, Ubc6, shn, cact, dpp, CycE, Prosap, bun, ed, Gug, InR, E2f1, aop, sina, Wnt4, CrebA, pigs, bin3, trx, cnc, nuf, fl(2)d, vfl, Atx2, aret, Afti, nkd, kek1, igl, Pten, slpr, Not1, Pa…
nucleic acid binding transcription factor activity	55 of 365 genes, 15.1%	319 of 16085 genes, 2.0%	2.42e-30	0	0	slp2, Sp1, hth, apt, Ubx, abd-A, lilli, net, mid, NFAT, dpy, pan, pnr, shn, EcR, bowl, grn, esg, pnt, oc, ovo, zfh1, ci, bun, Mef2, opa, Pdp1, Myc, Gsc, E2f1, aop, GATAd, cad, Pcl, grh, svp, fkh, akirin, Dad, CrebA, Met, trx, Mnt, mirr, cnc, ftz-f1, btd, run, Blimp-1, hb, Antp, h, Trf2, Alh, SoxN
transcription factor activity, sequence-specific DNA binding	55 of 365 genes, 15.1%	319 of 16085 genes, 2.0%	2.42e-30	0	0	slp2, Sp1, hth, apt, Ubx, abd-A, lilli, net, mid, NFAT, dpy, pan, pnr, shn, EcR, bowl, grn, esg, pnt, oc, ovo, zfh1, ci, bun, Mef2, opa, Pdp1, Myc, Gsc, E2f1, aop, GATAd, cad, Pcl, grh, svp, fkh, akirin, Dad, CrebA, Met, trx, Mnt, mirr, cnc, ftz-f1, btd, run, Blimp-1, hb, Antp, h, Trf2, Alh, SoxN
binding	226 of 365 genes, 61.9%	5174 of 16085 genes, 32.2%	9.96e-30	0	0	fz2, slp2, numb, dlp, apt, how, skd, mask, lilli, CycT, dpy, tna, Sxl, 4EHP, JIL-1, Trim9, N, Smurf, pyr, hid, Mef2, Myc, CG17612, Gsc, Scm, Pcl, scrt, Clic, simj, Pi3K21B, alpha-Man-Ia, Imp, Cap-H2, kug, Cks30A, Optix, mirr, crp, Pka-C3, pum, hep, btd, Blimp-1, Trf2, stau, Sema-1a, Tis11, Ulp1, SoxN, egl, fray, tkv, hth, Fas2, fz, ft, zfh2, CG31140, Mrp4, slgA, CG4080, net, mid, shep, CG14441, N…
sequence-specific DNA binding	48 of 365 genes, 13.2%	314 of 16085 genes, 2.0%	8.65e-24	0	0	slp2, Sp1, edl, apt, Ubx, zfh2, abd-A, mid, Six4, pan, pnr, Dll, EcR, disco, grn, pnt, oc, ovo, zfh1, ci, Mef2, opa, Pdp1, Myc, Gsc, E2f1, aop, GATAd, cad, grh, svp, fkh, CrebA, trx, Mnt, Optix, mirr, crp, cnc, ftz-f1, btd, run, vfl, hb, Antp, Trf2, h, Hers
RNA polymerase II transcription factor activity, sequence-specific DNA binding	33 of 365 genes, 9.0%	163 of 16085 genes, 1.0%	8.04e-20	0	0	hth, abd-A, mid, pan, pnr, shn, EcR, bowl, grn, esg, pnt, oc, zfh1, ci, Mef2, Pdp1, opa, Gsc, aop, E2f1, GATAd, svp, akirin, Met, mirr, ftz-f1, btd, Blimp-1, hb, Antp, Trf2, h, SoxN
nucleic acid binding	104 of 365 genes, 28.5%	1878 of 16085 genes, 11.7%	2.32e-16	0	0	slp2, apt, how, abd-A, mask, lilli, Six4, Sxl, 4EHP, bowl, pnt, ovo, ci, elav, Mef2, Myc, Pdp1, CG17612, Gsc, Asx, GATAd, scrt, Imp, bol, Optix, mirr, CG10543, crp, pum, btd, ftz-f1, run, MESR4, Blimp-1, Antp, Trf2, Hers, stau, bru-3, CG10777, Tis11, SoxN, egl, hth, Sp1, edl, ph-p, Ubx, CG11486, zfh2, AGO1, mid, shep, NFAT, pan, pnr, shn, Dll, disco, EcR, grn, salm, esg, CG9650, Psc, oc, CG32772,…
transcription regulatory region DNA binding	26 of 365 genes, 7.1%	120 of 16085 genes, 0.7%	3.98e-16	0	0	hth, E2f1, cad, ph-p, apt, Ubx, zfh2, Pc, fkh, CrebA, mid, trx, EcR, disco, A2bp1, ftz-f1, Psc, hb, vfl, h, Trf2, Hers, zfh1, ci, Mef2, opa
regulatory region DNA binding	26 of 365 genes, 7.1%	121 of 16085 genes, 0.8%	4.96e-16	0	0	hth, E2f1, cad, ph-p, apt, Ubx, zfh2, Pc, fkh, CrebA, mid, trx, EcR, disco, A2bp1, ftz-f1, Psc, hb, vfl, h, Trf2, Hers, zfh1, ci, Mef2, opa
regulatory region nucleic acid binding	26 of 365 genes, 7.1%	121 of 16085 genes, 0.8%	4.96e-16	0	0	hth, E2f1, cad, ph-p, apt, Ubx, zfh2, Pc, fkh, CrebA, mid, trx, EcR, disco, A2bp1, ftz-f1, Psc, hb, vfl, h, Trf2, Hers, zfh1, ci, Mef2, opa
heterocyclic compound binding	132 of 365 genes, 36.2%	2838 of 16085 genes, 17.6%	2.69e-15	0	0	slp2, apt, how, mask, lilli, Sxl, 4EHP, JIL-1, Mef2, Myc, CG17612, Gsc, scrt, Imp, Optix, mirr, crp, Pka-C3, pum, hep, btd, Blimp-1, Trf2, stau, Tis11, SoxN, egl, fray, tkv, hth, CG31140, zfh2, Mrp4, slgA, mid, shep, NFAT, pan, shn, Dll, disco, grn, Psc, nmo, Gug, Csk, opa, InR, E2f1, aop, Stlk, peb, spen, CrebA, spoon, gish, bin3, CG11966, trx, cnc, Ssdp, hb, vfl, cdi, klu, aret, CG4374, abd-A, …
organic cyclic compound binding	132 of 365 genes, 36.2%	2851 of 16085 genes, 17.7%	3.97e-15	0	0	slp2, apt, how, mask, lilli, Sxl, 4EHP, JIL-1, Mef2, Myc, CG17612, Gsc, scrt, Imp, Optix, mirr, crp, Pka-C3, pum, hep, btd, Blimp-1, Trf2, stau, Tis11, SoxN, egl, fray, tkv, hth, CG31140, zfh2, Mrp4, slgA, mid, shep, NFAT, pan, shn, Dll, disco, grn, Psc, nmo, Gug, Csk, opa, InR, E2f1, aop, Stlk, peb, spen, CrebA, spoon, gish, bin3, CG11966, trx, cnc, Ssdp, hb, vfl, cdi, klu, aret, CG4374, abd-A, …
DNA binding	62 of 365 genes, 17.0%	811 of 16085 genes, 5.0%	4.98e-15	0	0	slp2, Sp1, hth, edl, ph-p, apt, Ubx, zfh2, abd-A, lilli, mid, Six4, NFAT, pan, pnr, Dll, EcR, disco, grn, esg, pnt, Psc, oc, ovo, zfh1, ci, Gug, Mef2, opa, Pdp1, Myc, Gsc, E2f1, aop, Asx, GATAd, cad, grh, svp, Pc, fkh, CrebA, Unr, trx, Mnt, Optix, mirr, crp, cnc, A2bp1, ftz-f1, btd, Nup153, run, Ssdp, hb, vfl, Antp, h, Trf2, Hers, SoxN
transcription regulatory region sequence-specific DNA binding	19 of 365 genes, 5.2%	92 of 16085 genes, 0.6%	4.5e-11	0	0	cad, apt, Ubx, zfh2, fkh, CrebA, mid, EcR, disco, ftz-f1, vfl, hb, Trf2, h, Hers, zfh1, ci, Mef2, opa
mRNA 3'-UTR binding	12 of 365 genes, 3.3%	28 of 16085 genes, 0.2%	8.4e-11	0	0	heph, apt, how, pum, A2bp1, sqd, stau, aret, Imp, Unr, Tis11, Sxl
identical protein binding	22 of 365 genes, 6.0%	139 of 16085 genes, 0.9%	1.69e-10	0	0	Gsc, Scm, rdx, grh, svp, spz, slpr, drl, CadN, CrebA, Pak3, trx, Met, dpp, mirr, Ten-m, oc, ci, bru-3, bun, corto, Pdp1
transcription factor binding	20 of 365 genes, 5.5%	112 of 16085 genes, 0.7%	1.87e-10	0	0	hth, E2f1, Hipk, fkh, mid, pan, bin3, pnr, shn, Met, EcR, cact, A2bp1, pnt, ftz-f1, btd, nej, h, bip2, Gug

## Sheet: timepoint4
name	symbol	micLIP_time4	mRNA_time4	cims	log2FC	Fold change
ncRNA	CR40469	11.2736	3.69252	2	7.58112	191.489
ncRNA	CR43650	4.15228	-1.55962	3	5.7119	52.4146
ncRNA	CR43887	5.71273	0.758457	1	4.95427	31.0017
ncRNA	CR33963	4.64452	0.977429	1	3.66709	12.703
ncRNA	CR31044	3.40007	0.331517	4	3.06855	8.38932
rough	ro	1.58094	-1.42826	1	3.0092	8.05118
CG3871_gene_product_from_transcript_CG3871-RA	Six4	4.97191	2.06689	2	2.90502	7.49029
Insulin-like_peptide_6	Ilp6	5.93033	3.04597	3	2.88436	7.3838
CG14966_gene_product_from_transcript_CG14966-RA	CG14966	6.62448	3.80413	1	2.82035	7.06335
homothorax	hth	7.58697	4.83516	21	2.7518	6.73558
Ultrabithorax	Ubx	6.74902	4.05776	10	2.69126	6.45878
skywalker	sky	2.18812	-0.394912	2	2.58303	5.99197
CG2530_gene_product_from_transcript_CG2530-RC	corto	7.05943	4.50235	19	2.55708	5.88514
Upstream_of_N-ras	Unr	6.72801	4.26092	14	2.46709	5.52928
Syntaxin_1A	Syx1A	5.93598	3.49178	1	2.44419	5.44222
leg_arista_wing_complex	lawc	5.31342	2.88489	1	2.42852	5.38343
CG9821_gene_product_from_transcript_CG9821-RC	CG9821	8.54699	6.18336	22	2.36363	5.14664
scabrous	sca	6.41205	4.09945	3	2.31259	4.96775
CG33473_gene_product_from_transcript_CG33473-RC	luna	6.20373	3.94931	1	2.25441	4.7714
Slc45_ortholog_1	Slc45-1	6.50657	4.30656	6	2.20001	4.59482
ETS-domain_lacking	edl	8.13664	5.94313	6	2.19351	4.57418
CG12290_gene_product_from_transcript_CG12290-RB	CG12290	4.15581	1.99821	1	2.15759	4.46169
IGF-II_mRNA-binding_protein	Imp	6.37137	4.2323	16	2.13907	4.40477
Mitogen-activated_protein_kinase_phosphatase_3	Mkp3	6.32671	4.19876	5	2.12795	4.37095
vielfaltig	vfl	5.95003	3.82601	4	2.12403	4.35909
minibrain	mnb	5.98516	3.93171	8	2.05345	4.15098
PAR-domain_protein_1	Pdp1	5.74668	3.70487	10	2.04181	4.11762
Trithorax-like	Trl	4.31663	2.27616	2	2.04046	4.11377
tonalli	tna	7.11065	5.1617	14	1.94895	3.86093
scylla	scyl	8.83364	6.9107	15	1.92294	3.79196
CG15628_gene_product_from_transcript_CG15628-RB	CG15628	5.02927	3.11817	1	1.91111	3.76098
CG9752_gene_product_from_transcript_CG9752-RA	CG9752	6.28991	4.37934	1	1.91056	3.75956
Dullard	Dd	5.8257	3.91994	3	1.90576	3.74707
downstream_of_receptor_kinase	drk	7.68007	5.81153	9	1.86854	3.65163
sprouty	sty	6.50178	4.63576	2	1.86602	3.64525
CG43759_gene_product_from_transcript_CG43759-RC	CG43759	5.47631	3.61259	5	1.86372	3.63945
vein	vn	4.04288	2.22005	1	1.82283	3.53774
CG17278_gene_product_from_transcript_CG17278-RA	CG17278	5.01142	3.20467	1	1.80674	3.49851
ocelliless	oc	4.76529	2.96457	3	1.80072	3.48395
head_involution_defective	hid	6.17173	4.37324	4	1.79848	3.47854
RNA_on_the_X_1	roX1	8.55834	6.77396	15	1.78438	3.4447
kin_of_irre	kirre	3.63802	1.86419	2	1.77382	3.41959
PRL-1_phosphatase	PRL-1	7.00896	5.23996	4	1.769	3.40818
Antennapedia	Antp	5.09176	3.32825	6	1.76351	3.39523
frizzled	fz	5.76302	4.00074	6	1.76227	3.39232
naked_cuticle	nkd	7.131	5.37347	13	1.75753	3.3812
Star	S	6.56215	4.80863	7	1.75352	3.3718
Cyclin_E	CycE	6.23798	4.4933	5	1.74468	3.35121
Delta	Dl	6.82512	5.08078	8	1.74434	3.35042
Heat_shock_protein_27	Hsp27	7.20066	5.46662	1	1.73404	3.32657
CG12673_gene_product_from_transcript_CG12673-RC	olf413	6.23673	4.51367	3	1.72306	3.30137
disconnected	disco	5.5708	3.85267	2	1.71813	3.29009
CG8034_gene_product_from_transcript_CG8034-RA	CG8034	5.5216	3.80882	6	1.71278	3.27792
hairy	h	5.50212	3.7964	1	1.70572	3.26192
Ataxin-2_binding_protein_1	A2bp1	5.93688	4.23258	6	1.7043	3.25872
pointed	pnt	5.98284	4.29112	4	1.69172	3.23041
CG11825_gene_product_from_transcript_CG11825-RC	CG11825	4.57917	2.90139	1	1.67778	3.19935
CG13300_gene_product_from_transcript_CG13300-RA	CG13300	5.77463	4.10621	1	1.66843	3.17868
Small_ribonucleoprotein_particle_protein_SmD3	SmD3	7.79411	6.13562	5	1.65849	3.15686
unpaired_1	upd1	3.61325	1.95522	1	1.65803	3.15586
bruno-3	bru-3	4.05012	2.41248	1	1.63764	3.11157
nemo	nmo	7.9949	6.35884	2	1.63605	3.10814
hephaestus	heph	5.68389	4.04996	3	1.63392	3.10356
CG13784_gene_product_from_transcript_CG13784-RD	CG13784	5.85099	4.21872	1	1.63227	3.1
cropped	crp	7.56476	5.95578	8	1.60898	3.05036
CG42238_gene_product_from_transcript_CG42238-RC	CG42238	5.50284	3.92697	2	1.57587	2.98115
Chloride_intracellular_channel	Clic	7.18594	5.6125	6	1.57344	2.97613
Heat-shock-protein-70Bb	Hsp70Bb	3.9087	2.34093	1	1.56777	2.96446
knirps-like	knrl	5.03494	3.47614	1	1.5588	2.94609
Chronologically_inappropriate_morphogenesis	chinmo	4.08377	2.53508	6	1.54869	2.92551
musashi	msi	5.18305	3.63531	1	1.54774	2.92359
Hormone_receptor-like_in_46	Hr46	6.48138	4.93553	13	1.54584	2.91975
CG7884_gene_product_from_transcript_CG7884-RA	CG7884	4.19645	2.65619	1	1.54026	2.90847
Merlin	Mer	5.71592	4.17839	2	1.53753	2.90297
CG3849_gene_product_from_transcript_CG3849-RB	Lasp	5.64424	4.11308	4	1.53115	2.89017
pumilio	pum	5.45306	3.92976	15	1.5233	2.87448
Sodium-dependent_multivitamin_transporter	Smvt	4.14189	2.62093	1	1.52096	2.86982
Methoprene-tolerant	Met	3.68445	2.16858	2	1.51587	2.85971
clockwork_orange	cwo	5.09481	3.58215	5	1.51266	2.85335
CG13316_gene_product_from_transcript_CG13316-RD	Mnt	5.2052	3.69377	4	1.51143	2.85092
Wnt_oncogene_analog_4	Wnt4	6.84386	5.3353	11	1.50856	2.84526
big_brain	bib	6.52013	5.0128	3	1.50733	2.84284
Cyclic-AMP_response_element_binding_protein_A	CrebA	6.61868	5.11381	6	1.50487	2.83799
klumpfuss	klu	5.59984	4.0957	4	1.50414	2.83656
CG9328_gene_product_from_transcript_CG9328-RB	CG9328	5.95752	4.45339	2	1.50413	2.83654
CG32767_gene_product_from_transcript_CG32767-RH	CG32767	4.69663	3.20095	2	1.49568	2.81997
seven_in_absentia	sina	5.61746	4.12578	1	1.49169	2.81217
CG11711_gene_product_from_transcript_CG11711-RA	Mob2	4.92787	3.43775	3	1.49012	2.80913
ncRNA	CR30009	6.19187	4.70444	1	1.48743	2.80389
Ecdysone_receptor	EcR	5.25569	3.77178	5	1.48391	2.79706
CG4080_gene_product_from_transcript_CG4080-RB	CG4080	5.21664	3.73734	3	1.4793	2.78813
Rap1_GTPase	Rap1	7.8489	6.3704	4	1.4785	2.78658
Tripartite_motif_containing_9	Trim9	5.74156	4.27633	2	1.46522	2.76106
fork_head	fkh	6.52231	5.05734	4	1.46497	2.76058
CG8580_gene_product_from_transcript_CG8580-RD	akirin	9.48726	8.03015	15	1.45711	2.74558
kuzbanian	kuz	6.243	4.78891	5	1.45408	2.73982
alpha-Mannosidase_class_I_a	alpha-Man-Ia	4.81445	3.37458	5	1.43986	2.71295
single-minded	sim	2.6605	1.22203	1	1.43847	2.71033
roadkill	rdx	6.31862	4.88604	3	1.43259	2.69931
gemini	gem	5.82637	4.39546	8	1.43091	2.69617
CG33207_gene_product_from_transcript_CG33207-RC	pxb	6.06208	4.63177	3	1.43031	2.69505
CG13076_gene_product_from_transcript_CG13076-RA	Notum	4.63755	3.20877	1	1.42878	2.69219
DnaJ-like-1	DnaJ-1	7.04892	5.62537	4	1.42354	2.68244
grain	grn	5.52507	4.10483	3	1.42024	2.6763
RNA-binding_protein_2	Rbp2	7.84406	6.4242	6	1.41987	2.67561
female_lethal_d	fl	6.96705	5.54845	6	1.4186	2.67325
pangolin	pan	3.82591	2.41442	4	1.4115	2.66013
commissureless	comm	7.37095	5.96305	3	1.4079	2.65351
Sequence-specific_single-stranded_DNA-binding_protein	Ssdp	6.16648	4.76172	3	1.40476	2.64774
gliolectin	glec	7.41786	6.01682	3	1.40103	2.64091
Ten-Eleven_Translocation_	TET_family_protein	6.27459	4.87563	13	1.39896	2.63711
Ecdysone-induced_protein_63E	Eip63E	5.64423	4.2463	1	1.39793	2.63523
Tis11_homolog	Tis11	6.58157	5.1936	4	1.38797	2.61711
abdominal_A	abd-A	6.19914	4.81189	7	1.38725	2.61579
CG18405_gene_product_from_transcript_CG18405-RE	Sema-1a	5.16479	3.78224	7	1.38254	2.60728
Distal-less	Dll	4.05882	2.67735	1	1.38147	2.60534
taiman	tai	5.12435	3.74684	4	1.37751	2.5982
CG15480_gene_product_from_transcript_CG15480-RA	CG15480	5.8071	4.4329	1	1.3742	2.59224
CG32638_gene_product_from_transcript_CG32638-RB	CG32638	6.7729	5.40098	2	1.37192	2.58814
tribbles	trbl	6.47984	5.10807	3	1.37177	2.58788
CG10798_gene_product_from_transcript_CG10798-RB	Myc	5.94028	4.57039	4	1.36989	2.58451
yuri_gagarin	yuri	4.16554	2.79611	3	1.36943	2.58369
sloppy_paired_2	slp2	5.53539	4.17011	1	1.36529	2.57627
CG17836_gene_product_from_transcript_CG17836-RB	Xrp1	6.19045	4.82808	3	1.36237	2.57107
string	stg	8.27746	6.92466	16	1.3528	2.55408
nuclear_fallout	nuf	6.03663	4.6858	4	1.35083	2.55059
couch_potato	cpo	4.86808	3.52268	8	1.3454	2.541
pyramus	pyr	4.67522	3.33546	4	1.33976	2.5311
Basigin	Bsg	5.96957	4.62983	9	1.33973	2.53105
Partner_of_paired	Ppa	7.79043	6.47022	7	1.32021	2.49702
CG8929_gene_product_from_transcript_CG8929-RA	CG8929	6.99512	5.68191	3	1.31321	2.48493
E2F_transcription_factor_1	E2f1	6.7423	5.4291	8	1.31321	2.48493
nautilus	nau	3.96508	2.66014	2	1.30494	2.47073
CG42389_gene_product_from_transcript_CG42389-RE	CG42389	5.22193	3.91922	6	1.30271	2.46691
SoxNeuro	SoxN	5.98137	4.68095	4	1.30041	2.463
CG40080_gene_product_from_transcript_CG40080-RA	Haspin	6.44161	5.14142	1	1.30019	2.46262
CG11412_gene_product_from_transcript_CG11412-RA	CG11412	6.60128	5.30425	1	1.29703	2.45723
split_ends	spen	4.94184	3.64502	6	1.29682	2.45686
CG11486_gene_product_from_transcript_CG11486-RM	CG11486	6.46395	5.1687	7	1.29525	2.45419
headcase	hdc	3.4702	2.17664	4	1.29356	2.45133
ftz_transcription_factor_1	ftz-f1	2.95059	1.6622	1	1.2884	2.44256
lilliputian	lilli	4.51593	3.23023	3	1.28569	2.43799
four-jointed	fj	6.79043	5.51225	9	1.27817	2.42532
wunen-2	wun2	7.26098	5.98301	6	1.27797	2.42497
extra-extra	exex	4.64603	3.36865	1	1.27737	2.42397
sisterless_A	sisA	4.93623	3.66095	1	1.27527	2.42045
warts	wts	5.14789	3.87641	3	1.27148	2.41409
Hormone_receptor-like_in_39	Hr39	5.56676	4.29658	1	1.27019	2.41193
kayak	kay	4.07979	2.81482	2	1.26496	2.40321
CG6824_gene_product_from_transcript_CG6824-RE	ovo	5.27083	4.00752	6	1.2633	2.40045
Daughters_against_dpp	Dad	5.10665	3.84407	1	1.26258	2.39924
Decapping_protein_2	DCP2	6.16367	4.90543	3	1.25824	2.39204
CG10176_gene_product_from_transcript_CG10176-RC	CG10176	4.77797	3.52435	1	1.25362	2.3844
CG42396_gene_product_from_transcript_CG42396-RC	wech	6.63329	5.38347	2	1.24982	2.37811
Ras-associated_protein_2-like	Rap2l	7.41484	6.16618	3	1.24867	2.37622
decapentaplegic	dpp	4.2021	2.95479	2	1.24731	2.37399
visgun	vsg	8.24326	6.99739	4	1.24587	2.37161
Sox_box_protein_14	Sox14	5.15757	3.91307	3	1.24449	2.36935
charybde	chrb	7.2292	5.98488	12	1.24431	2.36905
Ecdysone-induced_protein_75B	Eip75B	4.81709	3.57688	1	1.24021	2.36234
CG9650_gene_product_from_transcript_CG9650-RG	CG9650	5.37092	4.13531	5	1.23561	2.3548
failed_axon_connections	fax	9.95848	8.72449	25	1.23399	2.35217
Abdominal_B	Abd-B	4.71662	3.48429	1	1.23233	2.34945
CG3409_gene_product_from_transcript_CG3409-RB	CG3409	5.92045	4.69739	1	1.22306	2.33442
CG11873_gene_product_from_transcript_CG11873-RB	CG11873	4.89224	3.67095	3	1.22129	2.33155
Shal_K[+]_channel_interacting_protein	SKIP	5.86504	4.64487	7	1.22017	2.32974
hunchback	hb	5.17147	3.96547	1	1.20599	2.30696
discs_large_1	dlg1	5.2785	4.07477	4	1.20372	2.30334
bicoid-interacting_protein_3	bin3	5.72402	4.52132	3	1.2027	2.30171
division_abnormally_delayed	dally	5.91625	4.71377	4	1.20247	2.30134
CG5746_gene_product_from_transcript_CG5746-RG	CG5746	7.18541	5.99469	9	1.19072	2.28267
thisbe	ths	3.96961	2.78092	2	1.18868	2.27945
Cyclin_A	CycA	8.59055	7.40344	6	1.1871	2.27695
bagpipe	bap	4.01488	2.82799	1	1.18689	2.27661
CG7250_gene_product_from_transcript_CG7250-RC	Toll-6	5.51762	4.3333	1	1.18432	2.27256
CG12076_gene_product_from_transcript_CG12076-RA	YT521-B	7.00565	5.82305	8	1.1826	2.26986
Rho_GTPase_activating_protein_at_71E	RhoGAP71E	5.37646	4.1974	2	1.17906	2.26429
parcas	pcs	7.20636	6.02829	5	1.17808	2.26275
rhomboid	rho	5.9008	4.72454	4	1.17626	2.25989
simjang	simj	6.22473	5.0488	4	1.17593	2.25939
Syndecan	Sdc	7.3884	6.21616	5	1.17223	2.2536
Dichaete	D	6.36114	5.19089	3	1.17025	2.2505
Heparan_sulfate_6-O-sulfotransferase	Hs6st	5.31342	4.14473	5	1.16869	2.24807
Cytochrome_P450-6a8	Cyp6a8	5.73194	4.56864	1	1.1633	2.23969
CG5784_gene_product_from_transcript_CG5784-RB	Mapmodulin	8.02681	6.86432	4	1.16249	2.23843
short_gastrulation	sog	4.30432	3.14469	1	1.15963	2.234
CG3825_gene_product_from_transcript_CG3825-RA	Gadd34	6.46015	5.30242	2	1.15773	2.23105
CG3198_gene_product_from_transcript_CG3198-RA	CG3198	5.45778	4.30237	2	1.15541	2.22748
Transcript_48	T48	5.33521	4.18001	4	1.1552	2.22715
CG12643_gene_product_from_transcript_CG12643-RA	CG12643	5.3546	4.20047	1	1.15413	2.22549
telomere_fusion	tefu	2.0531	0.900396	1	1.15271	2.22331
Vacuolar_protein_sorting_11	Vps11	4.48806	3.33617	1	1.15189	2.22204
mastermind	mam	5.28831	4.13801	3	1.1503	2.2196
CG32676_gene_product_from_transcript_CG32676-RB	CG32676	6.53786	5.38865	3	1.14921	2.21792
shade	shd	2.91077	1.76383	2	1.14694	2.21444
Sex_combs_reduced	Scr	4.68293	3.53684	1	1.1461	2.21314
frizzled_2	fz2	7.00477	5.86344	12	1.14133	2.20584
Suppressor_of_Hairless	Su(H)	4.75769	3.61874	1	1.13895	2.20221
CG3655_gene_product_from_transcript_CG3655-RB	CG3655	4.6161	3.47867	1	1.13743	2.19988
CG34380_gene_product_from_transcript_CG34380-RD	CG34380	6.24972	5.1127	1	1.13702	2.19927
fledgling_of_Klp38B	fok	6.46318	5.32823	2	1.13494	2.1961
flapwing	flw	5.11451	3.98415	1	1.13037	2.18914
Polycomb	Pc	4.7773	3.6495	1	1.1278	2.18526
astray	aay	5.78706	4.65953	2	1.12753	2.18484
Organic_anion_transporting_polypeptide_58Dc	Oatp58Dc	6.3827	5.26182	3	1.12088	2.17479
puckered	puc	5.07794	3.96515	1	1.1128	2.16264
CG11388_gene_product_from_transcript_CG11388-RA	CG11388	4.96045	3.84974	1	1.11071	2.15952
CG5316_gene_product_from_transcript_CG5316-RC	CG5316	5.64203	4.53511	1	1.10692	2.15385
CG8013_gene_product_from_transcript_CG8013-RB	Su(z)12	5.24346	4.1411	1	1.10236	2.14706
Myocyte_enhancer_factor_2	Mef2	5.9956	4.89465	6	1.10095	2.14496
squid	sqd	8.1072	7.00668	10	1.10052	2.14433
derailed	drl	7.21264	6.11392	4	1.09872	2.14165
gilgamesh	gish	6.56731	5.47211	4	1.0952	2.13643
kinetochore_Mis12-Ndc80_network_component_1	Kmn1	5.17359	4.07938	1	1.09421	2.13497
CG5938_gene_product_from_transcript_CG5938-RD	CG5938	5.29401	4.20149	1	1.09252	2.13247
polyA-binding_protein_interacting_protein_2	Paip2	4.98273	3.89297	2	1.08975	2.12838
faint_sausage	fas	3.49929	2.41157	2	1.08772	2.12538
scratch	scrt	5.36068	4.27504	1	1.08565	2.12232
CG14073_gene_product_from_transcript_CG14073-RC	CG14073	4.89444	3.80939	3	1.08505	2.12144
CG17265_gene_product_from_transcript_CG17265-RA	CG17265	4.98106	3.89675	3	1.08432	2.12037
meiotic_P26	mei-P26	3.83452	2.75313	1	1.08139	2.11607
singed	sn	7.75357	6.67325	7	1.08032	2.11451
Fasciclin_3	Fas3	7.92349	6.84338	14	1.08011	2.1142
Arrowhead	Awh	5.11864	4.041	1	1.07764	2.11058
skuld	skd	5.18359	4.10953	3	1.07406	2.10536
sidestep	side	4.23931	3.166	2	1.07331	2.10425
CG11030_gene_product_from_transcript_CG11030-RB	CG11030	5.54306	4.47225	3	1.0708	2.1006
CG18081_gene_product_from_transcript_CG18081-RB	CG18081	7.50862	6.43852	2	1.0701	2.09958
CG14441_gene_product_from_transcript_CG14441-RA	CG14441	4.85495	3.78527	3	1.06968	2.09896
lamina_ancestor	lama	4.84712	3.78202	3	1.0651	2.09232
yantar	ytr	7.73048	6.66565	4	1.06483	2.09192
Ubiquitin_conjugating_enzyme_2	Ubc2	6.31977	5.25674	1	1.06303	2.08932
CG34242_gene_product_from_transcript_CG34242-RB	CG34242	5.23909	4.17929	1	1.0598	2.08464
Netrin-A	NetA	5.91665	4.8603	5	1.05635	2.07966
Programmed_cell_death_4_ortholog	Pdcd4	7.14274	6.08704	2	1.05571	2.07874
Furin_1	Fur1	4.7583	3.70422	1	1.05408	2.07639
inscuteable	insc	5.11251	4.06115	3	1.05136	2.07249
effete	eff	9.20056	8.1493	10	1.05126	2.07234
anterior_open	aop	7.0551	6.00399	10	1.05111	2.07212
JIL-1_kinase	JIL-1	5.83708	4.78636	5	1.05072	2.07157
CG32428_gene_product_from_transcript_CG32428-RC	CG32428	5.75832	4.7083	1	1.05002	2.07056
Casein_kinase_Ialpha	CkIalpha	8.00025	6.95196	2	1.0483	2.06809
CG3779_gene_product_from_transcript_CG3779-RB	numb	6.35923	5.31185	2	1.04737	2.06676
held_out_wings	how	6.92052	5.87663	4	1.04389	2.06178
Ret_oncogene	Ret	2.42907	1.38613	1	1.04294	2.06042
P-element_somatic_inhibitor	Psi	6.4377	5.39796	2	1.03973	2.05585
ventral_veins_lacking	vvl	6.80535	5.76587	3	1.03948	2.05548
cactus	cact	6.91884	5.88105	2	1.03779	2.05308
Ornithine_decarboxylase_antizyme	Oda	9.70722	8.6732	11	1.03401	2.04771
CG5346_gene_product_from_transcript_CG5346-RA	CG5346	5.06689	4.03365	2	1.03324	2.04661
Sex_lethal	Sxl	6.19556	5.16406	3	1.03151	2.04416
TATA_box_binding_protein-related_factor_2	Trf2	5.04377	4.01329	2	1.03048	2.0427
CG32537_gene_product_from_transcript_CG32537-RA	CG32537	4.04916	3.0192	1	1.02996	2.04197
CG13475_gene_product_from_transcript_CG13475-RA	HGTX	4.53045	3.5017	2	1.02875	2.04026
F-box_and_leucine-rich_repeat_protein_7	Fbxl7	4.40698	3.3806	1	1.02638	2.0369
enhancer_of_yellow_1	e	6.4546	5.43034	1	1.02426	2.03391
unextended	uex	6.22271	5.19971	2	1.023	2.03214
Autophagy-related_13	Atg13	5.08601	4.06846	3	1.01755	2.02448
Notch	N	6.20699	5.19227	4	1.01472	2.02051
CG9575_gene_product_from_transcript_CG9575-RD	Rab35	5.92214	4.9079	4	1.01424	2.01984
shaggy	sgg	5.81331	4.80111	11	1.01219	2.01697
forked_end	fend	5.23369	4.22685	2	1.00683	2.0095
grappa	gpp	5.65398	4.65067	1	1.00331	2.0046
SMAD_specific_E3_ubiquitin_protein_ligase	Smurf	5.7053	4.70758	5	0.997718	1.99684
Heat_shock_RNA_omega	Hsromega	3.34832	2.35105	3	0.997272	1.99622
CG11940_gene_product_from_transcript_CG11940-RB	pico	5.35201	4.3549	4	0.997115	1.99601
CG9397_gene_product_from_transcript_CG9397-RI	jing	6.23917	5.24671	2	0.992462	1.98958
CG13001_gene_product_from_transcript_CG13001-RA	CG13001	6.26376	5.27361	1	0.990148	1.98639
mirror	mirr	5.42998	4.43992	3	0.990063	1.98627
found_in_neurons	fne	5.48337	4.4934	4	0.989966	1.98614
sister_of_odd_and_bowl	sob	4.95752	3.96896	1	0.988564	1.98421
wingless	wg	5.3777	4.38969	2	0.98801	1.98345
CG14217_gene_product_from_transcript_CG14217-RF	Tao	6.1835	5.20006	3	0.983447	1.97718
nejire	nej	5.02106	4.03815	6	0.982911	1.97645
CG4022_gene_product_from_transcript_CG4022-RC	CG4022	5.31437	4.33224	2	0.982129	1.97538
La_related_protein	larp	5.61401	4.63224	3	0.98177	1.97489
Autophagy-related_8a	Atg8a	8.50701	7.52551	3	0.981505	1.97452
cut	ct	3.84271	2.86289	3	0.979814	1.97221
midline	mid	5.03552	4.05617	1	0.979351	1.97158
bruno-2	bru-2	4.58927	3.6119	1	0.977374	1.96888
Eph_receptor_tyrosine_kinase	Eph	6.69236	5.7198	3	0.972556	1.96231
plexus	px	4.92312	3.95261	3	0.970508	1.95953
CG1907_gene_product_from_transcript_CG1907-RA	CG1907	4.88733	3.9175	1	0.969825	1.9586
alan_shepard	shep	4.51241	3.54638	3	0.966026	1.95345
hedgehog	hh	4.71285	3.74688	1	0.965967	1.95337
CG8416_gene_product_from_transcript_CG8416-RB	Rho1	8.36373	7.40237	4	0.961361	1.94715
CG4502_gene_product_from_transcript_CG4502-RA	CG4502	4.04584	3.08954	1	0.956298	1.94032
bifid	bi	3.68244	2.72689	1	0.955547	1.93931
CG5249_gene_product_from_transcript_CG5249-RF	Blimp-1	4.75727	3.80316	4	0.954107	1.93738
CG10203_gene_product_from_transcript_CG10203-RB	x16	7.65456	6.7012	1	0.953358	1.93637
CG11122_gene_product_from_transcript_CG11122-RA	CG11122	4.06051	3.10968	4	0.950822	1.93297
Myb_oncogene-like	Myb	6.87403	5.92427	4	0.949752	1.93154
CG32264_gene_product_from_transcript_CG32264-RK	CG32264	4.12978	3.1819	3	0.94788	1.92904
hemipterous	hep	5.04843	4.10243	1	0.945997	1.92652
Drop	Dr	5.40011	4.45637	3	0.943738	1.92351
CG42666_gene_product_from_transcript_CG42666-RG	CG42666	1.56526	0.621651	1	0.943612	1.92334
Hexokinase_A	Hex-A	5.2977	4.35459	1	0.943111	1.92267
bazooka	baz	5.54652	4.60735	3	0.939175	1.91743
debris_buster	dsb	-1.50214	-2.44095	1	0.938811	1.91695
Tetraspanin_96F	Tsp96F	5.85895	4.92085	2	0.938096	1.916
baboon	babo	4.93623	3.99833	2	0.937905	1.91574
CG14657_gene_product_from_transcript_CG14657-RC	CG14657	5.39527	4.45747	2	0.937796	1.9156
CG10465_gene_product_from_transcript_CG10465-RA	CG10465	6.79472	5.85776	1	0.936961	1.91449
CG11966_gene_product_from_transcript_CG11966-RA	CG11966	5.49666	4.56241	6	0.934249	1.9109
Posterior_sex_combs	Psc	4.9901	4.05824	3	0.931859	1.90773
Septin_5	Septin5	4.85984	3.92918	1	0.930655	1.90614
CG14464_gene_product_from_transcript_CG14464-RD	CG14464	6.9029	5.97335	1	0.929553	1.90469
approximated	app	3.88413	2.95532	2	0.928808	1.9037
CG4455_gene_product_from_transcript_CG4455-RA	CG4455	7.5748	6.64617	4	0.928628	1.90347
schnurri	shn	3.62834	2.70033	1	0.928015	1.90266
pannier	pnr	4.91856	3.99325	1	0.925305	1.89909
CG42663_gene_product_from_transcript_CG42663-RB	CG42663	4.66469	3.73983	2	0.924864	1.8985
doughnut_on_2	dnt	5.99215	5.06767	3	0.924487	1.89801
boule	bol	5.18263	4.26169	2	0.920944	1.89335
CG6356_gene_product_from_transcript_CG6356-RA	CG6356	4.99052	4.07227	2	0.918249	1.88982
escargot	esg	5.81446	4.90119	2	0.913276	1.88332
brother_of_odd_with_entrails_limited	bowl	6.91547	6.00296	6	0.912513	1.88232
CG30483_gene_product_from_transcript_CG30483-RD	Prosap	5.20554	4.29389	8	0.911645	1.88119
CG2446_gene_product_from_transcript_CG2446-RB	Amun	7.87653	6.97142	7	0.905107	1.87268
CG31635_gene_product_from_transcript_CG31635-RG	CG31635	3.49529	2.59249	1	0.9028	1.86969
DNA_fragmentation_factor-related_protein_2	Drep2	4.0244	3.12221	1	0.902188	1.8689
Grunge	Gug	5.91766	5.02154	4	0.896123	1.86106
caskin	ckn	5.80573	4.91431	7	0.891423	1.855
CG14446_gene_product_from_transcript_CG14446-RC	CG14446	4.31897	3.42819	1	0.890783	1.85418
cubitus_interruptus	ci	6.63799	5.74726	1	0.890727	1.85411
C3G_ortholog_	H._sapiens	4.49249	3.60208	2	0.890409	1.8537
CG31886_gene_product_from_transcript_CG31886-RB	CG31886	4.53946	3.64906	2	0.890402	1.85369
CG32217_gene_product_from_transcript_CG32217-RB	Su	5.85423	4.96628	1	0.887951	1.85055
CG11130_gene_product_from_transcript_CG11130-RA	Rtc1	6.10445	5.21695	1	0.887497	1.84996
Polycomblike	Pcl	4.76623	3.87908	1	0.887156	1.84953
methuselah-like_1	mthl1	4.56964	3.68735	1	0.882288	1.8433
menage_a_trois	metro	4.59125	3.7105	2	0.880752	1.84133
TNF-receptor-associated_factor_4	Traf4	7.3671	6.49392	8	0.873184	1.8317
polychaetoid	pyd	5.9558	5.08314	2	0.872658	1.83103
CG12728_gene_product_from_transcript_CG12728-RB	CG12728	4.46444	3.5918	1	0.872634	1.831
seven_up	svp	4.43951	3.56878	1	0.870729	1.82859
CG2865_gene_product_from_transcript_CG2865-RB	CG2865	5.5951	4.72562	8	0.869477	1.827
CG9005_gene_product_from_transcript_CG9005-RB	CG9005	5.71636	4.84955	7	0.866815	1.82363
G_protein_beta-subunit_13F	Gbeta13F	7.52491	6.65816	2	0.866744	1.82354
steppke	step	4.33913	3.47376	2	0.865367	1.8218
center_divider	cdi	5.245	4.38484	9	0.86016	1.81524
trailer_hitch	tral	7.32068	6.4632	4	0.857483	1.81187
CG13893_gene_product_from_transcript_CG13893-RA	CG13893	3.07205	2.21545	1	0.856605	1.81077
CG42684_gene_product_from_transcript_CG42684-RB	CG42684	5.61785	4.76263	3	0.855218	1.80903
CG32772_gene_product_from_transcript_CG32772-RE	CG32772	4.93847	4.08397	1	0.854496	1.80813
CG8312_gene_product_from_transcript_CG8312-RA	CG8312	5.39939	4.54556	4	0.853831	1.80729
CG5830_gene_product_from_transcript_CG5830-RA	CG5830	5.00188	4.14894	2	0.852947	1.80619
spoonbill	spoon	6.76951	5.91682	2	0.852689	1.80586
knockdown	kdn	7.84711	6.99473	4	0.852383	1.80548
taranis	tara	5.7905	4.94661	1	0.843886	1.79488
schizo	siz	5.47852	4.63552	3	0.843	1.79378
embryonic_lethal_abnormal_vision	elav	6.47811	5.63598	3	0.842132	1.7927
fear-of-intimacy	foi	4.95051	4.10845	1	0.842059	1.79261
CG11791_gene_product_from_transcript_CG11791-RD	CG11791	6.13447	5.29262	4	0.841856	1.79235
Heterogeneous_nuclear_ribonucleoprotein_at_27C	Hrb27C	8.11442	7.27263	14	0.84178	1.79226
zeste	z	6.0668	5.22684	1	0.839958	1.79
apontic	apt	6.75411	5.91525	3	0.838857	1.78863
Rho_GTPase_activating_protein_at_18B	RhoGAP18B	4.34436	3.507	1	0.837365	1.78678
disco-related	disco-r	4.07538	3.2417	1	0.833683	1.78223
CG4101_gene_product_from_transcript_CG4101-RA	CG4101	5.48066	4.6471	1	0.833554	1.78207
CG5807_gene_product_from_transcript_CG5807-RB	CG5807	5.41924	4.58813	1	0.83111	1.77905
ncRNA	CR43836	1.40648	0.576486	1	0.829997	1.77768
SAM-motif_ubiquitously_expressed_punctatedly_localized_protein	Samuel	3.95939	3.13056	1	0.828831	1.77624
Tousled-like_kinase	Tlk	4.96498	4.13616	2	0.828821	1.77623
serpent	srp	5.19209	4.36586	1	0.826228	1.77304
Homeodomain_interacting_protein_kinase	Hipk	5.32232	4.49625	1	0.826072	1.77285
beaten_path_IIa	beat-IIa	3.89425	3.06831	1	0.825937	1.77269
kibra_ortholog	kibra	4.98698	4.16167	1	0.825311	1.77192
CG17272_gene_product_from_transcript_CG17272-RA	CG17272	7.68538	6.86064	1	0.824746	1.77122
Activating_transcription_factor_3	Atf3	1.61269	0.788523	1	0.824168	1.77051
polyhomeotic_proximal	ph-p	5.43417	4.61218	1	0.821986	1.76784
yurt	yrt	5.40088	4.57896	3	0.821912	1.76775
Decondensation_factor_31	Df31	10.5225	9.70277	15	0.819732	1.76508
Deformed_epidermal_autoregulatory_factor-1	Deaf1	5.35016	4.53047	1	0.819682	1.76502
CG9281_gene_product_from_transcript_CG9281-RB	CG9281	6.99716	6.17828	1	0.818877	1.76403
charlatan	chn	5.69743	4.88246	5	0.814969	1.75926
Zn_finger_homeodomain_1	zfh1	5.0968	4.28753	2	0.809276	1.75233
prospero	pros	3.91616	3.10896	1	0.807202	1.74981
Kruppel	Kr	5.43621	4.62966	4	0.80655	1.74902
pebble	pbl	4.81622	4.01521	5	0.801006	1.74232
chickadee	chic	9.37643	8.57569	8	0.800739	1.74199
CG14895_gene_product_from_transcript_CG14895-RD	Pak3	5.89933	5.10103	3	0.7983	1.73905
CG31908_gene_product_from_transcript_CG31908-RC	CG31908	6.48049	5.68276	3	0.797728	1.73836
Sprouty-related_protein_with_EVH-1_domain	Spred	5.07607	4.28073	5	0.795343	1.73549
CG5059_gene_product_from_transcript_CG5059-RD	CG5059	7.26527	6.47139	2	0.793879	1.73373
Insulin-like_peptide_4	Ilp4	6.36218	5.56837	1	0.793809	1.73365
teashirt	tsh	6.47112	5.67934	7	0.791771	1.7312
Brahma_associated_protein_111kD	Bap111	6.64527	5.85358	3	0.79168	1.73109
concertina	cta	5.63676	4.84544	2	0.791319	1.73066
CG17746_gene_product_from_transcript_CG17746-RB	CG17746	4.98427	4.19381	1	0.790461	1.72963
Ribosomal_protein_S5b	RpS5b	8.96132	8.17237	3	0.788947	1.72781
trithorax	trx	3.72807	2.94111	1	0.78696	1.72543
Alhambra	Alh	5.67048	4.88465	5	0.785834	1.72409
cabeza	caz	7.86052	7.07622	3	0.784304	1.72226
twins	tws	3.94471	3.16084	2	0.783873	1.72175
maverick	mav	5.68243	4.89941	2	0.783021	1.72073
winged_eye	wge	4.90971	4.12741	3	0.782299	1.71987
CG34401_gene_product_from_transcript_CG34401-RB	CG34401	5.41878	4.63686	4	0.781924	1.71942
CG10376_gene_product_from_transcript_CG10376-RA	CG10376	4.39253	3.61071	1	0.781825	1.7193
NFAT_homolog	NFAT	4.75853	3.9796	5	0.778936	1.71586
Argonaute-1	AGO1	6.23353	5.45508	3	0.778444	1.71528
Histone_H3.3B	His3.3B	10.1722	9.39599	12	0.776197	1.71261
CG3800_gene_product_from_transcript_CG3800-RA	CG3800	9.34644	8.57205	14	0.774389	1.71047
nonA-like	nonA-l	4.67071	3.89784	1	0.772865	1.70866
sarah	sra	4.29299	3.52035	1	0.772638	1.70839
CG3881_gene_product_from_transcript_CG3881-RA	GlcAT-S	2.91499	2.14658	1	0.768418	1.7034
retained	retn	5.51871	4.75179	1	0.766924	1.70164
Histone_gene-specific_Epigenetic_Repressor_in_late_S_phase	Hers	3.65424	2.89112	1	0.763119	1.69716
shrub	shrb	6.65089	5.8892	1	0.761684	1.69547
Tat_interactive_protein_60kDa	Tip60	4.96866	4.20722	1	0.761443	1.69519
Misexpression_suppressor_of_KSR_2	MESK2	4.6555	3.89751	4	0.757987	1.69113
lines	lin	5.06245	4.30813	2	0.754321	1.68684
CG43736_gene_product_from_transcript_CG43736-RK	CG43736	5.30832	4.55536	2	0.752956	1.68524
Histone_deacetylase_1	HDAC1	7.65122	6.90026	4	0.750956	1.68291
Pellino	Pli	6.88393	6.13369	2	0.75024	1.68207
CG1244_gene_product_from_transcript_CG1244-RG	MEP-1	1.13312	0.382987	3	0.750134	1.68195
roundabout_2	robo2	7.07396	6.32474	5	0.749225	1.68089
Ribosomal_protein_L38	RpL38	11.0276	10.2787	5	0.748887	1.6805
CG31196_gene_product_from_transcript_CG31196-RD	14-3-3epsilon	9.47572	8.72946	14	0.746264	1.67744
CG1943_gene_product_from_transcript_CG1943-RD	CG1943	7.61669	6.87116	2	0.745522	1.67658
optic_ganglion_reduced	ogre	7.57149	6.82808	9	0.743403	1.67412
scalloped	sd	5.69221	4.95043	2	0.741782	1.67224
Fimbrin	Fim	6.09561	5.3555	3	0.740117	1.67031
four_wheel_drive	fwd	5.36327	4.62413	4	0.739135	1.66917
CG7337_gene_product_from_transcript_CG7337-RA	CG7337	4.25662	3.51749	4	0.739127	1.66917
Caprin	Capr	6.92723	6.18843	4	0.738796	1.66878
combgap	cg	6.46665	5.72891	8	0.737741	1.66756
PAX_transcription_activation_domain_interacting_protein	Ptip	3.94842	3.21249	1	0.735937	1.66548
CG3576_gene_product_from_transcript_CG3576-RA	schlank	6.43291	5.70076	6	0.732149	1.66111
eIF4E-Homologous_Protein	4EHP	4.49682	3.76498	1	0.73184	1.66076
CG17689_gene_product_from_transcript_CG17689-RA	Spt20	3.81926	3.08953	1	0.729735	1.65833
caupolican	caup	4.98753	4.25864	2	0.728888	1.65736
CG4733_gene_product_from_transcript_CG4733-RD	CG4733	4.38112	3.65318	2	0.727942	1.65627
TAK1-associated_binding_protein_2	Tab2	3.55138	2.82424	1	0.727141	1.65536
CG4746_gene_product_from_transcript_CG4746-RA	mab-21	6.42374	5.69977	2	0.723969	1.65172
dally-like	dlp	6.36885	5.64686	9	0.721992	1.64946
female_sterile_1_homeotic	fs(1)h	5.49222	4.77032	1	0.721904	1.64936
C-terminal_Src_kinase	Csk	4.86389	4.14326	1	0.72063	1.6479
crooked_legs	crol	6.22406	5.50388	3	0.720178	1.64739
groucho	gro	6.37471	5.65547	4	0.71924	1.64631
castor	cas	6.28684	5.5677	2	0.719141	1.6462
CG10924_gene_product_from_transcript_CG10924-RA	CG10924	5.22655	4.50924	1	0.717309	1.64411
Nucleoporin_153kD	Nup153	5.59338	4.87689	6	0.716492	1.64318
CG43658_gene_product_from_transcript_CG43658-RE	CG43658	4.18146	3.46506	4	0.716398	1.64308
Tenascin_major	Ten-m	5.37672	4.66154	6	0.715177	1.64169
lethal_3_05822	l(3)05822	5.14181	4.42768	4	0.714129	1.64049
CG15387_gene_product_from_transcript_CG15387-RB	CG15387	6.74796	6.03456	1	0.713395	1.63966
CG8924_gene_product_from_transcript_CG8924-RB	CG8924	4.58788	3.87499	1	0.712889	1.63908
CG33554_gene_product_from_transcript_CG33554-RE	Nipped-A	3.91297	3.2008	1	0.712174	1.63827
neuralized	neur	6.04204	5.33172	2	0.71032	1.63617
Glycogen_binding_subunit_70E	Gbs-70E	6.97512	6.26919	2	0.705926	1.63119
CG12713_gene_product_from_transcript_CG12713-RA	CG12713	3.36174	2.65607	1	0.705672	1.6309
scruin_like_at_the_midline	slim	6.42704	5.72282	3	0.704222	1.62927
CG31363_gene_product_from_transcript_CG31363-RI	Jupiter	8.85557	8.15278	13	0.702792	1.62765
sarcoplasmic_calcium-binding_protein	CBP	8.53667	7.83439	6	0.702276	1.62707
brain_tumor	brat	5.81563	5.11355	6	0.702075	1.62684
CG7554_gene_product_from_transcript_CG7554-RA	comm2	6.24981	5.54976	3	0.700053	1.62456
punt	put	5.85546	5.15753	5	0.697931	1.62218
lambik	lbk	5.68638	4.99007	2	0.696312	1.62036
Structural_maintenance_of_chromosomes_2	SMC2	4.94161	4.24619	2	0.695419	1.61935
CG6398_gene_product_from_transcript_CG6398-RB	CG6398	7.57378	6.87904	7	0.694735	1.61859
CG34159_gene_product_from_transcript_CG34159-RA	CG34159	7.111	6.41644	4	0.694565	1.6184
twin_of_eyeless	toy	3.96445	3.2712	1	0.693254	1.61693
ribbon	rib	8.26628	7.57474	14	0.691538	1.615
hibris	hbs	5.54433	4.85328	2	0.691045	1.61445
mushroom_bodies_tiny	mbt	5.46225	4.77177	2	0.690488	1.61383
Histone_methyltransferase_4-20	Hmt4-20	5.50697	4.81846	1	0.688507	1.61161
CG11347_gene_product_from_transcript_CG11347-RE	DOR	5.7341	5.047	2	0.687104	1.61005
CG13398_gene_product_from_transcript_CG13398-RB	CG13398	3.26772	2.58369	1	0.684024	1.60662
CG10777_gene_product_from_transcript_CG10777-RB	CG10777	4.87808	4.19503	2	0.683047	1.60553
spalt_major	salm	4.9855	4.30363	2	0.681868	1.60422
thickveins	tkv	6.62661	5.94582	5	0.680789	1.60302
Suppressor_of_variegation_205	Su	8.54	7.85931	3	0.680693	1.60291
CG5522_gene_product_from_transcript_CG5522-RE	CG5522	4.71871	4.03968	2	0.67903	1.60106
CG10960_gene_product_from_transcript_CG10960-RC	CG10960	5.28058	4.60189	1	0.678683	1.60068
CG6700_gene_product_from_transcript_CG6700-RA	CG6700	5.02558	4.3474	1	0.678186	1.60013
ypsilon_schachtel	yps	8.27237	7.59485	5	0.67752	1.59939
CG10279_gene_product_from_transcript_CG10279-RK	Rm62	8.82599	8.14881	25	0.67718	1.59901
CG11324_gene_product_from_transcript_CG11324-RD	homer	5.5212	4.84431	2	0.676884	1.59868
sunday_driver	syd	4.88157	4.20472	1	0.676854	1.59865
pleiohomeotic	pho	6.25558	5.57888	2	0.676704	1.59848
cornetto	corn	5.15046	4.47621	6	0.674249	1.59577
G_protein_gamma_1	Ggamma1	7.49241	6.82057	7	0.67184	1.5931
CG17334_gene_product_from_transcript_CG17334-RA	lin-28	7.24403	6.57271	5	0.67132	1.59253
Fish-lips	Fili	4.99024	4.32031	2	0.669931	1.591
Novel_nucleolar_protein_1	Non1	9.03475	8.36511	15	0.669641	1.59068
Mesoderm-expressed_2	Mes2	6.00007	5.33086	1	0.669212	1.5902
Na,K-ATPase_Interacting	NKAIN	5.54445	4.87532	2	0.669127	1.59011
centrosomin	cnn	5.73984	5.07251	3	0.667328	1.58813
staufen	stau	5.84212	5.17485	3	0.667263	1.58806
Structure_specific_recognition_protein	Ssrp	5.74159	5.07659	1	0.665003	1.58557
CG13427_gene_product_from_transcript_CG13427-RA	CG13427	8.12459	7.45967	1	0.664921	1.58548
CG14648_gene_product_from_transcript_CG14648-RA	lost	7.85549	7.19241	5	0.66308	1.58346
melted	melt	3.86912	3.20611	2	0.663011	1.58338
CIN85_and_CD2AP_orthologue	cindr	5.85962	5.19803	5	0.661596	1.58183
bonus	bon	5.184	4.52269	2	0.66131	1.58152
Abelson_interacting_protein	Abi	6.51809	5.85692	2	0.661173	1.58137
twenty-four	tyf	4.71049	4.04982	2	0.660672	1.58082
CG43427_gene_product_from_transcript_CG43427-RP	CG43427	5.05324	4.39308	2	0.660159	1.58026
grainy_head	grh	5.12024	4.46117	9	0.659071	1.57906
Major_Facilitator_Superfamily_Transporter_17	MFS17	3.58764	2.93026	1	0.657377	1.57721
Tetraspanin_39D	Tsp39D	5.27509	4.61868	1	0.656411	1.57616
CG4686_gene_product_from_transcript_CG4686-RA	CG4686	4.91636	4.26172	1	0.654637	1.57422
CG6391_gene_product_from_transcript_CG6391-RC	Aps	6.51695	5.86453	2	0.652421	1.5718
Mig-2-like	Mtl	5.91908	5.26846	2	0.65062	1.56984
alphabet	alph	6.7734	6.12338	3	0.65002	1.56919
Cyclin_G	CycG	7.81228	7.16335	9	0.648925	1.568
CG4867_gene_product_from_transcript_CG4867-RA	bc10	5.50998	4.86146	1	0.648525	1.56756
CG2163_gene_product_from_transcript_CG2163-RA	Pabp2	7.59291	6.94921	4	0.643698	1.56233
forkhead_box,_sub-group_O	foxo	3.96379	3.3229	1	0.640889	1.55929
mushroom-body_expressed	mub	3.40469	2.76676	1	0.63793	1.5561
CG32150_gene_product_from_transcript_CG32150-RA	CG32150	4.40126	3.76418	1	0.637086	1.55518
Van_Gogh	Vang	6.56239	5.9259	5	0.63649	1.55454
CG10543_gene_product_from_transcript_CG10543-RF	CG10543	5.05415	4.41857	2	0.635581	1.55356
Btk_family_kinase_at_29A	Btk29A	5.93866	5.30424	4	0.634422	1.55232
CG42279_gene_product_from_transcript_CG42279-RJ	Nedd4	4.72005	4.09233	1	0.627719	1.54512
retina_aberrant_in_pattern	rap	6.83909	6.212	4	0.627084	1.54444
Semaphorin-5c	Sema-5c	5.89699	5.26998	2	0.627011	1.54436
serrano	sano	5.1672	4.54282	1	0.624377	1.54155
Ferritin_1_heavy_chain_homologue	Fer1HCH	8.3813	7.75778	1	0.623518	1.54063
Protein_tyrosine_phosphatase_99A	Ptp99A	3.93043	3.30713	1	0.623297	1.54039
Glia_maturation_factor	GMF	6.35641	5.73339	1	0.623017	1.54009
CG17704_gene_product_from_transcript_CG17704-RG	Nipped-B	5.30392	4.6828	2	0.621126	1.53808
kekkon5	kek5	5.33996	4.72004	1	0.619919	1.53679
Calmodulin	Cam	6.39218	5.77266	3	0.619521	1.53636
Fasciclin_2	Fas2	7.08426	6.46555	8	0.618709	1.5355
CG3638_gene_product_from_transcript_CG3638-RJ	CG3638	5.57475	4.95619	2	0.61856	1.53534
Zinc-finger_protein_interacting_with_CP190	ZIPIC	4.90601	4.28892	1	0.617092	1.53378
Exchange_factor_for_Arf_6_ortholog_	H._sapiens	4.498	3.88101	2	0.616992	1.53367
TBP-associated_factor_4	Taf4	5.4131	4.80161	4	0.611485	1.52783
beaten_path_Ia	beat-Ia	3.95781	3.34791	2	0.6099	1.52615
A_kinase_anchor_protein_200	Akap200	9.02595	8.41613	12	0.609824	1.52607
Female_sterile_2_Ketel	fs(2)k	4.80133	4.19243	1	0.608894	1.52509
Forkhead_box_K	FoxK	5.63841	5.0298	3	0.608615	1.52479
CG17233_gene_product_from_transcript_CG17233-RG	CG17233	5.20485	4.59686	2	0.607989	1.52413
Adherens_junction_protein_p120	p120ctn	6.94416	6.33691	1	0.607252	1.52335
eyes_absent	eya	4.67335	4.06727	1	0.606076	1.52211
mushroom_body_defect	mud	3.65135	3.04764	1	0.60371	1.51962
CG2202_gene_product_from_transcript_CG2202-RA	CG2202	4.23643	3.63281	1	0.603621	1.51953
CG5684_gene_product_from_transcript_CG5684-RA	Pop2	5.64212	5.03888	5	0.603236	1.51912
Septin_1	Septin1	7.10617	6.504	1	0.602167	1.518
CG8582_gene_product_from_transcript_CG8582-RD	Sh3beta	6.86142	6.2627	1	0.59872	1.51437
Misexpression_suppressor_of_ras_4	MESR4	3.77719	3.17938	2	0.597815	1.51342
Histone_deacetylase_4	HDAC4	3.81642	3.21886	1	0.59756	1.51315
Activated_Cdc42_kinase	Ack	3.94486	3.34894	1	0.595923	1.51144
CG30388_gene_product_from_transcript_CG30388-RA	Magi	4.95809	4.36328	2	0.594809	1.51027
CG10011_gene_product_from_transcript_CG10011-RA	CG10011	4.31305	3.71863	1	0.594422	1.50987
Dual-specificity_tyrosine_phosphorylation-regulated_kinase_3	Dyrk3	5.75464	5.16045	3	0.594185	1.50962
Stem-loop_binding_protein	Slbp	6.1315	5.54082	1	0.59068	1.50596
CG18362_gene_product_from_transcript_CG18362-RL	Mondo	5.42122	4.8326	4	0.588617	1.5038
CG11050_gene_product_from_transcript_CG11050-RA	CG11050	5.78903	5.2016	1	0.587432	1.50257
yorkie	yki	5.89943	5.31225	3	0.587178	1.50231
piopio	pio	4.34476	3.75831	2	0.586449	1.50155
SNF4/AMP-activated_protein_kinase_gamma_subunit	SNF4Agamma	4.534	3.9481	2	0.585896	1.50097

## Sheet: timepoint4_GO_>2fold
Gene Ontology term	Cluster frequency	Genome frequency	Corrected	FDR	FALSE	Genes annotated to the term
			P-value		Positives
sequence-specific DNA binding	46 of 261 genes, 17.6%	314 of 16085 genes, 2.0%	1.64e-28	0	0	slp2, edl, Ubx, vvl, Trl, exex, abd-A, Sox14, ro, Six4, pan, Dll, EcR, disco, grn, luna, pnt, bap, oc, ovo, Mef2, Abd-B, Myc, Pdp1, kay, aop, E2f1, fkh, D, sim, CrebA, Eip75B, Mnt, HGTX, Scr, crp, Su(H), ftz-f1, hb, vfl, Antp, Trf2, Hr46, h, knrl, Hr39
nucleic acid binding transcription factor activity	46 of 261 genes, 17.6%	319 of 16085 genes, 2.0%	3.37e-28	0	0	slp2, cwo, hth, Ubx, vvl, Trl, abd-A, lilli, nau, sisA, pan, EcR, grn, pnt, bap, oc, ovo, Mef2, Abd-B, Myc, Pdp1, kay, aop, E2f1, fkh, Awh, D, sim, akirin, Dad, CrebA, Eip75B, Met, Mnt, HGTX, Scr, Su(H), ftz-f1, hb, Antp, Trf2, Hr46, h, knrl, Hr39, SoxN
transcription factor activity, sequence-specific DNA binding	46 of 261 genes, 17.6%	319 of 16085 genes, 2.0%	3.37e-28	0	0	slp2, cwo, hth, Ubx, vvl, Trl, abd-A, lilli, nau, sisA, pan, EcR, grn, pnt, bap, oc, ovo, Mef2, Abd-B, Myc, Pdp1, kay, aop, E2f1, fkh, Awh, D, sim, akirin, Dad, CrebA, Eip75B, Met, Mnt, HGTX, Scr, Su(H), ftz-f1, hb, Antp, Trf2, Hr46, h, knrl, Hr39, SoxN
protein binding	99 of 261 genes, 37.9%	1849 of 16085 genes, 11.5%	1.21e-26	0	0	fz2, cwo, numb, skd, Trl, nau, sisA, sgg, Sxl, Paip2, pnt, Syx1A, N, pyr, wts, upd1, corto, hid, Mef2, Myc, Pdp1, Dl, simj, Lasp, drk, Mer, drl, D, tai, dally, Ilp6, HGTX, Scr, crp, insc, ftz-f1, Xrp1, CkIalpha, Sema-1a, bru-3, eff, fj, SoxN, Rap1, hth, Ret, edl, fz, Ubx, CG11486, Mapmodulin, sn, DnaJ-1, pan, EcR, trbl, cact, dpp, CycE, wech, oc, Hsp27, Mob2, Psi, dlg1, kay, aop, sina, E2f1, rdx,…
binding	162 of 261 genes, 62.1%	5174 of 16085 genes, 32.2%	3.19e-21	0	0	fz2, slp2, cwo, numb, how, skd, CG5316, exex, lilli, sisA, tna, Sxl, JIL-1, luna, Rap2l, Trim9, N, pyr, upd1, hid, Mef2, aay, Myc, scrt, simj, Clic, Awh, cpo, D, alpha-Man-Ia, Imp, Eip75B, Ilp6, HGTX, crp, pum, insc, Trf2, CkIalpha, msi, Sema-1a, Tis11, SoxN, hth, fz, Mapmodulin, sn, CG4080, shd, CG14441, ro, pan, trbl, Dll, disco, cact, dpp, grn, CycE, bap, wech, nmo, Mob2, Psi, kay, Haspin, aop…
RNA polymerase II transcription factor activity, sequence-specific DNA binding	30 of 261 genes, 11.5%	163 of 16085 genes, 1.0%	5.58e-21	0	0	hth, aop, E2f1, vvl, abd-A, D, sim, akirin, sisA, Eip75B, pan, Met, EcR, HGTX, grn, pnt, Su(H), ftz-f1, bap, hb, oc, Antp, Trf2, Hr46, h, Hr39, Mef2, Pdp1, SoxN, kay
DNA binding	57 of 261 genes, 21.8%	811 of 16085 genes, 5.0%	3.63e-19	0	0	slp2, cwo, hth, edl, Ubx, vvl, CG5316, Trl, exex, abd-A, lilli, nau, Sox14, ro, Six4, pan, Dll, EcR, disco, grn, luna, pnt, bap, oc, ovo, Mef2, Abd-B, Myc, Pdp1, kay, aop, E2f1, Pc, fkh, Awh, D, sim, Unr, CrebA, Eip75B, Mnt, HGTX, Scr, crp, A2bp1, Su(H), ftz-f1, hb, vfl, Ssdp, Antp, Trf2, h, Hr46, Hr39, knrl, SoxN
transcription regulatory region DNA binding	23 of 261 genes, 8.8%	120 of 16085 genes, 0.7%	3.32e-16	0	0	hth, E2f1, Ubx, Pc, vvl, fkh, sim, CrebA, ro, EcR, disco, Scr, A2bp1, Su(H), ftz-f1, vfl, hb, Trf2, Hr46, h, Hr39, Mef2, Abd-B
regulatory region DNA binding	23 of 261 genes, 8.8%	121 of 16085 genes, 0.8%	4.05e-16	0	0	hth, E2f1, Ubx, Pc, vvl, fkh, sim, CrebA, ro, EcR, disco, Scr, A2bp1, Su(H), ftz-f1, vfl, hb, Trf2, Hr46, h, Hr39, Mef2, Abd-B
regulatory region nucleic acid binding	23 of 261 genes, 8.8%	121 of 16085 genes, 0.8%	4.05e-16	0	0	hth, E2f1, Ubx, Pc, vvl, fkh, sim, CrebA, ro, EcR, disco, Scr, A2bp1, Su(H), ftz-f1, vfl, hb, Trf2, Hr46, h, Hr39, Mef2, Abd-B
nucleic acid binding	81 of 261 genes, 31.0%	1878 of 16085 genes, 11.7%	5.94e-15	0	0	slp2, cwo, how, vvl, CG5316, Trl, exex, abd-A, lilli, nau, Six4, Sxl, luna, pnt, ovo, Mef2, Abd-B, Myc, Pdp1, scrt, Awh, cpo, D, Imp, Eip75B, HGTX, Scr, crp, pum, ftz-f1, Antp, Trf2, SmD3, msi, bru-3, knrl, Tis11, SoxN, hth, edl, Ubx, CG11486, Sox14, ro, pan, disco, EcR, Dll, grn, CG9650, bap, oc, CG3198, Psi, YT521-B, ytr, kay, aop, heph, E2f1, Pc, fkh, spen, sim, CrebA, Unr, DCP2, bin3, Mnt, CG…
transcription regulatory region sequence-specific DNA binding	18 of 261 genes, 6.9%	92 of 16085 genes, 0.6%	1.31e-12	0	0	Ubx, vvl, fkh, sim, CrebA, disco, EcR, Scr, ftz-f1, Su(H), vfl, hb, Trf2, Hr46, h, Hr39, Abd-B, Mef2
heterocyclic compound binding	98 of 261 genes, 37.5%	2838 of 16085 genes, 17.6%	2.33e-12	0	0	slp2, cwo, how, vvl, CG5316, Trl, exex, abd-A, lilli, nau, sgg, Six4, mnb, Sxl, JIL-1, luna, pnt, Rap2l, ovo, wts, Mef2, Abd-B, Myc, Pdp1, Rab35, scrt, Awh, cpo, drl, D, Imp, Eip75B, HGTX, Scr, crp, pum, ftz-f1, Antp, Trf2, CkIalpha, SmD3, msi, bru-3, knrl, Tis11, SoxN, Rap1, hth, Ret, edl, Ubx, CG11486, shd, Sox14, ro, pan, disco, EcR, Dll, trbl, grn, CG9650, bap, nmo, oc, CG3198, Psi, YT521-B, …
organic cyclic compound binding	98 of 261 genes, 37.5%	2851 of 16085 genes, 17.7%	3.14e-12	0	0	slp2, cwo, how, vvl, CG5316, Trl, exex, abd-A, lilli, nau, sgg, Six4, mnb, Sxl, JIL-1, luna, pnt, Rap2l, ovo, wts, Mef2, Abd-B, Myc, Pdp1, Rab35, scrt, Awh, cpo, drl, D, Imp, Eip75B, HGTX, Scr, crp, pum, ftz-f1, Antp, Trf2, CkIalpha, SmD3, msi, bru-3, knrl, Tis11, SoxN, Rap1, hth, Ret, edl, Ubx, CG11486, shd, Sox14, ro, pan, disco, EcR, Dll, trbl, grn, CG9650, bap, nmo, oc, CG3198, Psi, YT521-B, …
sequence-specific double-stranded DNA binding	18 of 261 genes, 6.9%	100 of 16085 genes, 0.6%	6.13e-12	0	0	Ubx, vvl, fkh, sim, CrebA, disco, EcR, Scr, ftz-f1, Su(H), vfl, hb, Trf2, Hr46, h, Hr39, Abd-B, Mef2

## Sheet: timepoint5
name	symbol	micLIP_time5	mRNA_time5	cims	Log2FC	Fold change
ncRNA	CR40469	11.2825	3.9381	1	7.34441	162.513
ncRNA	CR43314	3.65513	-3.20906	1	6.86419	116.5
ncRNA	CR43651	4.07514	-2.75367	1	6.82881	113.678
ncRNA	CR43334	4.86646	-0.97598	3	5.84244	57.3787
ncRNA	CR43650	5.40891	-0.0936112	2	5.50252	45.3341
Heat_shock_protein_26	Hsp26	8.1242	4.12372	2	4.00048	16.0053
CG9821_gene_product_from_transcript_CG9821-RC	CG9821	9.89731	5.91858	24	3.97872	15.7657
head_involution_defective	hid	5.86096	1.89633	1	3.96463	15.6125
Hormone_receptor-like_in_46	Hr46	6.44822	2.72933	6	3.71889	13.1673
Insulin-like_peptide_6	Ilp6	6.73897	3.11783	5	3.62114	12.3047
CG42365_gene_product_from_transcript_CG42365-RA	CG42365	6.94144	3.41108	1	3.53036	11.5543
Heat_shock_protein_27	Hsp27	7.94133	4.4372	1	3.50413	11.3461
Upstream_of_N-ras	Unr	7.25976	3.77978	7	3.47997	11.1578
kin_of_irre	kirre	4.73345	1.30053	3	3.43291	10.7996
homothorax	hth	8.07595	4.70219	14	3.37376	10.3658
headcase	hdc	6.5165	3.23908	7	3.27743	9.69626
Programmed_cell_death_4_ortholog	Pdcd4	8.30316	5.16736	6	3.13579	8.78958
IGF-II_mRNA-binding_protein	Imp	7.28312	4.15736	13	3.12576	8.72866
CG11086_gene_product_from_transcript_CG11086-RA	Gadd45	6.68462	3.62554	1	3.05909	8.33444
CG13316_gene_product_from_transcript_CG13316-RD	Mnt	6.0973	3.04114	5	3.05616	8.31757
Cyclic-AMP_response_element_binding_protein_A	CrebA	7.07618	4.04246	5	3.03372	8.1892
string	stg	6.81368	3.83515	4	2.97854	7.88186
CG33473_gene_product_from_transcript_CG33473-RC	luna	6.30797	3.34498	3	2.963	7.79742
minibrain	mnb	6.0261	3.12099	4	2.90511	7.49075
Ecdysone-induced_protein_75B	Eip75B	5.24869	2.40544	1	2.84325	7.17637
CG11966_gene_product_from_transcript_CG11966-RA	CG11966	4.97994	2.16708	2	2.81286	7.02676
Heat_shock_protein_23	Hsp23	8.43504	5.64837	1	2.78666	6.90032
Syntaxin_1A	Syx1A	7.66445	4.89877	2	2.76568	6.80068
CG32767_gene_product_from_transcript_CG32767-RH	CG32767	5.28082	2.53106	2	2.74976	6.72603
Chronologically_inappropriate_morphogenesis	chinmo	8.40562	5.67032	24	2.73529	6.65894
klumpfuss	klu	5.49766	2.76298	2	2.73467	6.65609
skywalker	sky	4.05029	1.33019	1	2.7201	6.58918
kuzbanian	kuz	6.7694	4.06953	3	2.69987	6.49742
bruno-3	bru-3	6.44817	3.77091	1	2.67726	6.39638
Insulin-like_receptor	InR	5.35036	2.69703	1	2.65333	6.29116
cropped	crp	7.50749	4.86007	2	2.64742	6.26545
nejire	nej	5.87548	3.2335	1	2.64199	6.2419
kekkon-1	kek1	5.9106	3.27096	1	2.63964	6.23176
tonalli	tna	8.09388	5.45649	18	2.63739	6.22207
ocelliless	oc	4.61195	2.0408	1	2.57115	5.94283
cut	ct	5.70347	3.13379	2	2.56968	5.93678
PAR-domain_protein_1	Pdp1	7.59961	5.05507	15	2.54454	5.83422
CG42396_gene_product_from_transcript_CG42396-RC	wech	6.65114	4.11907	2	2.53207	5.784
bunched	bun	7.54971	5.06814	5	2.48157	5.58503
found_in_neurons	fne	7.45727	4.97879	5	2.47848	5.57309
Sno_oncogene	Snoo	4.20602	1.74725	1	2.45877	5.4975
CG9650_gene_product_from_transcript_CG9650-RG	CG9650	5.27371	2.81952	3	2.4542	5.48009
Ultrabithorax	Ubx	6.0148	3.5707	6	2.4441	5.44184
CG17278_gene_product_from_transcript_CG17278-RA	CG17278	6.25099	3.82968	1	2.4213	5.35655
CG2530_gene_product_from_transcript_CG2530-RC	corto	6.57697	4.1817	2	2.39527	5.26076
Ataxin-2_binding_protein_1	A2bp1	6.57719	4.18985	4	2.38735	5.23194
embryonic_lethal_abnormal_vision	elav	6.72535	4.34913	2	2.37622	5.19175
CG6824_gene_product_from_transcript_CG6824-RE	ovo	5.29554	2.92588	2	2.36966	5.16821
seven_in_absentia	sina	6.15322	3.81143	1	2.34179	5.06932
scylla	scyl	9.56733	7.24331	5	2.32401	5.00723
Ten-Eleven_Translocation_	TET_family_protein	5.80998	3.49015	1	2.31983	4.99273
CG17836_gene_product_from_transcript_CG17836-RB	Xrp1	9.10248	6.78499	7	2.31749	4.98463
sanpodo	spdo	4.17254	1.85951	1	2.31303	4.96925
RNA_on_the_X_1	roX1	8.95677	6.65045	8	2.30632	4.94618
lamina_ancestor	lama	5.55093	3.26869	2	2.28224	4.86434
musashi	msi	5.53162	3.25323	1	2.27839	4.85137
CG5953_gene_product_from_transcript_CG5953-RD	CG5953	5.6951	3.41767	1	2.27743	4.84813
pumilio	pum	6.21195	3.9423	10	2.26965	4.82207
Notch	N	4.96434	2.71513	1	2.24921	4.75421
sprouty	sty	6.87345	4.64746	2	2.22599	4.67833
Transcript_48	T48	6.33779	4.12366	1	2.21413	4.64002
pointed	pnt	5.84635	3.63425	2	2.21211	4.63351
CG34362_gene_product_from_transcript_CG34362-RI	CG34362	5.9036	3.69571	1	2.20789	4.61998
Neuroligin_3	Nlg3	4.04516	1.83752	1	2.20764	4.6192
couch_potato	cpo	6.41018	4.22005	5	2.19013	4.56345
patched	ptc	5.60629	3.43735	2	2.16894	4.49693
scratch	scrt	5.50851	3.34319	2	2.16533	4.48568
CG43759_gene_product_from_transcript_CG43759-RC	CG43759	5.51095	3.35647	1	2.15449	4.4521
disconnected	disco	5.49167	3.3405	3	2.15117	4.44188
CG42389_gene_product_from_transcript_CG42389-RE	CG42389	5.65419	3.50923	2	2.14497	4.42282
clockwork_orange	cwo	6.92782	4.78347	2	2.14434	4.42091
CG11138_gene_product_from_transcript_CG11138-RE	CG11138	6.17914	4.04076	1	2.13838	4.40267
vielfaltig	vfl	5.56279	3.42781	1	2.13498	4.39231
Dullard	Dd	5.8958	3.76873	2	2.12707	4.3683
CG9575_gene_product_from_transcript_CG9575-RD	Rab35	6.66657	4.54417	3	2.1224	4.35418
Wnt_oncogene_analog_4	Wnt4	6.81865	4.69716	5	2.12149	4.35144
CG43658_gene_product_from_transcript_CG43658-RE	CG43658	5.51553	3.39589	1	2.11965	4.34587
Shaker	Sh	3.04351	0.928544	1	2.11497	4.33181
Mesoderm-expressed_2	Mes2	6.0429	3.9468	1	2.09611	4.27554
Abdominal_B	Abd-B	5.02403	2.94586	1	2.07817	4.22271
gliolectin	glec	8.17906	6.10258	5	2.07647	4.21775
ribbon	rib	6.6774	4.60103	3	2.07637	4.21744
La_related_protein	larp	6.98807	4.91438	3	2.07369	4.20961
tramtrack	ttk	6.37612	4.30682	1	2.0693	4.19682
defense_repressor_1	dnr1	6.38319	4.31431	2	2.06888	4.19561
midline	mid	5.51839	3.47151	1	2.04688	4.13211
Mitogen-activated_protein_kinase_phosphatase_3	Mkp3	6.71632	4.6871	1	2.02922	4.08185
CG43782_gene_product_from_transcript_CG43782-RH	orb2	4.77281	2.74518	1	2.02763	4.07735
CG18405_gene_product_from_transcript_CG18405-RE	Sema-1a	5.10943	3.09742	3	2.01202	4.03345
CG34401_gene_product_from_transcript_CG34401-RB	CG34401	5.46524	3.47614	4	1.9891	3.96991
hephaestus	heph	5.77158	3.78372	3	1.98786	3.96649
Activity-regulated_cytoskeleton_associated_protein_1	Arc1	7.51761	5.53557	1	1.98204	3.95052
Tis11_homolog	Tis11	8.02043	6.04529	3	1.97514	3.93166
female_sterile_1_homeotic	fs(1)h	5.90049	3.94085	1	1.95964	3.88966
CG3849_gene_product_from_transcript_CG3849-RB	Lasp	7.17895	5.22025	4	1.9587	3.88711
ftz_transcription_factor_1	ftz-f1	8.821	6.86456	12	1.95644	3.88103
CG10543_gene_product_from_transcript_CG10543-RF	CG10543	6.35878	4.42053	1	1.93825	3.8324
CG11354_gene_product_from_transcript_CG11354-RB	Lim1	4.91686	2.9841	1	1.93276	3.81785
ETS-domain_lacking	edl	7.2798	5.35227	3	1.92753	3.80404
naked_cuticle	nkd	6.38169	4.45529	2	1.92641	3.80108
Star	S	5.40025	3.47625	3	1.92401	3.79475
nervana_3	nrv3	8.59705	6.67356	4	1.92349	3.7934
Ecdysone-induced_protein_74EF	Eip74EF	6.35761	4.43822	5	1.91939	3.78264
CG43347_gene_product_from_transcript_CG43347-RC	CG43347	4.6071	2.7024	1	1.90471	3.74433
CG30483_gene_product_from_transcript_CG30483-RD	Prosap	6.68956	4.78779	9	1.90177	3.73672
charybde	chrb	7.78442	5.89167	9	1.89275	3.71343
CG11940_gene_product_from_transcript_CG11940-RB	pico	5.85625	3.96434	1	1.89191	3.71126
bazooka	baz	5.88697	3.99647	1	1.8905	3.70762
TATA_box_binding_protein-related_factor_2	Trf2	6.04392	4.16189	1	1.88203	3.68593
sidestep	side	5.45925	3.5777	3	1.88155	3.68471
CG2865_gene_product_from_transcript_CG2865-RB	CG2865	6.685	4.80755	6	1.87744	3.67424
center_divider	cdi	6.52195	4.64776	4	1.87419	3.66595
CG10798_gene_product_from_transcript_CG10798-RB	Myc	5.83325	3.96078	1	1.87247	3.6616
lilliputian	lilli	5.06671	3.19713	2	1.86957	3.65424
spalt_major	salm	5.11325	3.24828	4	1.86497	3.6426
ventral_veins_lacking	vvl	7.2126	5.35092	2	1.86168	3.63431
brother_of_odd_with_entrails_limited	bowl	6.41876	4.56165	1	1.85712	3.62283
division_abnormally_delayed	dally	6.66301	4.82937	2	1.83364	3.56435
Ecdysone_receptor	EcR	5.94213	4.11149	2	1.83063	3.55694
parcas	pcs	7.03056	5.20775	2	1.82281	3.53769
Partner_of_paired	Ppa	6.31616	4.51522	2	1.80094	3.48448
Epidermal_stripes_and_patches	Esp	5.41145	3.62016	1	1.79129	3.46124
frizzled_2	fz2	7.15325	5.36771	4	1.78554	3.44748
polyA-binding_protein_interacting_protein_2	Paip2	6.71834	4.94275	2	1.7756	3.4238
Lysine_K-specific_demethylase_4B		3.92187	2.14768	3	1.7742	3.42047
CG34380_gene_product_from_transcript_CG34380-RD	CG34380	6.59841	4.82576	1	1.77265	3.41681
corkscrew	csw	5.8599	4.0892	1	1.7707	3.4122
beaten_path_Ia	beat-Ia	5.09742	3.32845	1	1.76897	3.4081
gemini	gem	7.31738	5.54842	8	1.76896	3.40808
taiman	tai	6.42224	4.6533	3	1.76893	3.40802
simjang	simj	6.04312	4.27842	3	1.7647	3.39803
Activating_transcription_factor_3	Atf3	5.75192	3.99015	3	1.76176	3.39113
Zn_finger_homeodomain_1	zfh1	5.78069	4.0222	1	1.7585	3.38345
Myocardin-related_transcription_factor	Mrtf	5.18829	3.43011	1	1.75818	3.38272
CG11505_gene_product_from_transcript_CG11505-RD	CG11505	5.17962	3.42172	1	1.75791	3.38207
mastermind	mam	5.96388	4.21369	1	1.75018	3.36401
CG8034_gene_product_from_transcript_CG8034-RA	CG8034	5.90714	4.1585	2	1.74864	3.36042
shaggy	sgg	6.77654	5.03851	7	1.73802	3.33578
CG32369_gene_product_from_transcript_CG32369-RC	CG32369	6.63835	4.90642	2	1.73194	3.32173
Lipid_storage_droplet-2	Lsd-2	8.51067	6.78456	4	1.72611	3.30835
CG31121_gene_product_from_transcript_CG31121-RA	CG31121	5.48601	3.76683	1	1.71917	3.29247
PRL-1_phosphatase	PRL-1	7.45774	5.74201	1	1.71573	3.28463
Abl_tyrosine_kinase	Abl	5.63339	3.91809	2	1.7153	3.28364
tungus	tun	5.08508	3.37477	1	1.71031	3.27231
alan_shepard	shep	6.41398	4.70509	4	1.70889	3.2691
similar_to_Deadpan	Sidpn	5.53274	3.82657	1	1.70617	3.26294
Shaker_cognate_b	Shab	5.00036	3.29504	1	1.70532	3.26101
Grunge	Gug	6.19774	4.49448	2	1.70326	3.25635
frizzled	fz	5.01443	3.312	3	1.70244	3.2545
Fasciclin_3	Fas3	8.37104	6.66946	9	1.70158	3.25257
spaghetti-squash_activator	sqa	5.08356	3.38476	2	1.6988	3.24631
crooked_legs	crol	6.52864	4.83034	1	1.6983	3.24518
elbow_B	elB	6.50536	4.80779	2	1.69758	3.24356
split_ends	spen	5.26078	3.57358	3	1.6872	3.22032
prickle	pk	5.30737	3.62023	1	1.68713	3.22016
abrupt	ab	5.5316	3.84493	4	1.68668	3.21914
no_circadian_temperature_entrainment	nocte	6.16927	4.48436	2	1.68492	3.21522
Rho_GTPase_activating_protein_at_19D	RhoGAP19D	5.28327	3.60631	3	1.67697	3.19755
defective_proboscis_extension_response_11	dpr11	4.64346	2.97775	1	1.66571	3.17269
boule	bol	6.38643	4.7229	1	1.66353	3.1679
Regulator_of_G-protein_signalling_7	RSG7	4.14322	2.48571	1	1.65751	3.15471
fat	ft	3.79917	2.14393	1	1.65524	3.14976
Ecdysone-induced_protein_78C	Eip78C	5.10254	3.4517	1	1.65084	3.14016
M-spondin	mspo	7.29933	5.66061	2	1.63872	3.11389
Tousled-like_kinase	Tlk	5.42772	3.79774	1	1.62997	3.09508
Sex_peptide_receptor	SPR	4.16987	2.54247	1	1.62739	3.08955
Salt-inducible_kinase_3	Sik3	4.79111	3.16451	2	1.6266	3.08785
capicua	cic	5.66676	4.04282	1	1.62393	3.08214
CG8519_gene_product_from_transcript_CG8519-RA	CG8519	6.30322	4.6795	1	1.62372	3.08169
spalt-related	salr	4.74911	3.12612	1	1.62299	3.08013
visgun	vsg	8.88317	7.2609	2	1.62227	3.07858
Resistant_to_dieldrin	Rdl	4.85155	3.23822	2	1.61333	3.05957
Tripartite_motif_containing_9	Trim9	6.1163	4.50297	5	1.61333	3.05956
roadkill	rdx	8.25645	6.6461	9	1.61034	3.05324
SoxNeuro	SoxN	5.83447	4.22821	1	1.60626	3.04462
Rho_GTPase_activating_protein_at_71E	RhoGAP71E	5.62729	4.03458	3	1.59271	3.01616
DnaJ-like-1	DnaJ-1	7.77646	6.18439	4	1.59206	3.0148
CG14073_gene_product_from_transcript_CG14073-RC	CG14073	5.57605	3.98403	1	1.59201	3.0147
shaking_B	shakB	4.19	2.60044	1	1.58957	3.00959
JIL-1_kinase	JIL-1	5.81779	4.22904	6	1.58875	3.00789
CG12011_gene_product_from_transcript_CG12011-RA	CG12011	6.85159	5.27415	1	1.57745	2.98441
Ecdysone-induced_protein_63E	Eip63E	6.02628	4.45084	1	1.57544	2.98027
kibra_ortholog	kibra	6.28678	4.71174	3	1.57504	2.97943
anterior_open	aop	6.18409	4.60949	2	1.5746	2.97852
CG42666_gene_product_from_transcript_CG42666-RG	CG42666	4.36214	2.78764	1	1.57451	2.97834
CG7250_gene_product_from_transcript_CG7250-RC	Toll-6	4.34877	2.78003	1	1.56874	2.96646
hairy	h	6.20443	4.63799	1	1.56644	2.96173
Argonaute-1	AGO1	6.93903	5.3755	4	1.56353	2.95575
roughest	rst	5.2727	3.70993	1	1.56277	2.95421
four-jointed	fj	5.54347	3.98502	1	1.55845	2.94537
Basigin	Bsg	7.05278	5.49519	6	1.55758	2.9436
CG31635_gene_product_from_transcript_CG31635-RG	CG31635	4.87096	3.3207	1	1.55026	2.9287
CG9932_gene_product_from_transcript_CG9932-RE	CG9932	6.18818	4.6397	2	1.54848	2.9251
CG4928_gene_product_from_transcript_CG4928-RA	CG4928	7.0184	5.474	4	1.5444	2.91683
inactivation_no_afterpotential_E	inaE	4.84564	3.30375	1	1.54189	2.91176
CG8580_gene_product_from_transcript_CG8580-RD	akirin	8.03523	6.49962	4	1.53561	2.89912
Shaw-like	Shawl	1.96585	0.433151	1	1.5327	2.89326
spire	spir	6.0161	4.48484	2	1.53126	2.89038
Ets_at_65A	Ets65A	3.50231	1.98171	1	1.52059	2.86909
downstream_of_receptor_kinase	drk	6.50959	5.00065	2	1.50895	2.84602
dunce	dnc	4.21317	2.70873	1	1.50444	2.83714
CG33143_gene_product_from_transcript_CG33143-RC	CG33143	4.84901	3.34461	1	1.5044	2.83707
CG4733_gene_product_from_transcript_CG4733-RD	CG4733	5.59393	4.09577	1	1.49816	2.82483
puckered	puc	6.65099	5.15368	1	1.49731	2.82316
kayak	kay	6.0625	4.56684	2	1.49566	2.81994
CG5059_gene_product_from_transcript_CG5059-RD	CG5059	8.3865	6.89385	2	1.49266	2.81407
defective_proboscis_extension_response_19	dpr19	4.60666	3.1162	1	1.49046	2.80979
reversed_polarity	repo	5.11211	3.62168	1	1.49044	2.80974
taxi	tx	6.61643	5.12802	1	1.4884	2.80578
pasilla	ps	8.72089	7.2328	11	1.48809	2.80517
survival_motor_neuron	Smn	5.13638	3.65195	1	1.48443	2.79806
rhomboid	rho	5.62001	4.13691	1	1.4831	2.79548
CG10279_gene_product_from_transcript_CG10279-RK	Rm62	9.05028	7.56946	9	1.48083	2.79108
Semaphorin-2b	Sema-2b	5.42143	3.94469	2	1.47674	2.7832
Misexpression_suppressor_of_ras_3	MESR3	7.11217	5.63546	2	1.47671	2.78314
CG13066_gene_product_from_transcript_CG13066-RB	CG13066	10.0818	8.61037	1	1.47139	2.7729
CG14446_gene_product_from_transcript_CG14446-RC	CG14446	5.00815	3.54048	1	1.46767	2.76575
grainy_head	grh	5.32706	3.86342	1	1.46364	2.75804
CG32547_gene_product_from_transcript_CG32547-RD	CG32547	3.19816	1.73459	1	1.46357	2.7579
CG42684_gene_product_from_transcript_CG42684-RB	CG42684	5.67976	4.21726	4	1.4625	2.75585
Cyclin_G	CycG	9.66886	8.20964	7	1.45922	2.74961
CG3638_gene_product_from_transcript_CG3638-RJ	CG3638	5.58286	4.12707	1	1.45579	2.74306
disco-related	disco-r	4.78019	3.33092	1	1.44927	2.73071
female_lethal_2d	fl(2)d	6.7161	5.26993	3	1.44616	2.72483
CG8929_gene_product_from_transcript_CG8929-RA	CG8929	6.2886	4.84378	2	1.44482	2.7223
echinoid	ed	7.25985	5.81804	5	1.44181	2.71661
bicoid-interacting_protein_3	bin3	5.90011	4.46237	2	1.43774	2.70897
NFAT_homolog	NFAT	5.73251	4.29716	2	1.43535	2.70447
CG8312_gene_product_from_transcript_CG8312-RA	CG8312	6.17904	4.74541	1	1.43363	2.70126
failed_axon_connections	fax	9.40262	7.97143	8	1.4312	2.6967
dacapo	dap	6.10539	4.67538	1	1.43001	2.69449
Btk_family_kinase_at_29A	Btk29A	5.52346	4.09555	1	1.42791	2.69057
tincar	tinc	5.85336	4.42922	1	1.42413	2.68353
CASK_ortholog	CASK	6.04006	4.61693	1	1.42313	2.68167
CG13631_gene_product_from_transcript_CG13631-RB	CG13631	7.46916	6.05119	1	1.41797	2.6721
CG32264_gene_product_from_transcript_CG32264-RK	CG32264	5.18074	3.7651	1	1.41564	2.66778
Sex_lethal	Sxl	6.40889	5.00408	1	1.40481	2.64783
SMAD_specific_E3_ubiquitin_protein_ligase	Smurf	5.81278	4.40862	1	1.40416	2.64664
grappa	gpp	5.48246	4.07875	2	1.40371	2.64581
spatzle	spz	5.85472	4.45561	1	1.39911	2.63739
rasputin	rin	6.40364	5.00615	3	1.39749	2.63443
sulfateless	sfl	5.52225	4.13172	2	1.39054	2.62176
flapwing	flw	7.17781	5.79335	3	1.38446	2.61074
CG32676_gene_product_from_transcript_CG32676-RB	CG32676	6.88941	5.50634	5	1.38307	2.60822
Phosphoinositide-dependent_kinase_1	Pdk1	6.82211	5.44191	2	1.3802	2.60305
taranis	tara	5.73396	4.35449	1	1.37947	2.60172
CG31140_gene_product_from_transcript_CG31140-RB	CG31140	6.30245	4.92497	1	1.37748	2.59814
CG7337_gene_product_from_transcript_CG7337-RA	CG7337	5.80269	4.42954	2	1.37315	2.59035
Protein_phosphatase_2C	Pp2C1	6.10478	4.73359	1	1.37119	2.58684
CG17124_gene_product_from_transcript_CG17124-RB	CG17124	7.02027	5.64913	2	1.37114	2.58675
CG12076_gene_product_from_transcript_CG12076-RA	YT521-B	6.40324	5.03549	2	1.36775	2.58068
bric_a_brac_2	bab2	5.84309	4.47827	2	1.36482	2.57545
pecanex	pcx	3.71372	2.35349	1	1.36023	2.56726
CG13252_gene_product_from_transcript_CG13252-RA	CG13252	5.6897	4.33404	1	1.35566	2.55914
fuseless	fusl	7.4627	6.10717	2	1.35553	2.55891
Furin_1	Fur1	5.85377	4.49907	1	1.3547	2.55743
longitudinals_lacking	lola	6.20566	4.8526	6	1.35306	2.55453
Ubr3_ubiquitin_ligase	Ubr3	4.99011	3.64093	1	1.34918	2.54767
CG5884_gene_product_from_transcript_CG5884-RA	par-6	5.27252	3.92504	1	1.34747	2.54466
grain	grn	5.13628	3.79214	2	1.34414	2.53879
eIF4E-Homologous_Protein	4EHP	5.38483	4.04205	2	1.34278	2.5364
folded_gastrulation	fog	5.07274	3.7328	1	1.33994	2.53141
Histone_H3.3B	His3.3B	10.4042	9.06636	10	1.33784	2.52772
klingon	klg	5.76031	4.42521	2	1.3351	2.52292
mushroom_bodies_tiny	mbt	5.37985	4.04871	1	1.33114	2.51601
RNA-binding_protein_2	Rbp2	7.219	5.88883	2	1.33017	2.51431
trailer_hitch	tral	7.26215	5.93723	4	1.32491	2.50518
bangles_and_beads	bnb	8.16789	6.84512	2	1.32277	2.50146
lazaro	laza	4.64145	3.32158	1	1.31987	2.49644
Organic_anion_transporting_polypeptide_74D	Oatp74D	5.39881	4.08169	3	1.31712	2.49169
CG13001_gene_product_from_transcript_CG13001-RA	CG13001	5.66828	4.35338	1	1.3149	2.48785
faint_sausage	fas	4.45619	3.14212	1	1.31406	2.48641
Lk6_kinase	Lk6	7.27095	5.95781	3	1.31314	2.48481
SNF4/AMP-activated_protein_kinase_gamma_subunit	SNF4Agamma	5.85323	4.54363	2	1.3096	2.47872
Calcium-independent_receptor_for_alpha-latrotoxin	Cirl	6.98039	5.67197	3	1.30842	2.47671
CG10019_gene_product_from_transcript_CG10019-RC	CG10019	2.99064	1.68403	1	1.3066	2.47359
Transmembrane_4_superfamily	TM4SF	4.03513	2.7359	1	1.29923	2.46098
discs_large_1	dlg1	5.87256	4.5762	1	1.29636	2.45608
cacophony	cac	4.02412	2.72828	1	1.29584	2.45521
squeeze	sqz	4.33895	3.05178	1	1.28718	2.4405
CG6051_gene_product_from_transcript_CG6051-RD	CG6051	6.65596	5.37942	2	1.27655	2.42258
Ets_at_98B	Ets98B	4.64655	3.37409	1	1.27246	2.41573
TNF-receptor-associated_factor_4	Traf4	5.39453	4.12575	1	1.26879	2.40959
Shal_K[+]_channel_interacting_protein	SKIP	5.2672	3.99863	1	1.26858	2.40924
CG34198_gene_product_from_transcript_CG34198-RA	CG34198	6.50211	5.23776	1	1.26436	2.40221
CG13784_gene_product_from_transcript_CG13784-RD	CG13784	5.9983	4.73563	2	1.26267	2.3994
CG9023_gene_product_from_transcript_CG9023-RG	Drip	6.21979	4.9605	2	1.25929	2.39377
escargot	esg	5.45933	4.2175	1	1.24183	2.36498
CG11143_gene_product_from_transcript_CG11143-RA	Inos	6.05952	4.82446	1	1.23507	2.35392
Hexokinase_A	Hex-A	6.80454	5.5719	1	1.23264	2.34996
mirror	mirr	5.29701	4.06649	1	1.23051	2.3465
Daughters_against_dpp	Dad	4.79711	3.57167	1	1.22544	2.33827
CG6040_gene_product_from_transcript_CG6040-RA	CG6040	5.56855	4.34461	4	1.22395	2.33585
Heat_shock_RNA_omega	Hsromega	4.50603	3.28571	2	1.22032	2.32999
brummer	bmm	6.22843	5.01156	3	1.21688	2.32443
Fasciclin_2	Fas2	7.64259	6.42766	6	1.21493	2.3213
CG13920_gene_product_from_transcript_CG13920-RC	CG13920	7.35574	6.14864	1	1.2071	2.30873
A_kinase_anchor_protein_200	Akap200	8.27164	7.06585	7	1.20579	2.30664
expansion	exp	7.14183	5.93743	6	1.2044	2.30442
senseless-2	sens-2	4.83518	3.63303	2	1.20215	2.30082
happyhour	hppy	4.93845	3.74348	1	1.19497	2.28939
ncRNA	CR43432	5.26609	4.07149	1	1.1946	2.28882
hamlet	ham	5.16878	3.97714	1	1.19164	2.28411
Netrin-A	NetA	6.20213	5.01313	2	1.189	2.27995
Neurotactin	Nrt	7.21361	6.02608	5	1.18753	2.27763
Syndecan	Sdc	7.33095	6.14647	3	1.18448	2.27281
Heterogeneous_nuclear_ribonucleoprotein_at_27C	Hrb27C	7.46438	6.28167	3	1.18271	2.27004
CG9328_gene_product_from_transcript_CG9328-RB	CG9328	7.1787	5.99636	3	1.18234	2.26945
G_protein_beta-subunit_13F	Gbeta13F	8.02086	6.8436	4	1.17726	2.26146
IA-2_protein_tyrosine_phosphatase	IA-2	5.62648	4.4508	1	1.17568	2.25899
CG7467_gene_product_from_transcript_CG7467-RE	osa	5.24877	4.07508	1	1.17369	2.25588
tartan	trn	6.15851	4.99031	1	1.16819	2.2473
CG18135_gene_product_from_transcript_CG18135-RB	CG18135	7.08809	5.92561	1	1.16248	2.23842
Rho_GTPase_activating_protein_p190	RhoGAPp190	5.37956	4.2182	1	1.16136	2.23668
off-track	otk	5.52668	4.37962	2	1.14706	2.21462
chiffon	chif	4.78031	3.63389	2	1.14643	2.21365
CG7518_gene_product_from_transcript_CG7518-RJ	CG7518	4.65319	3.5081	1	1.1451	2.21161
Ferritin_1_heavy_chain_homologue	Fer1HCH	9.17355	8.02871	2	1.14484	2.21121
DNA_fragmentation_factor-related_protein_2	Drep2	4.44189	3.30397	1	1.13792	2.20063
CG42573_gene_product_from_transcript_CG42573-RA	2mit	4.51636	3.37856	1	1.1378	2.20045
fusilli	fus	5.81466	4.67839	2	1.13627	2.19812
optic_ganglion_reduced	ogre	6.74626	5.61093	4	1.13534	2.1967
Fish-lips	Fili	5.95874	4.83476	1	1.12398	2.17947
caskin	ckn	5.81241	4.69099	3	1.12142	2.17561
Hormone_receptor-like_in_39	Hr39	4.82643	3.70562	1	1.12081	2.17469
expanded	ex	5.02653	3.91126	1	1.11527	2.16635
CG6356_gene_product_from_transcript_CG6356-RA	CG6356	5.51682	4.40492	1	1.1119	2.16129
CG30089_gene_product_from_transcript_CG30089-RA	CG30089	5.22858	4.12101	2	1.10757	2.15482
enabled	ena	6.20333	5.09686	2	1.10647	2.15318
Tenascin_major	Ten-m	6.01122	4.9119	2	1.09933	2.14255
CG3779_gene_product_from_transcript_CG3779-RB	numb	5.51504	4.41682	1	1.09822	2.1409
CG2163_gene_product_from_transcript_CG2163-RA	Pabp2	7.0092	5.91349	1	1.09571	2.13718
Death-associated_protein_kinase_related	Drak	6.27522	5.17953	1	1.09569	2.13715
Synapse-associated_protein_47kD	Sap47	6.56626	5.47075	3	1.09552	2.1369
Eph_receptor_tyrosine_kinase	Eph	6.42871	5.33824	4	1.09047	2.12943
lethal_	3_05822	5.58885	4.49843	1	1.09042	2.12935
mind-meld	mmd	4.85714	3.76763	1	1.0895	2.12801
Rho_GTPase_activating_protein_at_18B	RhoGAP18B	5.03299	3.94408	2	1.0889	2.12712
CG42747_gene_product_from_transcript_CG42747-RC	CG42747	4.17283	3.08437	1	1.08845	2.12646
Casein_kinase_Ialpha	CkIalpha	8.10162	7.01596	3	1.08566	2.12235
CG42492_gene_product_from_transcript_CG42492-RE	CG42492	5.87875	4.80936	1	1.06939	2.09855
Novel_nucleolar_protein_1	Non1	9.40451	8.33677	2	1.06774	2.09615
murashka	mura	5.58257	4.5169	3	1.06566	2.09313
CG15744_gene_product_from_transcript_CG15744-RA	CG15744	4.21794	3.15229	1	1.06564	2.09311
CG6115_gene_product_from_transcript_CG6115-RB	CG6115	7.65693	6.59808	1	1.05886	2.08328
quemao	qm	6.16016	5.10475	1	1.05541	2.07831
alpha-Mannosidase_class_I_a	alpha-Man-Ia	5.00338	3.94954	1	1.05384	2.07605
CG34376_gene_product_from_transcript_CG34376-RB	CG34376	6.22725	5.17636	1	1.05089	2.07181
CG4345_gene_product_from_transcript_CG4345-RA	grim	3.63502	2.58528	1	1.04974	2.07016
seven_up	svp	4.39851	3.34985	2	1.04866	2.06861
Lipase_4	Lip4	5.86394	4.81606	1	1.04788	2.06749
canoe	cno	5.68163	4.6352	4	1.04643	2.06542
Enhancer_of_decapping_3	Edc3	4.67826	3.63204	1	1.04623	2.06512
dally-like	dlp	6.57946	5.53772	4	1.04173	2.0587
CG32813_gene_product_from_transcript_CG32813-RD	CG32813	5.28901	4.25484	1	1.03417	2.04794
Protein_kinase,_cAMP-dependent,_catalytic_subunit_1	Pka-C1	6.79138	5.7578	2	1.03358	2.0471
dachs	d	4.65614	3.62484	1	1.0313	2.04387
Corepressor_of_Pangolin	Coop	3.78247	2.75378	1	1.02869	2.04017
CG14327_gene_product_from_transcript_CG14327-RB	CG14327	7.90958	6.88699	2	1.02258	2.03155
shotgun	shg	6.20961	5.18927	2	1.02034	2.02839
Odorant-binding_protein_99a	Obp99a	7.63216	6.61207	1	1.02009	2.02805
apontic	apt	5.98484	4.97398	1	1.01085	2.0151
CG43400_gene_product_from_transcript_CG43400-RA	CG43400	5.16835	4.1668	1	1.00155	2.00215
CG9095_gene_product_from_transcript_CG9095-RA	CG9095	6.52108	5.52029	4	1.0008	2.00111
Autophagy-related_13	Atg13	5.27583	4.27686	1	0.998971	1.99857
fledgling_of_Klp38B	fok	7.93332	6.93442	2	0.998901	1.99848
CG13917_gene_product_from_transcript_CG13917-RC	CG13917	5.15912	4.16102	1	0.998096	1.99736
Histone_deacetylase_4	HDAC4	5.16852	4.17167	1	0.996842	1.99563
CG9368_gene_product_from_transcript_CG9368-RD	CG9368	4.85138	3.85712	1	0.994258	1.99206
slow_border_cells	slbo	8.59855	7.60577	9	0.992781	1.99002
combgap	cg	6.14619	5.15808	3	0.988109	1.98358
debris_buster	dsb	2.00065	1.01637	1	0.984275	1.97832
CG31855_gene_product_from_transcript_CG31855-RB	CG31855	6.28988	5.3082	1	0.981678	1.97476
Farnesyl_pyrophosphate_synthase	Fpps	6.14143	5.16097	1	0.980462	1.9731
Toll	Tl	5.67621	4.70168	1	0.974537	1.96501
outspread	osp	6.55657	5.58261	3	0.973954	1.96422
CG18660_gene_product_from_transcript_CG18660-RF	Nckx30C	4.81521	3.84208	1	0.97313	1.96309
BTB-protein-VII	BtbVII	5.21755	4.24469	1	0.972862	1.96273
CG42663_gene_product_from_transcript_CG42663-RB	CG42663	6.22326	5.26092	6	0.962338	1.94847
six-banded	sba	5.73346	4.77152	2	0.96194	1.94793
yantar	ytr	6.32204	5.36372	2	0.958321	1.94305
CG10699_gene_product_from_transcript_CG10699-RF	Lim3	4.37675	3.41926	1	0.957497	1.94194
dorsal	dl	5.38698	4.43057	1	0.956419	1.94049
CG15414_gene_product_from_transcript_CG15414-RA	CG15414	3.48468	2.52902	1	0.955655	1.93946
CG14895_gene_product_from_transcript_CG14895-RD	Pak3	5.86382	4.91183	1	0.951988	1.93454
charlatan	chn	6.65712	5.71189	2	0.945225	1.92549
spoonbill	spoon	6.72574	5.78541	1	0.940332	1.91897
CG9281_gene_product_from_transcript_CG9281-RB	CG9281	7.09017	6.1508	1	0.939371	1.91769
scruin_like_at_the_midline	slim	6.76409	5.82708	1	0.937	1.91454
Ras-associated_protein_2-like	Rap2l	6.97439	6.05049	1	0.9239	1.89724
effete	eff	9.33389	8.41016	3	0.923724	1.89701
egghead	egh	5.67794	4.7559	2	0.922037	1.89479
CG15023_gene_product_from_transcript_CG15023-RD	CG15023	10.0829	9.16229	1	0.920608	1.89291
CG1146_gene_product_from_transcript_CG1146-RB	CG1146	4.7279	3.8142	1	0.913699	1.88387
Septin_1	Septin1	5.97554	5.06309	1	0.912459	1.88225
wunen-2	wun2	6.87852	5.96621	2	0.912313	1.88206
inscuteable	insc	4.89519	3.98339	1	0.911807	1.8814
Protein_kinase,_cAMP-dependent,_catalytic_subunit_3	Pka-C3	5.56218	4.65765	1	0.904532	1.87194
CG14565_gene_product_from_transcript_CG14565-RA	CG14565	8.05429	7.15095	1	0.903334	1.87038
CG11711_gene_product_from_transcript_CG11711-RA	Mob2	5.65216	4.74899	2	0.903171	1.87017
hattifattener	haf	5.16492	4.26231	1	0.902614	1.86945
CG43861_gene_product_from_transcript_CG43861-RD	CG43861	4.76812	3.86979	1	0.898328	1.8639
ypsilon_schachtel	yps	8.13421	7.23779	1	0.896421	1.86144
CG42342_gene_product_from_transcript_CG42342-RH	CG42342	5.85064	4.95743	5	0.893212	1.85731
PDGF-_and_VEGF-related_factor_1	Pvf1	5.92209	5.03345	1	0.888639	1.85143
CG9005_gene_product_from_transcript_CG9005-RB	CG9005	7.06327	6.17473	3	0.888541	1.8513
CG13868_gene_product_from_transcript_CG13868-RB	CG13868	8.01101	7.1248	7	0.886203	1.8483
cactus	cact	7.60441	6.71993	2	0.884478	1.8461
discs_overgrown	dco	6.90278	6.02172	1	0.881065	1.84173
ncRNA	CR31781	7.65632	6.77873	5	0.877587	1.8373
CG5346_gene_product_from_transcript_CG5346-RA	CG5346	5.36148	4.48473	1	0.876756	1.83624
CG1898_gene_product_from_transcript_CG1898-RB	HBS1	5.21568	4.3409	1	0.874777	1.83373
CG31224_gene_product_from_transcript_CG31224-RB	CG31224	5.28465	4.41002	1	0.87463	1.83354
nuclear_fallout	nuf	6.3436	5.46918	2	0.874428	1.83328
knickkopf	knk	6.02721	5.15438	1	0.872826	1.83125
CG13003_gene_product_from_transcript_CG13003-RB	CG13003	4.35818	3.48738	1	0.870807	1.82869
CG8815_gene_product_from_transcript_CG8815-RC	Sin3A	5.92918	5.05945	1	0.869737	1.82733
CG14648_gene_product_from_transcript_CG14648-RA	lost	7.56388	6.71141	2	0.852468	1.80559
foraging	for	5.47923	4.62852	1	0.850716	1.8034
CG3746_gene_product_from_transcript_CG3746-RB	CG3746	6.93369	6.08299	1	0.850693	1.80337
CG3198_gene_product_from_transcript_CG3198-RA	CG3198	4.88956	4.04376	2	0.845795	1.79725
Ubiquitin_conjugating_enzyme_E2H	UbcE2H	7.76224	6.92172	4	0.840521	1.7907
CG6966_gene_product_from_transcript_CG6966-RC	CG6966	5.9905	5.1509	1	0.839598	1.78955
CG8416_gene_product_from_transcript_CG8416-RB	Rho1	8.4129	7.57765	1	0.835256	1.78417
Tetraspanin_96F	Tsp96F	6.00732	5.17227	2	0.835051	1.78392
bruno-2	bru-2	5.01907	4.18674	1	0.832333	1.78056
Sestrin	Sesn	6.89672	6.0655	2	0.831229	1.7792
Heterogeneous_nuclear_ribonucleoprotein_at_98DE	Hrb98DE	7.94459	7.11418	1	0.830412	1.77819
slit	sli	6.60581	5.77584	1	0.829975	1.77765
CG10270_gene_product_from_transcript_CG10270-RA	D19B	4.95086	4.12175	1	0.829113	1.77659
CG9805_gene_product_from_transcript_CG9805-RD	eIF3-S10	7.50666	6.68224	2	0.824425	1.77083
polychaetoid	pyd	5.81716	4.99911	1	0.818054	1.76303
frazzled	fra	5.83758	5.02326	1	0.814316	1.75846
pawn	pwn	5.18209	4.37261	1	0.809486	1.75259
Myocyte_enhancer_factor_2	Mef2	5.18733	4.37964	1	0.807692	1.75041
pale	ple	5.27844	4.47118	1	0.807258	1.74988
CG7488_gene_product_from_transcript_CG7488-RA	CG7488	5.37811	4.57467	1	0.803441	1.74526
Protein_tyrosine_phosphatase-ERK/Enhancer_of_Ras1	PTP-ER	4.58575	3.78964	1	0.796107	1.73641
CG1677_gene_product_from_transcript_CG1677-RB	CG1677	5.92067	5.12736	1	0.793311	1.73305
Myosin_10A	Myo10A	5.01421	4.22135	4	0.792867	1.73251
CG31663_gene_product_from_transcript_CG31663-RC	CG31663	4.53696	3.74711	1	0.789849	1.72889
bruchpilot	brp	4.9849	4.19591	1	0.788985	1.72786
CG8595_gene_product_from_transcript_CG8595-RA	Toll-7	5.58873	4.80536	1	0.783372	1.72115
CG34355_gene_product_from_transcript_CG34355-RF	CG34355	5.91519	5.13267	3	0.782521	1.72013
CG7378_gene_product_from_transcript_CG7378-RC	CG7378	5.54589	4.7718	1	0.774093	1.71011
archipelago	ago	5.74401	4.97131	1	0.772703	1.70847
bendless	ben	6.25974	5.49019	1	0.769552	1.70474
Ankyrin-repeat,_SH3-domain,_and_Proline-rich-region_containing_Protein	ASPP	4.01101	3.2465	1	0.764513	1.6988
no_long_nerve_cord	nolo	4.83776	4.0744	1	0.763356	1.69744
chickadee	chic	8.81042	8.05054	1	0.759881	1.69335
punt	put	5.30532	4.54863	2	0.756681	1.6896
CG14995_gene_product_from_transcript_CG14995-RA	CG14995	5.11366	4.35812	1	0.755547	1.68827
CG6424_gene_product_from_transcript_CG6424-RA	CG6424	4.69172	3.93662	1	0.755101	1.68775
CG14414_gene_product_from_transcript_CG14414-RC	CG14414	5.15527	4.4011	1	0.754171	1.68666
Topoisomerase_1	Top1	6.19775	5.44783	1	0.749926	1.68171
Calmodulin-binding_protein_related_to_a_Rab3_GDP/GTP_exchange_protein	Crag	5.42653	4.67749	1	0.749036	1.68067
javelin-like	jvl	4.28687	3.54111	1	0.745761	1.67686
sickie	sick	4.96155	4.219	1	0.742553	1.67313
maverick	mav	6.2793	5.53835	2	0.74095	1.67128
Protein_tyrosine_phosphatase_10D	Ptp10D	5.34755	4.60909	1	0.738453	1.66839
Death_executioner_Bcl-2_homologue	Debcl	4.85976	4.12217	1	0.73759	1.66739
CG9782_gene_product_from_transcript_CG9782-RA	CG9782	8.74491	8.00817	4	0.736745	1.66641
RNA_and_export_factor_binding_protein_1	Ref1	7.52067	6.78448	2	0.736183	1.66576
CG7332_gene_product_from_transcript_CG7332-RB	CG7332	4.6338	3.90257	1	0.731222	1.66004
CG15186_gene_product_from_transcript_CG15186-RI	CG15186	3.87577	3.14771	2	0.728058	1.65641
lethal_	1_G0156	8.24914	7.52164	2	0.727496	1.65576
Myosin_binding_subunit	Mbs	5.42933	4.70211	1	0.727213	1.65544
misshapen	msn	6.69999	5.97521	7	0.72478	1.65265
CG13004_gene_product_from_transcript_CG13004-RB	CG13004	4.69249	3.96857	1	0.723925	1.65167
CG43427_gene_product_from_transcript_CG43427-RP	CG43427	5.60561	4.88314	1	0.722472	1.65001
CG15211_gene_product_from_transcript_CG15211-RA	CG15211	7.60335	6.88293	2	0.720424	1.64767
crumbs	crb	4.6749	3.95514	1	0.71976	1.64691
CG8024_gene_product_from_transcript_CG8024-RD	Rab32	5.86707	5.14842	1	0.718645	1.64564
prolyl-4-hydroxylase-alpha_EFB	PH4alphaEFB	6.34874	5.6326	2	0.716131	1.64277
midline_fasciclin	mfas	6.93675	6.22096	2	0.715798	1.64239
CG8201_gene_product_from_transcript_CG8201-RV	par-1	6.07721	5.36207	2	0.715138	1.64164
Ribosomal_protein_L38	RpL38	11.5603	10.8486	4	0.711663	1.63769
neuromusculin	nrm	4.68064	3.96978	1	0.710859	1.63678
CG13907_gene_product_from_transcript_CG13907-RA	CG13907	6.95518	6.24606	4	0.709115	1.6348
hu_li_tai_shao	hts	6.25653	5.54818	3	0.708354	1.63394
real-time	retm	5.45366	4.74539	1	0.708269	1.63384
Ornithine_decarboxylase_antizyme	Oda	9.70095	8.99271	4	0.708243	1.63381
Dystrobrevin	Dyb	5.5049	4.79812	2	0.706779	1.63216
Caprin	Capr	5.72481	5.01998	2	0.704826	1.62995
Spinophilin	Spn	5.12935	4.42544	1	0.703908	1.62891
turtle	tutl	5.7612	5.05822	2	0.702972	1.62786
CG7029_gene_product_from_transcript_CG7029-RC	CG7029	5.79636	5.09463	4	0.701723	1.62645
melted	melt	4.24655	3.54616	2	0.700383	1.62494
MAP_kinase_kinase_4	Mkk4	5.40386	4.70824	1	0.695623	1.61958
sarcoplasmic_calcium-binding_protein	CBP	9.00977	8.32087	6	0.688894	1.61205
Protein_kinase_N	Pkn	5.3053	4.61828	1	0.68701	1.60994
CG32266_gene_product_from_transcript_CG32266-RA	CG32266	10.4351	9.75148	3	0.683642	1.60619
CG8180_gene_product_from_transcript_CG8180-RC	CG8180	4.98372	4.30034	2	0.683377	1.60589
Mediator_complex_subunit_27	MED27	4.3546	3.67307	1	0.681528	1.60384
CG17839_gene_product_from_transcript_CG17839-RB	CG17839	4.19213	3.51088	1	0.681248	1.60353
shibire	shi	6.54757	5.86667	2	0.680904	1.60314
CG5422_gene_product_from_transcript_CG5422-RD	Rox8	6.26631	5.59039	1	0.675928	1.59762
CG11199_gene_product_from_transcript_CG11199-RC	Liprin-alpha	5.18932	4.51378	1	0.675547	1.5972
Ectoderm-expressed_4	Ect4	5.31954	4.64429	4	0.675252	1.59688
CG10082_gene_product_from_transcript_CG10082-RA	CG10082	6.64678	5.97267	2	0.674106	1.59561
sidekick	sdk	4.81176	4.13859	2	0.673164	1.59457
CG6959_gene_product_from_transcript_CG6959-RA	CG6959	5.70961	5.03871	2	0.670895	1.59206
CG7772_gene_product_from_transcript_CG7772-RA	CG7772	4.75827	4.09127	1	0.666997	1.58776
baboon	babo	4.94374	4.27904	1	0.664702	1.58524
microtubule_star	mts	8.41179	7.74872	3	0.66307	1.58345
CG31363_gene_product_from_transcript_CG31363-RI	Jupiter	7.973	7.31132	3	0.661677	1.58192
Decondensation_factor_31	Df31	8.42958	7.76914	4	0.660445	1.58057
G_protein_gamma_1	Ggamma1	7.87538	7.21908	2	0.6563	1.57604
CG9628_gene_product_from_transcript_CG9628-RA	CG9628	8.4276	7.77204	1	0.655558	1.57522
concertina	cta	5.18868	4.53597	1	0.65271	1.57212
piopio	pio	5.83681	5.18674	2	0.650071	1.56925
CG3624_gene_product_from_transcript_CG3624-RB	babos	8.22541	7.5755	2	0.649913	1.56907
Transport_and_Golgi_organization_7	Tango7	7.66493	7.01529	1	0.649643	1.56878
belle	bel	7.13686	6.49061	3	0.646244	1.56509
Adult_enhancer_factor_1	Aef1	5.31229	4.67705	1	0.635244	1.5532
CG3845_gene_product_from_transcript_CG3845-RA	NAT1	7.66057	7.02697	6	0.633603	1.55143
CG11601_gene_product_from_transcript_CG11601-RC	CG11601	4.75136	4.11928	1	0.63208	1.5498
Choline_acetyltransferase	ChAT	3.23289	2.60685	1	0.626043	1.54333
CG4954_gene_product_from_transcript_CG4954-RB	eIF3-S8	7.84814	7.22296	1	0.625182	1.54241
Na,K-ATPase_Interacting	NKAIN	6.15493	5.53343	2	0.621497	1.53847
Reticulon-like1	Rtnl1	7.53224	6.91195	6	0.620299	1.53719
shrub	shrb	6.86324	6.24512	1	0.618129	1.53488
Exchange_protein_directly_activated_by_cAMP	CG34392	4.1233	3.50581	1	0.617495	1.53421
CG33130_gene_product_from_transcript_CG33130-RN	Patronin	5.38155	4.76592	2	0.615637	1.53223
CG32638_gene_product_from_transcript_CG32638-RB	CG32638	5.63762	5.02808	1	0.609532	1.52576
CG42334_gene_product_from_transcript_CG42334-RC	comm3	4.50789	3.89943	2	0.608466	1.52464
D1_chromosomal_protein	D1	6.95327	6.34636	1	0.606909	1.52299
Chloride_intracellular_channel	Clic	7.81564	7.20883	5	0.606816	1.52289
CG34407_gene_product_from_transcript_CG34407-RG	Not1	5.58934	4.98732	1	0.60202	1.51784
CG14438_gene_product_from_transcript_CG14438-RA	CG14438	3.71459	3.11474	1	0.599852	1.51556
CG3008_gene_product_from_transcript_CG3008-RA	CG3008	5.26568	4.66623	1	0.599454	1.51514
CG4911_gene_product_from_transcript_CG4911-RC	CG4911	4.54241	3.94296	1	0.599454	1.51514
Centrosomal_protein_190kD	Cp190	5.65254	5.05538	1	0.597162	1.51274
CG7185_gene_product_from_transcript_CG7185-RB	CG7185	5.95712	5.36019	1	0.596936	1.5125
CG6509_gene_product_from_transcript_CG6509-RA	CG6509	4.56073	3.9661	1	0.594627	1.51008
Protein_kinase,_cAMP-dependent,_regulatory_subunit_type_1	Pka-R1	5.94497	5.35404	1	0.590936	1.50622
CG34417_gene_product_from_transcript_CG34417-RI	CG34417	5.11485	4.52428	2	0.590573	1.50584
extra_macrochaetae	emc	7.73272	7.14407	4	0.588648	1.50384
CG5726_gene_product_from_transcript_CG5726-RA	CG5726	4.49831	3.91	1	0.588308	1.50348
CG6398_gene_product_from_transcript_CG6398-RB	CG6398	7.76006	7.17395	1	0.58611	1.50119

## Sheet: timepoint5_GO_>2fold
Gene Ontology term	Cluster frequency	Genome frequency	Corrected	FDR	FALSE	Genes annotated to the term
			P-value		Positives
protein binding	128 of 367 genes, 34.9%	1849 of 16085 genes, 11.5%	1.85e-30	0	0	fz2, cwo, dlp, numb, apt, par-6, 4EHP, Sxl, N, Smurf, hid, Myc, cno, Lsd-2, Tlk, simj, shg, Ilp6, rin, Snoo, mirr, crp, CkIalpha, Sema-1a, ttk, Traf4, otk, SoxN, ena, hth, Fas2, fz, d, ft, RhoGAPp190, Smn, mid, grim, CG32264, Lk6, wech, Sidpn, Prosap, bun, ed, Gug, kay, InR, aop, sina, Wnt4, CrebA, bin3, pk, fl(2)d, vfl, elB, pico, tral, nkd, lola, Rm62, SNF4Agamma, kek1, tx, Akap200, sgg, Paip2,…
binding	222 of 367 genes, 60.5%	5174 of 16085 genes, 32.2%	4.19e-27	0	0	Pabp2, fz2, cwo, dlp, numb, apt, par-6, lilli, Ets65A, tna, 4EHP, Sxl, JIL-1, luna, osa, Trim9, N, Pp2C1, Smurf, sqa, hid, Myc, cno, Lsd-2, chif, repo, sens-2, scrt, Tlk, simj, shg, cpo, alpha-Man-Ia, Cirl, Imp, Ilp6, Eip75B, mura, rin, Snoo, mirr, crp, Ubr3, CG32369, pum, Obp99a, CG34401, CkIalpha, Trf2, msi, Eip78C, Sema-1a, ttk, Traf4, otk, Tis11, SoxN, ena, hth, Fas2, fz, d, CG31140, ft, RhoG…
nucleic acid binding transcription factor activity	50 of 367 genes, 13.6%	319 of 16085 genes, 2.0%	2.75e-25	0	0	cwo, hth, lola, apt, Ubx, vvl, tx, lilli, Mrtf, mid, Ets65A, NFAT, bab2, EcR, grn, bowl, esg, pnt, oc, zfh1, ovo, bun, Atf3, CG43347, Abd-B, Myc, Pdp1, kay, aop, repo, grh, svp, Ets98B, Dad, akirin, CrebA, Eip75B, Mnt, mirr, Eip74EF, ham, ftz-f1, rib, Hr46, Trf2, h, ttk, Eip78C, Hr39, SoxN
transcription factor activity, sequence-specific DNA binding	50 of 367 genes, 13.6%	319 of 16085 genes, 2.0%	2.75e-25	0	0	cwo, hth, lola, apt, Ubx, vvl, tx, lilli, Mrtf, mid, Ets65A, NFAT, bab2, EcR, grn, bowl, esg, pnt, oc, zfh1, ovo, bun, Atf3, CG43347, Abd-B, Myc, Pdp1, kay, aop, repo, grh, svp, Ets98B, Dad, akirin, CrebA, Eip75B, Mnt, mirr, Eip74EF, ham, ftz-f1, rib, Hr46, Trf2, h, ttk, Eip78C, Hr39, SoxN
sequence-specific DNA binding	43 of 367 genes, 11.7%	314 of 16085 genes, 2.0%	4.02e-19	0	0	edl, apt, Ubx, vvl, mid, Ets65A, bab2, EcR, disco, grn, luna, pnt, oc, zfh1, ovo, Atf3, Abd-B, Myc, Pdp1, kay, aop, repo, grh, svp, salr, Ets98B, cic, CrebA, Eip75B, Mnt, mirr, Eip74EF, crp, ftz-f1, vfl, Hr46, Trf2, h, ttk, Eip78C, Hr39, Lim1, ct
nucleic acid binding	104 of 367 genes, 28.3%	1878 of 16085 genes, 11.7%	3.44e-16	0	0	Pabp2, cwo, lola, apt, Rm62, vvl, tx, lilli, Ets65A, 4EHP, Sxl, bab2, bowl, luna, osa, pnt, ovo, elav, Abd-B, Myc, Pdp1, chif, repo, sens-2, scrt, cpo, Ets98B, Imp, bol, Eip75B, rin, mirr, CG42666, Eip74EF, CG10543, crp, pum, ftz-f1, Trf2, msi, Eip78C, ttk, bru-3, Tis11, SoxN, His3.3B, hth, edl, Ubx, Smn, AGO1, mid, shep, NFAT, disco, EcR, grn, salm, fus, esg, CG9650, Sidpn, oc, zfh1, Coop, ab, C…
heterocyclic compound binding	133 of 367 genes, 36.2%	2838 of 16085 genes, 17.6%	1.58e-15	0	0	Pabp2, cwo, apt, lilli, Ets65A, 4EHP, Sxl, JIL-1, luna, osa, sqa, Myc, chif, repo, sens-2, scrt, Tlk, cpo, Imp, Eip75B, rin, mirr, crp, pum, CkIalpha, Trf2, msi, Eip78C, ttk, otk, Tis11, SoxN, hth, CG31140, RhoGAPp190, Smn, mid, shep, NFAT, disco, grn, Lk6, Sidpn, Gug, kay, InR, orb2, hppy, aop, salr, spen, CrebA, Drak, bin3, CG11966, Btk29A, ham, vfl, cdi, sqz, klu, elB, Lim1, lola, Rm62, vvl, t…
organic cyclic compound binding	133 of 367 genes, 36.2%	2851 of 16085 genes, 17.7%	2.35e-15	0	0	Pabp2, cwo, apt, lilli, Ets65A, 4EHP, Sxl, JIL-1, luna, osa, sqa, Myc, chif, repo, sens-2, scrt, Tlk, cpo, Imp, Eip75B, rin, mirr, crp, pum, CkIalpha, Trf2, msi, Eip78C, ttk, otk, Tis11, SoxN, hth, CG31140, RhoGAPp190, Smn, mid, shep, NFAT, disco, grn, Lk6, Sidpn, Gug, kay, InR, orb2, hppy, aop, salr, spen, CrebA, Drak, bin3, CG11966, Btk29A, ham, vfl, cdi, sqz, klu, elB, Lim1, lola, Rm62, vvl, t…
RNA polymerase II transcription factor activity, sequence-specific DNA binding	28 of 367 genes, 7.6%	163 of 16085 genes, 1.0%	1.35e-14	0	0	hth, aop, repo, svp, vvl, tx, akirin, Mrtf, mid, Eip75B, EcR, mirr, grn, bowl, Eip74EF, esg, pnt, ftz-f1, oc, h, Hr46, Trf2, zfh1, ttk, Hr39, SoxN, Pdp1, kay
DNA binding	59 of 367 genes, 16.1%	811 of 16085 genes, 5.0%	3.98e-13	0	0	His3.3B, cwo, hth, edl, apt, Ubx, vvl, tx, lilli, mid, Ets65A, NFAT, bab2, EcR, disco, grn, luna, esg, osa, pnt, Sidpn, oc, zfh1, ovo, Coop, Gug, Atf3, Abd-B, Myc, Pdp1, kay, aop, repo, grh, svp, salr, Hrb27C, Ets98B, cic, CrebA, Unr, Eip75B, Mnt, mirr, Eip74EF, crp, A2bp1, ftz-f1, vfl, rib, h, Hr46, Trf2, Eip78C, ttk, Hr39, SoxN, Lim1, ct
transcription regulatory region DNA binding	22 of 367 genes, 6.0%	120 of 16085 genes, 0.7%	7.9e-12	0	0	hth, apt, repo, Ubx, salr, vvl, tx, CrebA, mid, EcR, disco, A2bp1, ftz-f1, vfl, h, Hr46, Trf2, zfh1, ttk, Hr39, Abd-B, ct
regulatory region DNA binding	22 of 367 genes, 6.0%	121 of 16085 genes, 0.8%	9.45e-12	0	0	hth, apt, repo, Ubx, salr, vvl, tx, CrebA, mid, EcR, disco, A2bp1, ftz-f1, vfl, h, Hr46, Trf2, zfh1, ttk, Hr39, Abd-B, ct
regulatory region nucleic acid binding	22 of 367 genes, 6.0%	121 of 16085 genes, 0.8%	9.45e-12	0	0	hth, apt, repo, Ubx, salr, vvl, tx, CrebA, mid, EcR, disco, A2bp1, ftz-f1, vfl, h, Hr46, Trf2, zfh1, ttk, Hr39, Abd-B, ct
sequence-specific double-stranded DNA binding	20 of 367 genes, 5.4%	100 of 16085 genes, 0.6%	2.09e-11	0	0	apt, repo, Ubx, salr, vvl, CrebA, mid, bab2, EcR, disco, ftz-f1, vfl, Hr46, Trf2, h, zfh1, ttk, Hr39, Abd-B, ct
transcription regulatory region sequence-specific DNA binding	19 of 367 genes, 5.2%	92 of 16085 genes, 0.6%	4.76e-11	0	0	apt, repo, Ubx, salr, vvl, CrebA, mid, EcR, disco, ftz-f1, vfl, Hr46, Trf2, h, zfh1, ttk, Hr39, Abd-B, ct

[truncated: 2 more sheets: timepoint6, timepoint6_GO_>2fold]
