# Supplementary material for: The m6A pathway facilitates sex determination in Drosophila
Source: Nat Commun. 2017 Jul 4;8:15737. doi: 10.1038/ncomms15737 (PMC5500889; doi:10.1038/ncomms15737)
Supplement: Supplementary Data 6 — Catalog of intronic CIMS/m6A sites inferred from miCLIP libraries. [file ncomms15737-s7.xlsx]

## Sheet: t1
isoform.name	no.of.intronic.hits	CIM.reads	miCLIP.reads	gene.list
CG16791-RA	1	2	7	CG16791
CG42699-RC	1	2	7	CG42699
CG43921-RA	1	2	5	CG43921
cnc-RO	1	5	22	cnc
para-RZ	1	2	4	para
pyd3-RA	1	3	9	pyd3
salm-RA	1	2	4	salm
tho2-RC	1	2	4	tho2

## Sheet: t2
isoform.name	no.of.intronic.hits	CIM.reads	miCLIP.reads	gene.list
BtbVII-RI	1	3	6	BtbVII
CG13366-RG	1	2	7	CG13366
CG13579-RB	1	2	4	CG13579
CG15534-RA	1	2	4	CG15534
dnc-RU	1	2	7	dnc
rg-RF	1	2	5	rg
RpS9-RE	1	2	4	RpS9

## Sheet: t3
isoform.name	no.of.intronic.hits	CIM.reads	miCLIP.reads	gene.list
Sxl-RY	7	16	88	Sxl
fl(2)d-RD	4	12	54	fl(2)d
ab-RD	3	9	32	ab
Mi-2-RC	3	6	30	Mi-2
Oatp74D-RC	3	22	91	Oatp74D
rg-RF	3	10	54	rg
sgg-RJ	3	9	66	sgg
Su(Tpl)-RB	3	6	30	Su(Tpl)
tay-RD	3	9	57	tay
Trf2-RI	3	7	18	Trf2
A2bp1-RM	2	4	23	A2bp1
bol-RF	2	4	14	bol
BtbVII-RF	2	4	17	BtbVII
CG33111-RE	2	4	10	CG33111
CG44422-RF	2	4	40	CG44422
E2f-RB	2	11	118	E2f
gro-RJ	2	6	42	gro
kirre-RF	2	4	9	kirre
kuz-RG	2	5	18	kuz
lola-RY	2	4	12	lola
milt-RC	2	4	11	milt
mod(mdg4)-RR	2	4	13	mod(mdg4)
RpS5a-RA	2	4	26	RpS5a
Sema-1b-RA	2	4	13	Sema-1b
Sema-2a-RC	2	6	63	Sema-2a
spi-RG	2	9	44	spi
Ten-a-RN	2	4	22	Ten-a
4EHP-RD	1	4	18	4EHP
ago-RC	1	2	5	ago
alpha-Man-I-RO	1	2	7	alpha-Man-I
Ama-RC	1	2	6	Ama
ana-RC	1	2	5	ana
Atpalpha-RK	1	2	5	Atpalpha
bl-RF	1	2	8	bl
bowl-RG	1	2	5	bowl
brat-RE	1	2	6	brat
bru-3-RO	1	2	4	bru-3
Bsg-RD	1	2	4	Bsg
Bx-RF	1	2	9	Bx
cdc14-RC	1	2	4	cdc14
CG10082-RA	1	2	6	CG10082
CG10738-RF	1	2	4	CG10738
CG11044-RA	1	2	7	CG11044
CG13900-RC	1	2	24	CG13900
CG14431-RB	1	2	7	CG14431
CG17816-RK	1	2	38	CG17816
CG31140-RG	1	2	6	CG31140
CG33988-RB	1	2	4	CG33988
CG34127-RC	1	2	4	CG34127
CG34449-RG	1	2	4	CG34449
CG3769-RA	1	2	5	CG3769
CG42342-RT	1	2	9	CG42342
CG42750-RB	1	2	5	CG42750
CG43427-RP	1	2	5	CG43427
CG43739-RA	1	2	13	CG43739
CG4374-RB	1	2	4	CG4374
CG44153-RB	1	2	4	CG44153
CG44245-RA	1	2	5	CG44245
CG4747-RB	1	2	6	CG4747
CG6398-RB	1	3	6	CG6398
CG7568-RE	1	2	5	CG7568
CG8678-RB	1	3	71	CG8678
chas-RD	1	2	4	chas
cic-RG	1	2	4	cic
cnc-RO	1	13	52	cnc
CtBP-RJ	1	2	4	CtBP
dlg1-RS	1	2	24	dlg1
dnt-RB	1	4	10	dnt
Doa-RY	1	2	7	Doa
Dscam-RZ	1	2	11	Dscam
dysc-RJ	1	2	4	dysc
fas-RB	1	2	10	fas
fd68A-RP	1	2	5	fd68A
Fps85D-RF	1	5	11	Fps85D
fs(1)h-RF	1	3	25	fs(1)h
Gbs-76A-RC	1	2	8	Gbs-76A
Glycogenin-RI	1	2	5	Glycogenin
Gmap-RB	1	4	9	Gmap
grh-RL	1	2	5	grh
gry-RB	1	3	7	gry
Gug-RJ	1	2	4	Gug
heph-RY	1	2	7	heph
HmgD-RC	1	2	5	HmgD
how-RF	1	2	7	how
Hrb98DE-RF	1	3	8	Hrb98DE
hth-RH	1	2	26	hth
if-RD	1	2	4	if
ImpL2-RA	1	2	5	ImpL2
Inx3-RB	1	2	7	Inx3
KCNQ-RD	1	2	4	KCNQ
Kdm2-RC	1	2	17	Kdm2
KP78a-RB	1	2	4	KP78a
KP78b-RB	1	2	4	KP78b
kuk-RC	1	2	5	kuk
l(3)L1231-RC	1	2	4	l(3)L1231
Lar-RI	1	2	5	Lar
mask-RE	1	2	5	mask
mmd-RJ	1	2	5	mmd
mtd-RZ	1	2	4	mtd
Mur2B-RB	1	2	56	Mur2B
mura-RC	1	2	9	mura
MYPT-75D-RD	1	2	11	MYPT-75D
nkd-RC	1	2	4	nkd
Nos-RJ	1	3	6	Nos
olf413-RC	1	2	4	olf413
Pal1-RD	1	2	4	Pal1
par-1-RX	1	2	10	par-1
Pep-RD	1	2	20	Pep
pog-RF	1	2	5	pog
Pten-RH	1	3	9	Pten
Ptp10D-RI	1	2	4	Ptp10D
Ptp99A-RF	1	2	4	Ptp99A
pxb-RC	1	2	4	pxb
pyd3-RA	1	8	16	pyd3
Rala-RC	1	2	4	Rala
Rbp2-RC	1	2	10	Rbp2
Rh50-RB	1	2	20	Rh50
RhoGAP19D-RD	1	5	10	RhoGAP19D
rin-RE	1	2	15	rin
Rox8-RD	1	2	6	Rox8
RpL17-RD	1	2	5	RpL17
RpL22-RA	1	2	6	RpL22
RpL27A-RC	1	2	47	RpL27A
RpL28-RG	1	2	7	RpL28
RpS23-RB	1	2	7	RpS23
RpS7-RE	1	2	6	RpS7
Rtnl1-RL	1	5	24	Rtnl1
sbr-RA	1	2	5	sbr
Sdc-RK	1	3	8	Sdc
Sesn-RC	1	2	7	Sesn
SF2-RB	1	2	14	SF2
shakB-RI	1	2	11	shakB
simj-RE	1	2	6	simj
siz-RD	1	2	7	siz
sky-RL	1	2	13	sky
SmD3-RA	1	3	6	SmD3
Smr-RG	1	2	6	Smr
sn-RG	1	2	4	sn
sog-RE	1	2	4	sog
spoon-RA	1	2	6	spoon
Spred-RC	1	2	5	Spred
sqd-RE	1	3	9	sqd
Syx1A-RB	1	4	18	Syx1A
TBPH-RF	1	2	5	TBPH
tin-RA	1	2	4	tin
tkv-RD	1	2	5	tkv
tlk-RL	1	7	52	tlk
UBL3-RC	1	2	6	UBL3
uif-RG	1	2	10	uif
Vap-33-1-RE	1	2	10	Vap-33-1

## Sheet: t4
	isoform.name	no.of.intronic.hits	CIM.reads	miCLIP.reads	gene.list
	fl(2)d-RD	5	16	74	fl(2)d
	rg-RF	5	17	124	rg
	E2f-RB	4	10	172	E2f
	mura-RC	4	8	49	mura
	ab-RD	3	7	132	ab
	Bsg-RD	3	8	48	Bsg
	Hr4-RK	3	8	90	Hr4
	lola-RY	3	6	23	lola
	Oatp74D-RC	3	8	92	Oatp74D
	Smr-RG	3	6	29	Smr
	A2bp1-RM	2	4	26	A2bp1
	CG13900-RC	2	4	24	CG13900
	CG14304-RC	2	4	8	CG14304
	Mi-2-RC	2	4	16	Mi-2
	Pep-RD	2	4	9	Pep
	Rtnl1-RL	2	5	26	Rtnl1
	Sema-2a-RC	2	12	90	Sema-2a
	spi-RG	2	6	28	spi
	Sxl-RZ	2	4	14	Sxl
	tay-RD	2	4	14	tay
	4EHP-RD	1	2	5	4EHP
	abd-A-RD	1	2	6	abd-A
	Adar-RP	1	2	6	Adar
	bol-RF	1	2	10	bol
	CadN-RD	1	2	9	CadN
	cg-RM	1	2	9	cg
	CG10077-RD	1	4	11	CG10077
	CG10741-RB	1	3	6	CG10741
	CG14478-RA	1	2	9	CG14478
	CG15211-RD	1	2	13	CG15211
	CG1677-RD	1	3	15	CG1677
	CG32486-RD	1	2	4	CG32486
	CG3409-RC	1	2	12	CG3409
	CG42389-RH	1	2	4	CG42389
	CG42666-RG	1	2	6	CG42666
	CG43143-RI	1	2	6	CG43143
	CG43980-RB	1	2	5	CG43980
	CG6701-RD	1	2	4	CG6701
	CG7646-RB	1	2	4	CG7646
	CG9086-RB	1	2	16	CG9086
	cln3-RA	1	2	4	cln3
	CycG-RF	1	2	14	CycG
	Df31-RF	1	2	27	Df31
	Dr-RA	1	2	5	Dr
	Ef1alpha48D-RC	1	2	10	Ef1alpha48D
	exba-RG	1	2	11	exba
	fas-RB	1	3	16	fas
	Fps85D-RF	1	2	4	Fps85D
	Galphao-RC	1	2	8	Galphao
	Galphaq-RK	1	2	4	Galphaq
	Hr39-RD	1	2	7	Hr39
	Hrb98DE-RF	1	2	27	Hrb98DE
	Hsf-RD	1	2	4	Hsf
	Imp-RL	1	2	6	Imp
	jbug-RN	1	2	18	jbug
	Kdm2-RC	1	6	47	Kdm2
	Kdm4B-RD	1	2	16	Kdm4B
	kermit-RD	1	2	8	kermit
	l(1)G0232-RI	1	2	19	l(1)G0232
	lolal-RC	1	2	10	lolal
	Lpin-RM	1	2	8	Lpin
	mgl-RB	1	3	6	mgl
	miple2-RG	1	3	6	miple2
	Nca-RB	1	2	4	Nca
	NKAIN-RJ	1	2	10	NKAIN
	Oda-RA	1	2	4	Oda
	otk-RA	1	2	5	otk
	Patronin-RO	1	2	4	Patronin
	PP2A-B'-RQ	1	3	8	PP2A-B'
	prominin-like-RF	1	6	15	prominin-like
	px-RE	1	2	4	px
	pyd3-RA	1	3	9	pyd3
	Rgl-RD	1	2	6	Rgl
	RhoGAP18B-RH	1	3	8	RhoGAP18B
	ro-RB	1	2	4	ro
	RpL27A-RC	1	4	40	RpL27A
	RpL3-RH	1	2	9	RpL3
	RpS25-RB	1	2	4	RpS25
	RpS5a-RA	1	2	19	RpS5a
	Sdc-RK	1	2	5	Sdc
	Ser-RA	1	2	7	Ser
	Sesn-RC	1	2	13	Sesn
	sgg-RR	1	2	22	sgg
	shd-RD	1	2	5	shd
	sick-RM	1	2	9	sick
	sima-RC	1	2	5	sima
	Spred-RC	1	2	8	Spred
	Su(Tpl)-RB	1	2	7	Su(Tpl)
	Syx1A-RB	1	2	5	Syx1A
	tacc-RN	1	2	6	tacc
	ttk-RF	1	4	29	ttk

## Sheet: t5
isoform.name	no.of.intronic.hits	CIM.reads	miCLIP.reads	gene.list
rg-RF	4	12	102	rg
ab-RD	3	6	34	ab
fl(2)d-RD	3	8	31	fl(2)d
lola-RY	3	8	23	lola
4EHP-RD	2	5	19	4EHP
bab2-RB	2	4	8	bab2
chinmo-RH	2	4	15	chinmo
Cip4-RK	2	6	15	Cip4
Mical-RM	2	4	9	Mical
pgant5-RB	2	5	16	pgant5
ps-RR	2	5	12	ps
Syx1A-RB	2	5	19	Syx1A
Tsp66E-RC	2	12	73	Tsp66E
up-RS	2	5	21	up
Aef1-RD	1	2	4	Aef1
blot-RE	1	4	8	blot
brp-RM	1	2	7	brp
bru-3-RO	1	2	4	bru-3
Cam-RC	1	2	5	Cam
CG14478-RA	1	2	5	CG14478
CG14669-RC	1	2	6	CG14669
CG15186-RJ	1	2	6	CG15186
CG15211-RD	1	2	26	CG15211
CG2781-RA	1	3	11	CG2781
CG31100-RB	1	2	7	CG31100
CG32982-RH	1	4	11	CG32982
CG34141-RE	1	3	6	CG34141
CG40470-RA	1	2	4	CG40470
CG42492-RG	1	2	4	CG42492
CG42669-RU	1	3	12	CG42669
CG43347-RD	1	4	9	CG43347
CG5023-RA	1	2	4	CG5023
CG7029-RH	1	2	18	CG7029
ckd-RE	1	4	10	ckd
comm3-RC	1	2	10	comm3
Cpr51A-RA	1	2	10	Cpr51A
CrebB-RO	1	2	7	CrebB
CycG-RF	1	2	4	CycG
d-RE	1	2	7	d
Df31-RF	1	2	6	Df31
ed-RC	1	2	8	ed
fas-RB	1	2	4	fas
Fas2-RF	1	2	7	Fas2
Galphao-RC	1	4	10	Galphao
heph-RY	1	3	7	heph
hth-RH	1	2	6	hth
IP3K2-RD	1	3	12	IP3K2
jvl-RG	1	3	9	jvl
Kdm4B-RD	1	2	9	Kdm4B
Khc-73-RE	1	4	8	Khc-73
kuz-RG	1	5	12	kuz
mdy-RD	1	2	7	mdy
Mnt-RJ	1	3	9	Mnt
Mrtf-RF	1	2	5	Mrtf
mtd-RZ	1	2	10	mtd
mura-RC	1	2	5	mura
Oatp74D-RC	1	8	18	Oatp74D
par-1-RX	1	2	18	par-1
path-RD	1	2	4	path
Pkn-RR	1	3	6	Pkn
pum-RH	1	2	4	pum
pyd-RL	1	2	5	pyd
pyd3-RA	1	2	6	pyd3
Rdl-RG	1	2	9	Rdl
Rgl-RD	1	3	6	Rgl
RhoGAP19D-RD	1	2	8	RhoGAP19D
RhoL-RA	1	2	6	RhoL
RpS11-RC	1	3	6	RpS11
RpS13-RB	1	2	4	RpS13
Sh-RO	1	2	7	Sh
shi-RP	1	3	7	shi
sick-RM	1	3	8	sick
Sik3-RD	1	2	6	Sik3
SP2353-RB	1	2	4	SP2353
spi-RG	1	2	7	spi
tomosyn-RL	1	2	4	tomosyn
Usp12-46-RB	1	2	18	Usp12-46
Xrp1-RG	1	2	9	Xrp1

## Sheet: t6
isoform.name	no.of.intronic.hits	CIM.reads	miCLIP.reads	gene.list
fusl-RE	2	4	8	fusl
Pka-R2-RE	2	4	9	Pka-R2
rg-RF	2	10	59	rg
AlstR-RD	1	2	6	AlstR
app-RO	1	2	6	app
brp-RM	1	2	7	brp
bru-2-RM	1	2	23	bru-2
Cdk4-RC	1	2	5	Cdk4
cg-RM	1	2	4	cg
CG10211-RA	1	2	6	CG10211
CG10737-RT	1	2	6	CG10737
CG10741-RB	1	4	17	CG10741
CG11030-RB	1	4	12	CG11030
CG12991-RF	1	2	4	CG12991
CG17816-RK	1	2	5	CG17816
CG2781-RA	1	2	4	CG2781
CG31690-RE	1	2	4	CG31690
CG32521-RI	1	2	6	CG32521
CG33523-RF	1	2	4	CG33523
CG34347-RE	1	2	7	CG34347
CG3777-RD	1	3	11	CG3777
CG42492-RG	1	2	4	CG42492
CG43060-RA	1	2	7	CG43060
CG4374-RB	1	2	7	CG4374
CG44245-RA	1	2	5	CG44245
cnc-RO	1	8	58	cnc
crol-RI	1	2	8	crol
ct-RE	1	2	4	ct
DCX-EMAP-RG	1	2	5	DCX-EMAP
dpr3-RD	1	2	4	dpr3
dpr4-RB	1	2	5	dpr4
eag-RG	1	2	5	eag
east-RE	1	2	4	east
ewg-RN	1	2	6	ewg
Fps85D-RF	1	2	6	Fps85D
ftz-f1-RC	1	2	5	ftz-f1
Glycogenin-RI	1	2	5	Glycogenin
gry-RB	1	3	8	gry
Hers-RI	1	2	6	Hers
jvl-RG	1	2	4	jvl
kek6-RB	1	2	5	kek6
kug-RD	1	2	24	kug
kuz-RG	1	2	4	kuz
Lar-RI	1	2	4	Lar
Lmpt-RN	1	3	7	Lmpt
lola-RY	1	2	6	lola
Mhcl-RI	1	2	13	Mhcl
Mtl-RC	1	2	5	Mtl
Oatp74D-RC	1	4	18	Oatp74D
olf413-RC	1	2	4	olf413
par-1-RX	1	5	32	par-1
pdm2-RD	1	3	7	pdm2
pk-RC	1	2	4	pk
Pka-C1-RD	1	2	4	Pka-C1
px-RE	1	2	4	px
pyd3-RA	1	3	8	pyd3
Rh7-RA	1	2	4	Rh7
RhoGAP18B-RH	1	2	4	RhoGAP18B
RhoGAP19D-RD	1	2	5	RhoGAP19D
RpL27A-RC	1	2	11	RpL27A
RpS11-RC	1	3	9	RpS11
RpS4-RB	1	2	4	RpS4
sbr-RA	1	2	4	sbr
Sik3-RD	1	3	9	Sik3
sls-RZ	1	2	4	sls
Snoo-RD	1	2	6	Snoo
tai-RH	1	2	9	tai
Timp-RB	1	2	4	Timp
Trf2-RJ	1	2	4	Trf2
Ubx-RF	1	3	6	Ubx
Zasp52-RW	1	2	10	Zasp52
