# Supplementary material for: The m6A pathway facilitates sex determination in Drosophila
Source: Nat Commun. 2017 Jul 4;8:15737. doi: 10.1038/ncomms15737 (PMC5500889; doi:10.1038/ncomms15737)
Supplement: Supplementary Data 7 — Primers used in this study. [file ncomms15737-s8.xlsx]

## Sheet: Table S7 primers
Primers used for m6A factor expression clones
Mettl3_f	CACC ATG GCA GAT GCG TGG GAC
Mettl3_r	CTA CTT TTG TAT TCC ATT GAT CG
Mettl14_f	CACC ATG AGC GAT GTG CTA AAG AGC
Mettl14_r	TTA TCT GGG CCT TCC ACG AC
fl(2)d_f	CACC ATG AGT GTC GCT GCA ATG AC
fl(2)d_r	TTA GGT GGA GTA GTC GAC TGC
YT521-B_f	CACC ATG CCA AGA GCA GCC CGT AA
YT521-B_r	CTA GCG CCT GTT GTC CCG AT
CG6422_f	CACCATGTCAGGCGTGGATCAGATG
CG6422_r	TTATGAATATTCATTGCTTCGCAT
Primers used to clone sgRNA constructs
CG5933-F	CTTC GCAGCCGGCCTCGGTGCCGA
CG5933-R	AAAC TCGGCACCGAGGCCGGCTGC
CG7818-F	CTTC GAAGTTCTGGGGACGCTGAC
CG7818-R	AAAC GTCAGCGTCCCCAGAACTTC
CG6315-F	CTTC GCAGAGCAGTGCGCAATGCG
CG6315-R	AAAC CGCATTGCGCACTGCTCTGC
sgCG6422_F	GTCG TCGAGGAGCGCAACATACCA
sgCG6422_R	AAAC TGGTATGTTGCGCTCCTCGA
sgCG12076_F	GTCG AACGCTGCCGATGCGCGAGA
sgCG12076_R	AAAC TCTCGCGCATCGGCAGCGTT
Primers used to assess Sxl splicing
Sxl_exon2	CGATCGAGGGTGTAACTTTTG
Sxl_exon4	ATGGCAGAGAATGGGACATC;
Sxl_exon4_1	GATGGCAGAGAATGGGAC
Sxl_intron3	GAGGGTCAGTCTAAGTTATATTCG;
Sxl_exon2_Fw	ACATGTGTGCACGCTCAC
Sxl_exon2_Rv	CTACAACAACTACAACAGCG;
Rpl32_Fw	CCGCTTCAAGGGACAGTATC
Rpl32_Rv	ACGTTGTGCACCAGGAACTT
